# Supplementary material for: Cross-cohort single-nucleotide-variant profiling of gut microbiota suggests a novel gut-health assessment approach
Source: mSystems. 2023 Oct 31;8(6):e00828-23. doi: 10.1128/msystems.00828-23 (PMC10734426; doi:10.1128/msystems.00828-23)
Supplement: File S2 — Tables S1 to S12. [file msystems.00828-23-s0002.xlsx]

## Sheet: description
Supplementary table description
Table S1	Metadata of 12 studies
Table S2	Mutated genomes profiles for all samples
Table S3	Number of the mutated genome and SNV for all samples
Table S4	Paired individuals were used to compare the number of mutated genomes and SNV
Table S5	Distribution of six mutation types of all samples
Table S6	Distribution of six mutation types of all mutated genomes
Table S7	Codon mutation bias that can lead to functional inactivation
Table S8	Discovery cohorts: SNV pattern of SCFAs gene of all samples
Table S9	Metadata of validation cohorts
Table S10	Validation cohorts: Sequence relative abundance
Table S11	Validation cohorts: SNV rate of all samples
Table S12	Validation cohorts: SNV pattern of SCFAs gene of all samples

## Sheet: Table S1
	study	group
AS10	AS	nonhealthy
AS11	AS	nonhealthy
AS12	AS	nonhealthy
AS13	AS	nonhealthy
AS14	AS	nonhealthy
AS15	AS	nonhealthy
AS16	AS	nonhealthy
AS17	AS	nonhealthy
AS18	AS	nonhealthy
AS19	AS	nonhealthy
AS1	AS	nonhealthy
AS20	AS	nonhealthy
AS21	AS	nonhealthy
AS22	AS	nonhealthy
AS23	AS	nonhealthy
AS24	AS	nonhealthy
AS25	AS	nonhealthy
AS26	AS	nonhealthy
AS27	AS	nonhealthy
AS28	AS	nonhealthy
AS29	AS	nonhealthy
AS2	AS	nonhealthy
AS30	AS	nonhealthy
AS31	AS	nonhealthy
AS32	AS	nonhealthy
AS33	AS	nonhealthy
AS34	AS	nonhealthy
AS35	AS	nonhealthy
AS36	AS	nonhealthy
AS37	AS	nonhealthy
AS38	AS	nonhealthy
AS39	AS	nonhealthy
AS3	AS	nonhealthy
AS40	AS	nonhealthy
AS41	AS	nonhealthy
AS42	AS	nonhealthy
AS43	AS	nonhealthy
AS44	AS	nonhealthy
AS45	AS	nonhealthy
AS46	AS	nonhealthy
AS47	AS	nonhealthy
AS48	AS	nonhealthy
AS49	AS	nonhealthy
AS4	AS	nonhealthy
AS50	AS	nonhealthy
AS51	AS	nonhealthy
AS52	AS	nonhealthy
AS53	AS	nonhealthy
AS54	AS	nonhealthy
AS55	AS	nonhealthy
AS56	AS	nonhealthy
AS57	AS	nonhealthy
AS58	AS	nonhealthy
AS59	AS	nonhealthy
AS5	AS	nonhealthy
AS60	AS	nonhealthy
AS61	AS	nonhealthy
AS62	AS	nonhealthy
AS63	AS	nonhealthy
AS64	AS	nonhealthy
AS65	AS	nonhealthy
AS66	AS	nonhealthy
AS67	AS	nonhealthy
AS68	AS	nonhealthy
AS69	AS	nonhealthy
AS6	AS	nonhealthy
AS70	AS	nonhealthy
AS71	AS	nonhealthy
AS72	AS	nonhealthy
AS73	AS	nonhealthy
AS74	AS	nonhealthy
AS75	AS	nonhealthy
AS76	AS	nonhealthy
AS77	AS	nonhealthy
AS78	AS	nonhealthy
AS79	AS	nonhealthy
AS7	AS	nonhealthy
AS80	AS	nonhealthy
AS81	AS	nonhealthy
AS82	AS	nonhealthy
AS83	AS	nonhealthy
AS84	AS	nonhealthy
AS85	AS	nonhealthy
AS86	AS	nonhealthy
AS87	AS	nonhealthy
AS88	AS	nonhealthy
AS89	AS	nonhealthy
AS8	AS	nonhealthy
AS90	AS	nonhealthy
AS91	AS	nonhealthy
AS92	AS	nonhealthy
AS93	AS	nonhealthy
AS94	AS	nonhealthy
AS95	AS	nonhealthy
AS96	AS	nonhealthy
AS97	AS	nonhealthy
AS9	AS	nonhealthy
AS_HC100	AS	healthy
AS_HC101	AS	healthy
AS_HC102	AS	healthy
AS_HC103	AS	healthy
AS_HC104	AS	healthy
AS_HC105	AS	healthy
AS_HC106	AS	healthy
AS_HC107	AS	healthy
AS_HC108	AS	healthy
AS_HC109	AS	healthy
AS_HC10	AS	healthy
AS_HC110	AS	healthy
AS_HC111	AS	healthy
AS_HC112	AS	healthy
AS_HC113	AS	healthy
AS_HC114	AS	healthy
AS_HC11	AS	healthy
AS_HC12	AS	healthy
AS_HC13	AS	healthy
AS_HC14	AS	healthy
AS_HC15	AS	healthy
AS_HC16	AS	healthy
AS_HC17	AS	healthy
AS_HC18	AS	healthy
AS_HC19	AS	healthy
AS_HC1	AS	healthy
AS_HC20	AS	healthy
AS_HC21	AS	healthy
AS_HC22	AS	healthy
AS_HC23	AS	healthy
AS_HC24	AS	healthy
AS_HC25	AS	healthy
AS_HC26	AS	healthy
AS_HC27	AS	healthy
AS_HC28	AS	healthy
AS_HC29	AS	healthy
AS_HC2	AS	healthy
AS_HC30	AS	healthy
AS_HC31	AS	healthy
AS_HC32	AS	healthy
AS_HC33	AS	healthy
AS_HC34	AS	healthy
AS_HC35	AS	healthy
AS_HC36	AS	healthy
AS_HC37	AS	healthy
AS_HC38	AS	healthy
AS_HC39	AS	healthy
AS_HC3	AS	healthy
AS_HC40	AS	healthy
AS_HC41	AS	healthy
AS_HC42	AS	healthy
AS_HC43	AS	healthy
AS_HC44	AS	healthy
AS_HC45	AS	healthy
AS_HC46	AS	healthy
AS_HC47	AS	healthy
AS_HC48	AS	healthy
AS_HC49	AS	healthy
AS_HC4	AS	healthy
AS_HC50	AS	healthy
AS_HC51	AS	healthy
AS_HC52	AS	healthy
AS_HC53	AS	healthy
AS_HC54	AS	healthy
AS_HC55	AS	healthy
AS_HC56	AS	healthy
AS_HC57	AS	healthy
AS_HC58	AS	healthy
AS_HC59	AS	healthy
AS_HC5	AS	healthy
AS_HC60	AS	healthy
AS_HC61	AS	healthy
AS_HC62	AS	healthy
AS_HC63	AS	healthy
AS_HC64	AS	healthy
AS_HC65	AS	healthy
AS_HC66	AS	healthy
AS_HC67	AS	healthy
AS_HC68	AS	healthy
AS_HC69	AS	healthy
AS_HC6	AS	healthy
AS_HC70	AS	healthy
AS_HC71	AS	healthy
AS_HC72	AS	healthy
AS_HC73	AS	healthy
AS_HC74	AS	healthy
AS_HC75	AS	healthy
AS_HC76	AS	healthy
AS_HC77	AS	healthy
AS_HC78	AS	healthy
AS_HC79	AS	healthy
AS_HC7	AS	healthy
AS_HC80	AS	healthy
AS_HC81	AS	healthy
AS_HC82	AS	healthy
AS_HC83	AS	healthy
AS_HC84	AS	healthy
AS_HC85	AS	healthy
AS_HC86	AS	healthy
AS_HC87	AS	healthy
AS_HC88	AS	healthy
AS_HC89	AS	healthy
AS_HC8	AS	healthy
AS_HC90	AS	healthy
AS_HC91	AS	healthy
AS_HC92	AS	healthy
AS_HC93	AS	healthy
AS_HC94	AS	healthy
AS_HC95	AS	healthy
AS_HC96	AS	healthy
AS_HC97	AS	healthy
AS_HC98	AS	healthy
AS_HC99	AS	healthy
AS_HC9	AS	healthy
BC10	BC	nonhealthy
BC11	BC	nonhealthy
BC12	BC	nonhealthy
BC13	BC	nonhealthy
BC14	BC	nonhealthy
BC15	BC	nonhealthy
BC16	BC	nonhealthy
BC17	BC	nonhealthy
BC18	BC	nonhealthy
BC19	BC	nonhealthy
BC1	BC	nonhealthy
BC20	BC	nonhealthy
BC21	BC	nonhealthy
BC22	BC	nonhealthy
BC23	BC	nonhealthy
BC24	BC	nonhealthy
BC25	BC	nonhealthy
BC26	BC	nonhealthy
BC27	BC	nonhealthy
BC28	BC	nonhealthy
BC29	BC	nonhealthy
BC2	BC	nonhealthy
BC30	BC	nonhealthy
BC31	BC	nonhealthy
BC32	BC	nonhealthy
BC33	BC	nonhealthy
BC34	BC	nonhealthy
BC35	BC	nonhealthy
BC36	BC	nonhealthy
BC37	BC	nonhealthy
BC38	BC	nonhealthy
BC39	BC	nonhealthy
BC3	BC	nonhealthy
BC40	BC	nonhealthy
BC41	BC	nonhealthy
BC42	BC	nonhealthy
BC43	BC	nonhealthy
BC44	BC	nonhealthy
BC45	BC	nonhealthy
BC46	BC	nonhealthy
BC47	BC	nonhealthy
BC48	BC	nonhealthy
BC49	BC	nonhealthy
BC4	BC	nonhealthy
BC50	BC	nonhealthy
BC51	BC	nonhealthy
BC52	BC	nonhealthy
BC53	BC	nonhealthy
BC54	BC	nonhealthy
BC55	BC	nonhealthy
BC56	BC	nonhealthy
BC57	BC	nonhealthy
BC58	BC	nonhealthy
BC59	BC	nonhealthy
BC5	BC	nonhealthy
BC60	BC	nonhealthy
BC61	BC	nonhealthy
BC62	BC	nonhealthy
BC6	BC	nonhealthy
BC7	BC	nonhealthy
BC8	BC	nonhealthy
BC9	BC	nonhealthy
BC_HC10	BC	healthy
BC_HC11	BC	healthy
BC_HC12	BC	healthy
BC_HC13	BC	healthy
BC_HC14	BC	healthy
BC_HC15	BC	healthy
BC_HC16	BC	healthy
BC_HC17	BC	healthy
BC_HC18	BC	healthy
BC_HC19	BC	healthy
BC_HC1	BC	healthy
BC_HC20	BC	healthy
BC_HC21	BC	healthy
BC_HC22	BC	healthy
BC_HC23	BC	healthy
BC_HC24	BC	healthy
BC_HC25	BC	healthy
BC_HC26	BC	healthy
BC_HC27	BC	healthy
BC_HC28	BC	healthy
BC_HC29	BC	healthy
BC_HC2	BC	healthy
BC_HC30	BC	healthy
BC_HC31	BC	healthy
BC_HC32	BC	healthy
BC_HC33	BC	healthy
BC_HC34	BC	healthy
BC_HC35	BC	healthy
BC_HC36	BC	healthy
BC_HC37	BC	healthy
BC_HC38	BC	healthy
BC_HC39	BC	healthy
BC_HC3	BC	healthy
BC_HC40	BC	healthy
BC_HC41	BC	healthy
BC_HC42	BC	healthy
BC_HC43	BC	healthy
BC_HC44	BC	healthy
BC_HC45	BC	healthy
BC_HC46	BC	healthy
BC_HC47	BC	healthy
BC_HC48	BC	healthy
BC_HC49	BC	healthy
BC_HC4	BC	healthy
BC_HC50	BC	healthy
BC_HC51	BC	healthy
BC_HC52	BC	healthy
BC_HC53	BC	healthy
BC_HC54	BC	healthy
BC_HC55	BC	healthy
BC_HC56	BC	healthy
BC_HC57	BC	healthy
BC_HC58	BC	healthy
BC_HC59	BC	healthy
BC_HC5	BC	healthy
BC_HC60	BC	healthy
BC_HC61	BC	healthy
BC_HC62	BC	healthy
BC_HC63	BC	healthy
BC_HC64	BC	healthy
BC_HC65	BC	healthy
BC_HC66	BC	healthy
BC_HC67	BC	healthy
BC_HC68	BC	healthy
BC_HC69	BC	healthy
BC_HC6	BC	healthy
BC_HC70	BC	healthy
BC_HC71	BC	healthy
BC_HC7	BC	healthy
BC_HC8	BC	healthy
BC_HC9	BC	healthy
CD1	CD	nonhealthy
CD10	CD	nonhealthy
CD11	CD	nonhealthy
CD12	CD	nonhealthy
CD13	CD	nonhealthy
CD14	CD	nonhealthy
CD15	CD	nonhealthy
CD16	CD	nonhealthy
CD17	CD	nonhealthy
CD18	CD	nonhealthy
CD19	CD	nonhealthy
CD2	CD	nonhealthy
CD20	CD	nonhealthy
CD21	CD	nonhealthy
CD22	CD	nonhealthy
CD23	CD	nonhealthy
CD24	CD	nonhealthy
CD25	CD	nonhealthy
CD26	CD	nonhealthy
CD27	CD	nonhealthy
CD28	CD	nonhealthy
CD29	CD	nonhealthy
CD3	CD	nonhealthy
CD30	CD	nonhealthy
CD31	CD	nonhealthy
CD32	CD	nonhealthy
CD33	CD	nonhealthy
CD34	CD	nonhealthy
CD35	CD	nonhealthy
CD36	CD	nonhealthy
CD37	CD	nonhealthy
CD38	CD	nonhealthy
CD39	CD	nonhealthy
CD4	CD	nonhealthy
CD40	CD	nonhealthy
CD41	CD	nonhealthy
CD42	CD	nonhealthy
CD43	CD	nonhealthy
CD44	CD	nonhealthy
CD45	CD	nonhealthy
CD46	CD	nonhealthy
CD47	CD	nonhealthy
CD48	CD	nonhealthy
CD49	CD	nonhealthy
CD5	CD	nonhealthy
CD50	CD	nonhealthy
CD51	CD	nonhealthy
CD52	CD	nonhealthy
CD53	CD	nonhealthy
CD54	CD	nonhealthy
CD55	CD	nonhealthy
CD56	CD	nonhealthy
CD57	CD	nonhealthy
CD58	CD	nonhealthy
CD59	CD	nonhealthy
CD6	CD	nonhealthy
CD60	CD	nonhealthy
CD61	CD	nonhealthy
CD62	CD	nonhealthy
CD63	CD	nonhealthy
CD64	CD	nonhealthy
CD65	CD	nonhealthy
CD66	CD	nonhealthy
CD67	CD	nonhealthy
CD68	CD	nonhealthy
CD69	CD	nonhealthy
CD7	CD	nonhealthy
CD70	CD	nonhealthy
CD71	CD	nonhealthy
CD72	CD	nonhealthy
CD73	CD	nonhealthy
CD74	CD	nonhealthy
CD75	CD	nonhealthy
CD76	CD	nonhealthy
CD77	CD	nonhealthy
CD78	CD	nonhealthy
CD79	CD	nonhealthy
CD8	CD	nonhealthy
CD80	CD	nonhealthy
CD81	CD	nonhealthy
CD82	CD	nonhealthy
CD83	CD	nonhealthy
CD84	CD	nonhealthy
CD85	CD	nonhealthy
CD86	CD	nonhealthy
CD87	CD	nonhealthy
CD88	CD	nonhealthy
CD9	CD	nonhealthy
IBD_HC1	CD_UC	healthy
IBD_HC10	CD_UC	healthy
IBD_HC11	CD_UC	healthy
IBD_HC12	CD_UC	healthy
IBD_HC13	CD_UC	healthy
IBD_HC14	CD_UC	healthy
IBD_HC15	CD_UC	healthy
IBD_HC16	CD_UC	healthy
IBD_HC17	CD_UC	healthy
IBD_HC18	CD_UC	healthy
IBD_HC19	CD_UC	healthy
IBD_HC2	CD_UC	healthy
IBD_HC20	CD_UC	healthy
IBD_HC21	CD_UC	healthy
IBD_HC22	CD_UC	healthy
IBD_HC23	CD_UC	healthy
IBD_HC24	CD_UC	healthy
IBD_HC25	CD_UC	healthy
IBD_HC26	CD_UC	healthy
IBD_HC27	CD_UC	healthy
IBD_HC28	CD_UC	healthy
IBD_HC29	CD_UC	healthy
IBD_HC3	CD_UC	healthy
IBD_HC30	CD_UC	healthy
IBD_HC31	CD_UC	healthy
IBD_HC32	CD_UC	healthy
IBD_HC33	CD_UC	healthy
IBD_HC34	CD_UC	healthy
IBD_HC35	CD_UC	healthy
IBD_HC36	CD_UC	healthy
IBD_HC37	CD_UC	healthy
IBD_HC38	CD_UC	healthy
IBD_HC39	CD_UC	healthy
IBD_HC4	CD_UC	healthy
IBD_HC40	CD_UC	healthy
IBD_HC41	CD_UC	healthy
IBD_HC42	CD_UC	healthy
IBD_HC43	CD_UC	healthy
IBD_HC44	CD_UC	healthy
IBD_HC45	CD_UC	healthy
IBD_HC46	CD_UC	healthy
IBD_HC47	CD_UC	healthy
IBD_HC48	CD_UC	healthy
IBD_HC49	CD_UC	healthy
IBD_HC5	CD_UC	healthy
IBD_HC50	CD_UC	healthy
IBD_HC51	CD_UC	healthy
IBD_HC52	CD_UC	healthy
IBD_HC53	CD_UC	healthy
IBD_HC54	CD_UC	healthy
IBD_HC55	CD_UC	healthy
IBD_HC56	CD_UC	healthy
IBD_HC6	CD_UC	healthy
IBD_HC7	CD_UC	healthy
IBD_HC8	CD_UC	healthy
IBD_HC9	CD_UC	healthy
AUT_C1	CRC	nonhealthy
AUT_C10	CRC	nonhealthy
AUT_C11	CRC	nonhealthy
AUT_C12	CRC	nonhealthy
AUT_C13	CRC	nonhealthy
AUT_C14	CRC	nonhealthy
AUT_C15	CRC	nonhealthy
AUT_C16	CRC	nonhealthy
AUT_C17	CRC	nonhealthy
AUT_C18	CRC	nonhealthy
AUT_C19	CRC	nonhealthy
AUT_C2	CRC	nonhealthy
AUT_C20	CRC	nonhealthy
AUT_C21	CRC	nonhealthy
AUT_C22	CRC	nonhealthy
AUT_C23	CRC	nonhealthy
AUT_C24	CRC	nonhealthy
AUT_C25	CRC	nonhealthy
AUT_C26	CRC	nonhealthy
AUT_C27	CRC	nonhealthy
AUT_C28	CRC	nonhealthy
AUT_C29	CRC	nonhealthy
AUT_C3	CRC	nonhealthy
AUT_C30	CRC	nonhealthy
AUT_C31	CRC	nonhealthy
AUT_C32	CRC	nonhealthy
AUT_C33	CRC	nonhealthy
AUT_C34	CRC	nonhealthy
AUT_C35	CRC	nonhealthy
AUT_C36	CRC	nonhealthy
AUT_C37	CRC	nonhealthy
AUT_C38	CRC	nonhealthy
AUT_C39	CRC	nonhealthy
AUT_C4	CRC	nonhealthy
AUT_C40	CRC	nonhealthy
AUT_C41	CRC	nonhealthy
AUT_C42	CRC	nonhealthy
AUT_C43	CRC	nonhealthy
AUT_C44	CRC	nonhealthy
AUT_C45	CRC	nonhealthy
AUT_C46	CRC	nonhealthy
AUT_C5	CRC	nonhealthy
AUT_C6	CRC	nonhealthy
AUT_C7	CRC	nonhealthy
AUT_C8	CRC	nonhealthy
AUT_C9	CRC	nonhealthy
CHN_HN_C1	CRC	nonhealthy
CHN_HN_C2	CRC	nonhealthy
CHN_HN_C3	CRC	nonhealthy
CHN_HN_C4	CRC	nonhealthy
CHN_HN_C5	CRC	nonhealthy
CHN_HN_C6	CRC	nonhealthy
CHN_HN_C7	CRC	nonhealthy
CHN_HN_C8	CRC	nonhealthy
ITA_C1	CRC	nonhealthy
ITA_C10	CRC	nonhealthy
ITA_C11	CRC	nonhealthy
ITA_C12	CRC	nonhealthy
ITA_C13	CRC	nonhealthy
ITA_C14	CRC	nonhealthy
ITA_C15	CRC	nonhealthy
ITA_C16	CRC	nonhealthy
ITA_C17	CRC	nonhealthy
ITA_C18	CRC	nonhealthy
ITA_C19	CRC	nonhealthy
ITA_C2	CRC	nonhealthy
ITA_C20	CRC	nonhealthy
ITA_C21	CRC	nonhealthy
ITA_C22	CRC	nonhealthy
ITA_C23	CRC	nonhealthy
ITA_C24	CRC	nonhealthy
ITA_C25	CRC	nonhealthy
ITA_C26	CRC	nonhealthy
ITA_C27	CRC	nonhealthy
ITA_C28	CRC	nonhealthy
ITA_C29	CRC	nonhealthy
ITA_C3	CRC	nonhealthy
ITA_C30	CRC	nonhealthy
ITA_C31	CRC	nonhealthy
ITA_C32	CRC	nonhealthy
ITA_C4	CRC	nonhealthy
ITA_C5	CRC	nonhealthy
ITA_C6	CRC	nonhealthy
ITA_C7	CRC	nonhealthy
ITA_C8	CRC	nonhealthy
ITA_C9	CRC	nonhealthy
JPN_C1	CRC	nonhealthy
JPN_C10	CRC	nonhealthy
JPN_C11	CRC	nonhealthy
JPN_C12	CRC	nonhealthy
JPN_C13	CRC	nonhealthy
JPN_C14	CRC	nonhealthy
JPN_C15	CRC	nonhealthy
JPN_C16	CRC	nonhealthy
JPN_C17	CRC	nonhealthy
JPN_C18	CRC	nonhealthy
JPN_C19	CRC	nonhealthy
JPN_C2	CRC	nonhealthy
JPN_C20	CRC	nonhealthy
JPN_C21	CRC	nonhealthy
JPN_C22	CRC	nonhealthy
JPN_C23	CRC	nonhealthy
JPN_C24	CRC	nonhealthy
JPN_C25	CRC	nonhealthy
JPN_C26	CRC	nonhealthy
JPN_C27	CRC	nonhealthy
JPN_C28	CRC	nonhealthy
JPN_C29	CRC	nonhealthy
JPN_C3	CRC	nonhealthy
JPN_C30	CRC	nonhealthy
JPN_C31	CRC	nonhealthy
JPN_C32	CRC	nonhealthy
JPN_C33	CRC	nonhealthy
JPN_C34	CRC	nonhealthy
JPN_C35	CRC	nonhealthy
JPN_C36	CRC	nonhealthy
JPN_C37	CRC	nonhealthy
JPN_C38	CRC	nonhealthy
JPN_C39	CRC	nonhealthy
JPN_C4	CRC	nonhealthy
JPN_C40	CRC	nonhealthy
JPN_C5	CRC	nonhealthy
JPN_C6	CRC	nonhealthy
JPN_C7	CRC	nonhealthy
JPN_C8	CRC	nonhealthy
JPN_C9	CRC	nonhealthy
AUT_H1	CRC	healthy
AUT_H10	CRC	healthy
AUT_H11	CRC	healthy
AUT_H12	CRC	healthy
AUT_H13	CRC	healthy
AUT_H14	CRC	healthy
AUT_H15	CRC	healthy
AUT_H16	CRC	healthy
AUT_H17	CRC	healthy
AUT_H18	CRC	healthy
AUT_H19	CRC	healthy
AUT_H2	CRC	healthy
AUT_H20	CRC	healthy
AUT_H21	CRC	healthy
AUT_H22	CRC	healthy
AUT_H23	CRC	healthy
AUT_H24	CRC	healthy
AUT_H25	CRC	healthy
AUT_H26	CRC	healthy
AUT_H27	CRC	healthy
AUT_H28	CRC	healthy
AUT_H29	CRC	healthy
AUT_H3	CRC	healthy
AUT_H30	CRC	healthy
AUT_H31	CRC	healthy
AUT_H32	CRC	healthy
AUT_H33	CRC	healthy
AUT_H34	CRC	healthy
AUT_H35	CRC	healthy
AUT_H36	CRC	healthy
AUT_H37	CRC	healthy
AUT_H38	CRC	healthy
AUT_H39	CRC	healthy
AUT_H4	CRC	healthy
AUT_H40	CRC	healthy
AUT_H41	CRC	healthy
AUT_H42	CRC	healthy
AUT_H43	CRC	healthy
AUT_H44	CRC	healthy
AUT_H45	CRC	healthy
AUT_H46	CRC	healthy
AUT_H47	CRC	healthy
AUT_H48	CRC	healthy
AUT_H49	CRC	healthy
AUT_H5	CRC	healthy
AUT_H50	CRC	healthy
AUT_H51	CRC	healthy
AUT_H52	CRC	healthy
AUT_H53	CRC	healthy
AUT_H54	CRC	healthy
AUT_H55	CRC	healthy
AUT_H56	CRC	healthy
AUT_H57	CRC	healthy
AUT_H58	CRC	healthy
AUT_H59	CRC	healthy
AUT_H6	CRC	healthy
AUT_H60	CRC	healthy
AUT_H61	CRC	healthy
AUT_H62	CRC	healthy
AUT_H63	CRC	healthy
AUT_H7	CRC	healthy
AUT_H8	CRC	healthy
AUT_H9	CRC	healthy
CHN_HN_H1	CRC	healthy
CHN_HN_H10	CRC	healthy
CHN_HN_H11	CRC	healthy
CHN_HN_H12	CRC	healthy
CHN_HN_H2	CRC	healthy
CHN_HN_H3	CRC	healthy
CHN_HN_H4	CRC	healthy
CHN_HN_H5	CRC	healthy
CHN_HN_H6	CRC	healthy
CHN_HN_H7	CRC	healthy
CHN_HN_H8	CRC	healthy
CHN_HN_H9	CRC	healthy
ITA_H1	CRC	healthy
ITA_H10	CRC	healthy
ITA_H11	CRC	healthy
ITA_H12	CRC	healthy
ITA_H13	CRC	healthy
ITA_H14	CRC	healthy
ITA_H15	CRC	healthy
ITA_H16	CRC	healthy
ITA_H17	CRC	healthy
ITA_H18	CRC	healthy
ITA_H19	CRC	healthy
ITA_H2	CRC	healthy
ITA_H20	CRC	healthy
ITA_H21	CRC	healthy
ITA_H22	CRC	healthy
ITA_H23	CRC	healthy
ITA_H24	CRC	healthy
ITA_H25	CRC	healthy
ITA_H26	CRC	healthy
ITA_H27	CRC	healthy
ITA_H28	CRC	healthy
ITA_H3	CRC	healthy
ITA_H4	CRC	healthy
ITA_H5	CRC	healthy
ITA_H6	CRC	healthy
ITA_H7	CRC	healthy
ITA_H8	CRC	healthy
ITA_H9	CRC	healthy
JPN_H1	CRC	healthy
JPN_H10	CRC	healthy
JPN_H11	CRC	healthy
JPN_H12	CRC	healthy
JPN_H13	CRC	healthy
JPN_H14	CRC	healthy
JPN_H15	CRC	healthy
JPN_H16	CRC	healthy
JPN_H17	CRC	healthy
JPN_H18	CRC	healthy
JPN_H19	CRC	healthy
JPN_H2	CRC	healthy
JPN_H20	CRC	healthy
JPN_H21	CRC	healthy
JPN_H22	CRC	healthy
JPN_H23	CRC	healthy
JPN_H24	CRC	healthy
JPN_H25	CRC	healthy
JPN_H26	CRC	healthy
JPN_H27	CRC	healthy
JPN_H28	CRC	healthy
JPN_H29	CRC	healthy
JPN_H3	CRC	healthy
JPN_H30	CRC	healthy
JPN_H31	CRC	healthy
JPN_H32	CRC	healthy
JPN_H33	CRC	healthy
JPN_H34	CRC	healthy
JPN_H35	CRC	healthy
JPN_H36	CRC	healthy
JPN_H37	CRC	healthy
JPN_H38	CRC	healthy
JPN_H39	CRC	healthy
JPN_H4	CRC	healthy
JPN_H40	CRC	healthy
JPN_H5	CRC	healthy
JPN_H6	CRC	healthy
JPN_H7	CRC	healthy
JPN_H8	CRC	healthy
JPN_H9	CRC	healthy
Cov_HC10	Cov19	healthy
Cov_HC11	Cov19	healthy
Cov_HC12	Cov19	healthy
Cov_HC13	Cov19	healthy
Cov_HC14	Cov19	healthy
Cov_HC15	Cov19	healthy
Cov_HC1	Cov19	healthy
Cov_HC2	Cov19	healthy
Cov_HC3	Cov19	healthy
Cov_HC4	Cov19	healthy
Cov_HC5	Cov19	healthy
Cov_HC6	Cov19	healthy
Cov_HC7	Cov19	healthy
Cov_HC8	Cov19	healthy
Cov_HC9	Cov19	healthy
Cov10	Cov19	nonhealthy
Cov11	Cov19	nonhealthy
Cov12	Cov19	nonhealthy
Cov13	Cov19	nonhealthy
Cov14	Cov19	nonhealthy
Cov15	Cov19	nonhealthy
Cov1	Cov19	nonhealthy
Cov2	Cov19	nonhealthy
Cov3	Cov19	nonhealthy
Cov4	Cov19	nonhealthy
Cov5	Cov19	nonhealthy
Cov6	Cov19	nonhealthy
Cov7	Cov19	nonhealthy
Cov8	Cov19	nonhealthy
Cov9	Cov19	nonhealthy
GD_HC1	GD	healthy
GD_HC2	GD	healthy
GD_HC3	GD	healthy
GD_HC4	GD	healthy
GD_HC5	GD	healthy
GD_HC6	GD	healthy
GD_HC7	GD	healthy
GD_HC8	GD	healthy
GD_HC9	GD	healthy
GD_HC10	GD	healthy
GD_HC11	GD	healthy
GD_HC12	GD	healthy
GD_HC13	GD	healthy
GD_HC14	GD	healthy
GD_HC15	GD	healthy
GD_HC16	GD	healthy
GD_HC17	GD	healthy
GD_HC18	GD	healthy
GD_HC19	GD	healthy
GD_HC20	GD	healthy
GD_HC21	GD	healthy
GD_HC22	GD	healthy
GD_HC23	GD	healthy
GD_HC24	GD	healthy
GD_HC25	GD	healthy
GD_HC26	GD	healthy
GD_HC27	GD	healthy
GD_HC28	GD	healthy
GD_HC29	GD	healthy
GD_HC30	GD	healthy
GD_HC31	GD	healthy
GD_HC32	GD	healthy
GD_HC33	GD	healthy
GD_HC34	GD	healthy
GD_HC35	GD	healthy
GD_HC36	GD	healthy
GD_HC37	GD	healthy
GD_HC38	GD	healthy
GD_HC39	GD	healthy
GD_HC40	GD	healthy
GD_HC41	GD	healthy
GD_HC42	GD	healthy
GD_HC43	GD	healthy
GD_HC44	GD	healthy
GD_HC45	GD	healthy
GD_HC46	GD	healthy
GD_HC47	GD	healthy
GD_HC48	GD	healthy
GD_HC49	GD	healthy
GD_HC50	GD	healthy
GD_HC51	GD	healthy
GD_HC52	GD	healthy
GD_HC53	GD	healthy
GD_HC54	GD	healthy
GD_HC55	GD	healthy
GD_HC56	GD	healthy
GD_HC57	GD	healthy
GD_HC58	GD	healthy
GD_HC59	GD	healthy
GD_HC60	GD	healthy
GD_HC61	GD	healthy
GD_HC62	GD	healthy
GD1	GD	nonhealthy
GD2	GD	nonhealthy
GD3	GD	nonhealthy
GD4	GD	nonhealthy
GD5	GD	nonhealthy
GD6	GD	nonhealthy
GD7	GD	nonhealthy
GD8	GD	nonhealthy
GD9	GD	nonhealthy
GD10	GD	nonhealthy
GD11	GD	nonhealthy
GD12	GD	nonhealthy
GD13	GD	nonhealthy
GD14	GD	nonhealthy
GD15	GD	nonhealthy
GD16	GD	nonhealthy
GD17	GD	nonhealthy
GD18	GD	nonhealthy
GD19	GD	nonhealthy
GD20	GD	nonhealthy
GD21	GD	nonhealthy
GD22	GD	nonhealthy
GD23	GD	nonhealthy
GD24	GD	nonhealthy
GD25	GD	nonhealthy
GD26	GD	nonhealthy
GD27	GD	nonhealthy
GD28	GD	nonhealthy
GD29	GD	nonhealthy
GD30	GD	nonhealthy
GD31	GD	nonhealthy
GD32	GD	nonhealthy
GD33	GD	nonhealthy
GD34	GD	nonhealthy
GD35	GD	nonhealthy
GD36	GD	nonhealthy
GD37	GD	nonhealthy
GD38	GD	nonhealthy
GD39	GD	nonhealthy
GD40	GD	nonhealthy
GD41	GD	nonhealthy
GD42	GD	nonhealthy
GD43	GD	nonhealthy
GD44	GD	nonhealthy
GD45	GD	nonhealthy
GD46	GD	nonhealthy
GD47	GD	nonhealthy
GD48	GD	nonhealthy
GD49	GD	nonhealthy
GD50	GD	nonhealthy
GD51	GD	nonhealthy
GD52	GD	nonhealthy
GD53	GD	nonhealthy
GD54	GD	nonhealthy
GD55	GD	nonhealthy
GD56	GD	nonhealthy
GD57	GD	nonhealthy
GD58	GD	nonhealthy
GD59	GD	nonhealthy
GD60	GD	nonhealthy
GD61	GD	nonhealthy
GD62	GD	nonhealthy
GD63	GD	nonhealthy
GD64	GD	nonhealthy
GD65	GD	nonhealthy
GD66	GD	nonhealthy
GD67	GD	nonhealthy
GD68	GD	nonhealthy
GD100	GD	nonhealthy
GD101	GD	nonhealthy
GD102	GD	nonhealthy
GD69	GD	nonhealthy
GD70	GD	nonhealthy
GD71	GD	nonhealthy
GD72	GD	nonhealthy
GD73	GD	nonhealthy
GD74	GD	nonhealthy
GD75	GD	nonhealthy
GD76	GD	nonhealthy
GD77	GD	nonhealthy
GD78	GD	nonhealthy
GD79	GD	nonhealthy
GD80	GD	nonhealthy
GD81	GD	nonhealthy
GD82	GD	nonhealthy
GD83	GD	nonhealthy
GD84	GD	nonhealthy
GD85	GD	nonhealthy
GD86	GD	nonhealthy
GD87	GD	nonhealthy
GD88	GD	nonhealthy
GD89	GD	nonhealthy
GD90	GD	nonhealthy
GD91	GD	nonhealthy
GD92	GD	nonhealthy
GD93	GD	nonhealthy
GD94	GD	nonhealthy
GD95	GD	nonhealthy
GD96	GD	nonhealthy
GD97	GD	nonhealthy
GD98	GD	nonhealthy
GD99	GD	nonhealthy
HD10	LC	healthy
HD11	LC	healthy
HD12	LC	healthy
HD13	LC	healthy
HD14	LC	healthy
HD15	LC	healthy
HD16	LC	healthy
HD17	LC	healthy
HD18	LC	healthy
HD19	LC	healthy
HD1	LC	healthy
HD20	LC	healthy
HD21	LC	healthy
HD22	LC	healthy
HD23	LC	healthy
HD24	LC	healthy
HD25	LC	healthy
HD26	LC	healthy
HD27	LC	healthy
HD28	LC	healthy
HD29	LC	healthy
HD2	LC	healthy
HD30	LC	healthy
HD31	LC	healthy
HD32	LC	healthy
HD33	LC	healthy
HD34	LC	healthy
HD35	LC	healthy
HD36	LC	healthy
HD37	LC	healthy
HD38	LC	healthy
HD39	LC	healthy
HD3	LC	healthy
HD40	LC	healthy
HD41	LC	healthy
HD42	LC	healthy
HD43	LC	healthy
HD44	LC	healthy
HD45	LC	healthy
HD46	LC	healthy
HD47	LC	healthy
HD48	LC	healthy
HD49	LC	healthy
HD4	LC	healthy
HD50	LC	healthy
HD51	LC	healthy
HD52	LC	healthy
HD53	LC	healthy
HD54	LC	healthy
HD55	LC	healthy
HD56	LC	healthy
HD57	LC	healthy
HD58	LC	healthy
HD59	LC	healthy
HD5	LC	healthy
HD60	LC	healthy
HD61	LC	healthy
HD62	LC	healthy
HD63	LC	healthy
HD64	LC	healthy
HD65	LC	healthy
HD66	LC	healthy
HD67	LC	healthy
HD68	LC	healthy
HD69	LC	healthy
HD6	LC	healthy
HD70	LC	healthy
HD71	LC	healthy
HD72	LC	healthy
HD73	LC	healthy
HD74	LC	healthy
HD75	LC	healthy
HD76	LC	healthy
HD77	LC	healthy
HD78	LC	healthy
HD79	LC	healthy
HD7	LC	healthy
HD80	LC	healthy
HD81	LC	healthy
HD82	LC	healthy
HD83	LC	healthy
HD8	LC	healthy
HD9	LC	healthy
HV10	LC	healthy
HV11	LC	healthy
HV12	LC	healthy
HV13	LC	healthy
HV14	LC	healthy
HV15	LC	healthy
HV16	LC	healthy
HV17	LC	healthy
HV18	LC	healthy
HV19	LC	healthy
HV1	LC	healthy
HV20	LC	healthy
HV21	LC	healthy
HV22	LC	healthy
HV23	LC	healthy
HV24	LC	healthy
HV25	LC	healthy
HV26	LC	healthy
HV27	LC	healthy
HV28	LC	healthy
HV29	LC	healthy
HV2	LC	healthy
HV30	LC	healthy
HV31	LC	healthy
HV3	LC	healthy
HV4	LC	healthy
HV5	LC	healthy
HV6	LC	healthy
HV7	LC	healthy
HV8	LC	healthy
HV9	LC	healthy
LD10	LC	nonhealthy
LD11	LC	nonhealthy
LD12	LC	nonhealthy
LD13	LC	nonhealthy
LD14	LC	nonhealthy
LD15	LC	nonhealthy
LD16	LC	nonhealthy
LD17	LC	nonhealthy
LD18	LC	nonhealthy
LD19	LC	nonhealthy
LD1	LC	nonhealthy
LD20	LC	nonhealthy
LD21	LC	nonhealthy
LD22	LC	nonhealthy
LD23	LC	nonhealthy
LD24	LC	nonhealthy
LD25	LC	nonhealthy
LD26	LC	nonhealthy
LD27	LC	nonhealthy
LD28	LC	nonhealthy
LD29	LC	nonhealthy
LD2	LC	nonhealthy
LD30	LC	nonhealthy
LD31	LC	nonhealthy
LD32	LC	nonhealthy
LD33	LC	nonhealthy
LD34	LC	nonhealthy
LD35	LC	nonhealthy
LD36	LC	nonhealthy
LD37	LC	nonhealthy
LD38	LC	nonhealthy
LD39	LC	nonhealthy
LD3	LC	nonhealthy
LD40	LC	nonhealthy
LD41	LC	nonhealthy
LD42	LC	nonhealthy
LD43	LC	nonhealthy
LD44	LC	nonhealthy
LD45	LC	nonhealthy
LD46	LC	nonhealthy
LD47	LC	nonhealthy
LD48	LC	nonhealthy
LD49	LC	nonhealthy
LD4	LC	nonhealthy
LD50	LC	nonhealthy
LD51	LC	nonhealthy
LD52	LC	nonhealthy
LD53	LC	nonhealthy
LD54	LC	nonhealthy
LD55	LC	nonhealthy
LD56	LC	nonhealthy
LD57	LC	nonhealthy
LD58	LC	nonhealthy
LD59	LC	nonhealthy
LD5	LC	nonhealthy
LD60	LC	nonhealthy
LD61	LC	nonhealthy
LD62	LC	nonhealthy
LD63	LC	nonhealthy
LD64	LC	nonhealthy
LD65	LC	nonhealthy
LD66	LC	nonhealthy
LD67	LC	nonhealthy
LD68	LC	nonhealthy
LD69	LC	nonhealthy
LD6	LC	nonhealthy
LD70	LC	nonhealthy
LD71	LC	nonhealthy
LD72	LC	nonhealthy
LD73	LC	nonhealthy
LD74	LC	nonhealthy
LD75	LC	nonhealthy
LD76	LC	nonhealthy
LD77	LC	nonhealthy
LD78	LC	nonhealthy
LD79	LC	nonhealthy
LD7	LC	nonhealthy
LD80	LC	nonhealthy
LD81	LC	nonhealthy
LD82	LC	nonhealthy
LD83	LC	nonhealthy
LD84	LC	nonhealthy
LD85	LC	nonhealthy
LD86	LC	nonhealthy
LD87	LC	nonhealthy
LD88	LC	nonhealthy
LD89	LC	nonhealthy
LD8	LC	nonhealthy
LD90	LC	nonhealthy
LD91	LC	nonhealthy
LD92	LC	nonhealthy
LD93	LC	nonhealthy
LD94	LC	nonhealthy
LD95	LC	nonhealthy
LD96	LC	nonhealthy
LD97	LC	nonhealthy
LD98	LC	nonhealthy
LD9	LC	nonhealthy
LV10	LC	nonhealthy
LV11	LC	nonhealthy
LV12	LC	nonhealthy
LV13	LC	nonhealthy
LV14	LC	nonhealthy
LV15	LC	nonhealthy
LV16	LC	nonhealthy
LV17	LC	nonhealthy
LV18	LC	nonhealthy
LV19	LC	nonhealthy
LV1	LC	nonhealthy
LV20	LC	nonhealthy
LV21	LC	nonhealthy
LV22	LC	nonhealthy
LV23	LC	nonhealthy
LV24	LC	nonhealthy
LV25	LC	nonhealthy
LV2	LC	nonhealthy
LV3	LC	nonhealthy
LV4	LC	nonhealthy
LV5	LC	nonhealthy
LV6	LC	nonhealthy
LV7	LC	nonhealthy
LV8	LC	nonhealthy
LV9	LC	nonhealthy
C1	PCOS	nonhealthy
C10	PCOS	nonhealthy
C11	PCOS	nonhealthy
C12	PCOS	nonhealthy
C13	PCOS	nonhealthy
C14	PCOS	nonhealthy
C15	PCOS	nonhealthy
C16	PCOS	nonhealthy
C17	PCOS	nonhealthy
C18	PCOS	nonhealthy
C19	PCOS	nonhealthy
C2	PCOS	nonhealthy
C20	PCOS	nonhealthy
C21	PCOS	nonhealthy
C22	PCOS	nonhealthy
C23	PCOS	nonhealthy
C24	PCOS	nonhealthy
C25	PCOS	nonhealthy
C26	PCOS	nonhealthy
C27	PCOS	nonhealthy
C28	PCOS	nonhealthy
C29	PCOS	nonhealthy
C3	PCOS	nonhealthy
C30	PCOS	nonhealthy
C31	PCOS	nonhealthy
C32	PCOS	nonhealthy
C33	PCOS	nonhealthy
C34	PCOS	nonhealthy
C35	PCOS	nonhealthy
C36	PCOS	nonhealthy
C37	PCOS	nonhealthy
C38	PCOS	nonhealthy
C39	PCOS	nonhealthy
C4	PCOS	nonhealthy
C40	PCOS	nonhealthy
C41	PCOS	nonhealthy
C42	PCOS	nonhealthy
C43	PCOS	nonhealthy
C5	PCOS	nonhealthy
C6	PCOS	nonhealthy
C7	PCOS	nonhealthy
C8	PCOS	nonhealthy
C9	PCOS	nonhealthy
CHN_C1	PCOS	nonhealthy
CHN_C10	PCOS	nonhealthy
CHN_C11	PCOS	nonhealthy
CHN_C12	PCOS	nonhealthy
CHN_C13	PCOS	nonhealthy
CHN_C14	PCOS	nonhealthy
CHN_C2	PCOS	nonhealthy
CHN_C3	PCOS	nonhealthy
CHN_C4	PCOS	nonhealthy
CHN_C5	PCOS	nonhealthy
CHN_C6	PCOS	nonhealthy
CHN_C7	PCOS	nonhealthy
CHN_C8	PCOS	nonhealthy
CHN_C9	PCOS	nonhealthy
CHN_P1	PCOS	healthy
CHN_P10	PCOS	healthy
CHN_P11	PCOS	healthy
CHN_P12	PCOS	healthy
CHN_P13	PCOS	healthy
CHN_P14	PCOS	healthy
CHN_P2	PCOS	healthy
CHN_P3	PCOS	healthy
CHN_P4	PCOS	healthy
CHN_P5	PCOS	healthy
CHN_P6	PCOS	healthy
CHN_P7	PCOS	healthy
CHN_P8	PCOS	healthy
CHN_P9	PCOS	healthy
P1	PCOS	healthy
P10	PCOS	healthy
P11	PCOS	healthy
P12	PCOS	healthy
P13	PCOS	healthy
P14	PCOS	healthy
P15	PCOS	healthy
P16	PCOS	healthy
P17	PCOS	healthy
P18	PCOS	healthy
P19	PCOS	healthy
P2	PCOS	healthy
P20	PCOS	healthy
P21	PCOS	healthy
P22	PCOS	healthy
P23	PCOS	healthy
P24	PCOS	healthy
P25	PCOS	healthy
P26	PCOS	healthy
P27	PCOS	healthy
P28	PCOS	healthy
P29	PCOS	healthy
P3	PCOS	healthy
P30	PCOS	healthy
P31	PCOS	healthy
P32	PCOS	healthy
P33	PCOS	healthy
P34	PCOS	healthy
P35	PCOS	healthy
P36	PCOS	healthy
P37	PCOS	healthy
P38	PCOS	healthy
P39	PCOS	healthy
P4	PCOS	healthy
P40	PCOS	healthy
P41	PCOS	healthy
P42	PCOS	healthy
P43	PCOS	healthy
P44	PCOS	healthy
P45	PCOS	healthy
P46	PCOS	healthy
P47	PCOS	healthy
P48	PCOS	healthy
P49	PCOS	healthy
P5	PCOS	healthy
P50	PCOS	healthy
P6	PCOS	healthy
P7	PCOS	healthy
P8	PCOS	healthy
P9	PCOS	healthy
SF_HC1	SF	healthy
SF_HC2	SF	healthy
SF_HC3	SF	healthy
SF_HC4	SF	healthy
SF_HC5	SF	healthy
SF1	SF	nonhealthy
SF2	SF	nonhealthy
SF3	SF	nonhealthy
SF4	SF	nonhealthy
SF5	SF	nonhealthy
SCZ_HC1	SCZ	healthy
SCZ_HC10	SCZ	healthy
SCZ_HC11	SCZ	healthy
SCZ_HC12	SCZ	healthy
SCZ_HC13	SCZ	healthy
SCZ_HC14	SCZ	healthy
SCZ_HC15	SCZ	healthy
SCZ_HC16	SCZ	healthy
SCZ_HC17	SCZ	healthy
SCZ_HC18	SCZ	healthy
SCZ_HC19	SCZ	healthy
SCZ_HC2	SCZ	healthy
SCZ_HC20	SCZ	healthy
SCZ_HC21	SCZ	healthy
SCZ_HC22	SCZ	healthy
SCZ_HC23	SCZ	healthy
SCZ_HC24	SCZ	healthy
SCZ_HC25	SCZ	healthy
SCZ_HC26	SCZ	healthy
SCZ_HC27	SCZ	healthy
SCZ_HC28	SCZ	healthy
SCZ_HC29	SCZ	healthy
SCZ_HC3	SCZ	healthy
SCZ_HC30	SCZ	healthy
SCZ_HC31	SCZ	healthy
SCZ_HC32	SCZ	healthy
SCZ_HC33	SCZ	healthy
SCZ_HC34	SCZ	healthy
SCZ_HC35	SCZ	healthy
SCZ_HC36	SCZ	healthy
SCZ_HC37	SCZ	healthy
SCZ_HC38	SCZ	healthy
SCZ_HC39	SCZ	healthy
SCZ_HC4	SCZ	healthy
SCZ_HC40	SCZ	healthy
SCZ_HC41	SCZ	healthy
SCZ_HC42	SCZ	healthy
SCZ_HC43	SCZ	healthy
SCZ_HC44	SCZ	healthy
SCZ_HC45	SCZ	healthy
SCZ_HC46	SCZ	healthy
SCZ_HC47	SCZ	healthy
SCZ_HC48	SCZ	healthy
SCZ_HC49	SCZ	healthy
SCZ_HC5	SCZ	healthy
SCZ_HC50	SCZ	healthy
SCZ_HC51	SCZ	healthy
SCZ_HC52	SCZ	healthy
SCZ_HC53	SCZ	healthy
SCZ_HC54	SCZ	healthy
SCZ_HC55	SCZ	healthy
SCZ_HC56	SCZ	healthy
SCZ_HC57	SCZ	healthy
SCZ_HC58	SCZ	healthy
SCZ_HC59	SCZ	healthy
SCZ_HC6	SCZ	healthy
SCZ_HC60	SCZ	healthy
SCZ_HC61	SCZ	healthy
SCZ_HC62	SCZ	healthy
SCZ_HC63	SCZ	healthy
SCZ_HC64	SCZ	healthy
SCZ_HC65	SCZ	healthy
SCZ_HC66	SCZ	healthy
SCZ_HC67	SCZ	healthy
SCZ_HC68	SCZ	healthy
SCZ_HC69	SCZ	healthy
SCZ_HC7	SCZ	healthy
SCZ_HC70	SCZ	healthy
SCZ_HC71	SCZ	healthy
SCZ_HC72	SCZ	healthy
SCZ_HC73	SCZ	healthy
SCZ_HC74	SCZ	healthy
SCZ_HC75	SCZ	healthy
SCZ_HC76	SCZ	healthy
SCZ_HC77	SCZ	healthy
SCZ_HC78	SCZ	healthy
SCZ_HC79	SCZ	healthy
SCZ_HC8	SCZ	healthy
SCZ_HC80	SCZ	healthy
SCZ_HC81	SCZ	healthy
SCZ_HC9	SCZ	healthy
SCZ1	SCZ	nonhealthy
SCZ10	SCZ	nonhealthy
SCZ11	SCZ	nonhealthy
SCZ12	SCZ	nonhealthy
SCZ13	SCZ	nonhealthy
SCZ14	SCZ	nonhealthy
SCZ15	SCZ	nonhealthy
SCZ16	SCZ	nonhealthy
SCZ17	SCZ	nonhealthy
SCZ18	SCZ	nonhealthy
SCZ19	SCZ	nonhealthy
SCZ2	SCZ	nonhealthy
SCZ20	SCZ	nonhealthy
SCZ21	SCZ	nonhealthy
SCZ22	SCZ	nonhealthy
SCZ23	SCZ	nonhealthy
SCZ24	SCZ	nonhealthy
SCZ25	SCZ	nonhealthy
SCZ26	SCZ	nonhealthy
SCZ27	SCZ	nonhealthy
SCZ28	SCZ	nonhealthy
SCZ29	SCZ	nonhealthy
SCZ3	SCZ	nonhealthy
SCZ30	SCZ	nonhealthy
SCZ31	SCZ	nonhealthy
SCZ32	SCZ	nonhealthy
SCZ33	SCZ	nonhealthy
SCZ34	SCZ	nonhealthy
SCZ35	SCZ	nonhealthy
SCZ36	SCZ	nonhealthy
SCZ37	SCZ	nonhealthy
SCZ38	SCZ	nonhealthy
SCZ39	SCZ	nonhealthy
SCZ4	SCZ	nonhealthy
SCZ40	SCZ	nonhealthy
SCZ41	SCZ	nonhealthy
SCZ42	SCZ	nonhealthy
SCZ43	SCZ	nonhealthy
SCZ44	SCZ	nonhealthy
SCZ45	SCZ	nonhealthy
SCZ46	SCZ	nonhealthy
SCZ47	SCZ	nonhealthy
SCZ48	SCZ	nonhealthy
SCZ49	SCZ	nonhealthy
SCZ5	SCZ	nonhealthy
SCZ50	SCZ	nonhealthy
SCZ51	SCZ	nonhealthy
SCZ52	SCZ	nonhealthy
SCZ53	SCZ	nonhealthy
SCZ54	SCZ	nonhealthy
SCZ55	SCZ	nonhealthy
SCZ56	SCZ	nonhealthy
SCZ57	SCZ	nonhealthy
SCZ58	SCZ	nonhealthy
SCZ59	SCZ	nonhealthy
SCZ6	SCZ	nonhealthy
SCZ60	SCZ	nonhealthy
SCZ61	SCZ	nonhealthy
SCZ62	SCZ	nonhealthy
SCZ63	SCZ	nonhealthy
SCZ64	SCZ	nonhealthy
SCZ65	SCZ	nonhealthy
SCZ66	SCZ	nonhealthy
SCZ67	SCZ	nonhealthy
SCZ68	SCZ	nonhealthy
SCZ69	SCZ	nonhealthy
SCZ7	SCZ	nonhealthy
SCZ70	SCZ	nonhealthy
SCZ71	SCZ	nonhealthy
SCZ72	SCZ	nonhealthy
SCZ73	SCZ	nonhealthy
SCZ74	SCZ	nonhealthy
SCZ75	SCZ	nonhealthy
SCZ76	SCZ	nonhealthy
SCZ77	SCZ	nonhealthy
SCZ78	SCZ	nonhealthy
SCZ79	SCZ	nonhealthy
SCZ8	SCZ	nonhealthy
SCZ80	SCZ	nonhealthy
SCZ81	SCZ	nonhealthy
SCZ82	SCZ	nonhealthy
SCZ83	SCZ	nonhealthy
SCZ84	SCZ	nonhealthy
SCZ85	SCZ	nonhealthy
SCZ86	SCZ	nonhealthy
SCZ87	SCZ	nonhealthy
SCZ88	SCZ	nonhealthy
SCZ89	SCZ	nonhealthy
SCZ9	SCZ	nonhealthy
SCZ90	SCZ	nonhealthy
D_HC1	T2D	healthy
D_HC10	T2D	healthy
D_HC11	T2D	healthy
D_HC12	T2D	healthy
D_HC13	T2D	healthy
D_HC14	T2D	healthy
D_HC15	T2D	healthy
D_HC16	T2D	healthy
D_HC17	T2D	healthy
D_HC18	T2D	healthy
D_HC19	T2D	healthy
D_HC2	T2D	healthy
D_HC20	T2D	healthy
D_HC21	T2D	healthy
D_HC22	T2D	healthy
D_HC23	T2D	healthy
D_HC24	T2D	healthy
D_HC25	T2D	healthy
D_HC26	T2D	healthy
D_HC27	T2D	healthy
D_HC28	T2D	healthy
D_HC29	T2D	healthy
D_HC3	T2D	healthy
D_HC30	T2D	healthy
D_HC31	T2D	healthy
D_HC32	T2D	healthy
D_HC33	T2D	healthy
D_HC34	T2D	healthy
D_HC35	T2D	healthy
D_HC36	T2D	healthy
D_HC37	T2D	healthy
D_HC38	T2D	healthy
D_HC39	T2D	healthy
D_HC4	T2D	healthy
D_HC40	T2D	healthy
D_HC41	T2D	healthy
D_HC42	T2D	healthy
D_HC43	T2D	healthy
D_HC44	T2D	healthy
D_HC45	T2D	healthy
D_HC46	T2D	healthy
D_HC47	T2D	healthy
D_HC48	T2D	healthy
D_HC49	T2D	healthy
D_HC5	T2D	healthy
D_HC50	T2D	healthy
D_HC51	T2D	healthy
D_HC52	T2D	healthy
D_HC53	T2D	healthy
D_HC54	T2D	healthy
D_HC55	T2D	healthy
D_HC56	T2D	healthy
D_HC57	T2D	healthy
D_HC58	T2D	healthy
D_HC59	T2D	healthy
D_HC6	T2D	healthy
D_HC60	T2D	healthy
D_HC61	T2D	healthy
D_HC62	T2D	healthy
D_HC63	T2D	healthy
D_HC64	T2D	healthy
D_HC65	T2D	healthy
D_HC66	T2D	healthy
D_HC67	T2D	healthy
D_HC68	T2D	healthy
D_HC69	T2D	healthy
D_HC7	T2D	healthy
D_HC70	T2D	healthy
D_HC71	T2D	healthy
D_HC72	T2D	healthy
D_HC73	T2D	healthy
D_HC74	T2D	healthy
D_HC8	T2D	healthy
D_HC9	T2D	healthy
D1	T2D	nonhealthy
D10	T2D	nonhealthy
D11	T2D	nonhealthy
D12	T2D	nonhealthy
D13	T2D	nonhealthy
D14	T2D	nonhealthy
D15	T2D	nonhealthy
D16	T2D	nonhealthy
D17	T2D	nonhealthy
D18	T2D	nonhealthy
D19	T2D	nonhealthy
D2	T2D	nonhealthy
D20	T2D	nonhealthy
D21	T2D	nonhealthy
D22	T2D	nonhealthy
D23	T2D	nonhealthy
D24	T2D	nonhealthy
D25	T2D	nonhealthy
D26	T2D	nonhealthy
D27	T2D	nonhealthy
D28	T2D	nonhealthy
D29	T2D	nonhealthy
D3	T2D	nonhealthy
D30	T2D	nonhealthy
D31	T2D	nonhealthy
D32	T2D	nonhealthy
D33	T2D	nonhealthy
D34	T2D	nonhealthy
D35	T2D	nonhealthy
D36	T2D	nonhealthy
D37	T2D	nonhealthy
D38	T2D	nonhealthy
D39	T2D	nonhealthy
D4	T2D	nonhealthy
D40	T2D	nonhealthy
D41	T2D	nonhealthy
D42	T2D	nonhealthy
D43	T2D	nonhealthy
D44	T2D	nonhealthy
D45	T2D	nonhealthy
D46	T2D	nonhealthy
D47	T2D	nonhealthy
D48	T2D	nonhealthy
D49	T2D	nonhealthy
D5	T2D	nonhealthy
D50	T2D	nonhealthy
D51	T2D	nonhealthy
D52	T2D	nonhealthy
D53	T2D	nonhealthy
D54	T2D	nonhealthy
D55	T2D	nonhealthy
D56	T2D	nonhealthy
D57	T2D	nonhealthy
D58	T2D	nonhealthy
D59	T2D	nonhealthy
D6	T2D	nonhealthy
D60	T2D	nonhealthy
D61	T2D	nonhealthy
D62	T2D	nonhealthy
D63	T2D	nonhealthy
D64	T2D	nonhealthy
D65	T2D	nonhealthy
D66	T2D	nonhealthy
D67	T2D	nonhealthy
D68	T2D	nonhealthy
D69	T2D	nonhealthy
D7	T2D	nonhealthy
D70	T2D	nonhealthy
D71	T2D	nonhealthy
D8	T2D	nonhealthy
D9	T2D	nonhealthy
UC10	UC	nonhealthy
UC11	UC	nonhealthy
UC12	UC	nonhealthy
UC13	UC	nonhealthy
UC14	UC	nonhealthy
UC15	UC	nonhealthy
UC16	UC	nonhealthy
UC17	UC	nonhealthy
UC18	UC	nonhealthy
UC19	UC	nonhealthy
UC1	UC	nonhealthy
UC20	UC	nonhealthy
UC21	UC	nonhealthy
UC22	UC	nonhealthy
UC23	UC	nonhealthy
UC24	UC	nonhealthy
UC25	UC	nonhealthy
UC26	UC	nonhealthy
UC27	UC	nonhealthy
UC28	UC	nonhealthy
UC29	UC	nonhealthy
UC2	UC	nonhealthy
UC30	UC	nonhealthy
UC31	UC	nonhealthy
UC32	UC	nonhealthy
UC33	UC	nonhealthy
UC34	UC	nonhealthy
UC35	UC	nonhealthy
UC36	UC	nonhealthy
UC37	UC	nonhealthy
UC38	UC	nonhealthy
UC39	UC	nonhealthy
UC3	UC	nonhealthy
UC40	UC	nonhealthy
UC41	UC	nonhealthy
UC42	UC	nonhealthy
UC43	UC	nonhealthy
UC44	UC	nonhealthy
UC45	UC	nonhealthy
UC46	UC	nonhealthy
UC47	UC	nonhealthy
UC48	UC	nonhealthy
UC49	UC	nonhealthy
UC4	UC	nonhealthy
UC50	UC	nonhealthy
UC51	UC	nonhealthy
UC52	UC	nonhealthy
UC53	UC	nonhealthy
UC54	UC	nonhealthy
UC55	UC	nonhealthy
UC56	UC	nonhealthy
UC57	UC	nonhealthy
UC58	UC	nonhealthy
UC59	UC	nonhealthy
UC5	UC	nonhealthy
UC60	UC	nonhealthy
UC61	UC	nonhealthy
UC62	UC	nonhealthy
UC63	UC	nonhealthy
UC64	UC	nonhealthy
UC65	UC	nonhealthy
UC66	UC	nonhealthy
UC67	UC	nonhealthy
UC68	UC	nonhealthy
UC69	UC	nonhealthy
UC6	UC	nonhealthy
UC70	UC	nonhealthy
UC71	UC	nonhealthy
UC72	UC	nonhealthy
UC73	UC	nonhealthy
UC74	UC	nonhealthy
UC75	UC	nonhealthy
UC76	UC	nonhealthy
UC7	UC	nonhealthy
UC8	UC	nonhealthy
UC9	UC	nonhealthy

## Sheet: Table S2
	taxa	samples_num
GUT_GENOME143505	d__Bacteria;p__Bacteroidota;c__Bacteroidia;o__Bacteroidales;f__Bacteroidaceae;g__Bacteroides_B;s__Bacteroides_B dorei	1529
GUT_GENOME096083	d__Bacteria;p__Bacteroidota;c__Bacteroidia;o__Bacteroidales;f__Bacteroidaceae;g__Bacteroides;s__Bacteroides uniformis	1391
GUT_GENOME147678	d__Bacteria;p__Firmicutes_A;c__Clostridia;o__Oscillospirales;f__Ruminococcaceae;g__Faecalibacterium;s__Faecalibacterium prausnitzii_G	1216
GUT_GENOME143131	d__Bacteria;p__Bacteroidota;c__Bacteroidia;o__Bacteroidales;f__Tannerellaceae;g__Parabacteroides;s__Parabacteroides distasonis	1202
GUT_GENOME096080	d__Bacteria;p__Bacteroidota;c__Bacteroidia;o__Bacteroidales;f__Bacteroidaceae;g__Bacteroides;s__Bacteroides xylanisolvens	1068
GUT_GENOME102353	d__Bacteria;p__Bacteroidota;c__Bacteroidia;o__Bacteroidales;f__Bacteroidaceae;g__Bacteroides_B;s__Bacteroides_B sartorii	1067
GUT_GENOME239662	d__Bacteria;p__Bacteroidota;c__Bacteroidia;o__Bacteroidales;f__Bacteroidaceae;g__Bacteroides;s__Bacteroides stercoris	1052
GUT_GENOME001120	d__Bacteria;p__Bacteroidota;c__Bacteroidia;o__Bacteroidales;f__Bacteroidaceae;g__Bacteroides;s__Bacteroides thetaiotaomicron	1016
GUT_GENOME096203	d__Bacteria;p__Bacteroidota;c__Bacteroidia;o__Bacteroidales;f__Bacteroidaceae;g__Bacteroides;s__Bacteroides ovatus	1010
GUT_GENOME001488	d__Bacteria;p__Bacteroidota;c__Bacteroidia;o__Bacteroidales;f__Bacteroidaceae;g__Bacteroides_B;s__Bacteroides_B massiliensis	1004
GUT_GENOME096067	d__Bacteria;p__Firmicutes_A;c__Clostridia;o__Lachnospirales;f__Lachnospiraceae;g__Blautia_A;s__Blautia_A wexlerae	999
GUT_GENOME001587	d__Bacteria;p__Firmicutes_A;c__Clostridia;o__Lachnospirales;f__Lachnospiraceae;g__Fusicatenibacter;s__Fusicatenibacter saccharivorans	977
GUT_GENOME140074	d__Bacteria;p__Firmicutes_A;c__Clostridia;o__Oscillospirales;f__Ruminococcaceae;g__Faecalibacterium;s__Faecalibacterium prausnitzii_D	977
GUT_GENOME095971	d__Bacteria;p__Bacteroidota;c__Bacteroidia;o__Bacteroidales;f__Rikenellaceae;g__Alistipes;s__Alistipes putredinis	955
GUT_GENOME143712	d__Bacteria;p__Firmicutes_A;c__Clostridia;o__Lachnospirales;f__Lachnospiraceae;g__Agathobacter;s__Agathobacter rectalis	948
GUT_GENOME001770	d__Bacteria;p__Firmicutes_A;c__Clostridia;o__Lachnospirales;f__Lachnospiraceae;g__Roseburia;s__Roseburia inulinivorans	911
GUT_GENOME147854	d__Bacteria;p__Bacteroidota;c__Bacteroidia;o__Bacteroidales;f__Bacteroidaceae;g__Bacteroides;s__Bacteroides caccae	909
GUT_GENOME239728	d__Bacteria;p__Firmicutes_A;c__Clostridia;o__Lachnospirales;f__Lachnospiraceae;g__Agathobacter;s__Agathobacter faecis	904
GUT_GENOME147149	d__Bacteria;p__Firmicutes_A;c__Clostridia;o__Lachnospirales;f__Lachnospiraceae;g__Anaerostipes;s__Anaerostipes hadrus	889
GUT_GENOME000192	d__Bacteria;p__Bacteroidota;c__Bacteroidia;o__Bacteroidales;f__Tannerellaceae;g__Parabacteroides;s__Parabacteroides merdae	864
GUT_GENOME247791	d__Bacteria;p__Firmicutes_A;c__Clostridia;o__Oscillospirales;f__Ruminococcaceae;g__Faecalibacterium;s__	863
GUT_GENOME000092	d__Bacteria;p__Firmicutes_A;c__Clostridia;o__Oscillospirales;f__Ruminococcaceae;g__Faecalibacterium;s__Faecalibacterium prausnitzii_C	858
GUT_GENOME000237	d__Bacteria;p__Firmicutes_A;c__Clostridia;o__Lachnospirales;f__Lachnospiraceae;g__Lachnospira;s__Lachnospira eligens_B	843
GUT_GENOME233517	d__Bacteria;p__Firmicutes_C;c__Negativicutes;o__Acidaminococcales;f__Acidaminococcaceae;g__Phascolarctobacterium;s__Phascolarctobacterium faecium	817
GUT_GENOME251083	d__Bacteria;p__Firmicutes_A;c__Clostridia;o__Oscillospirales;f__Ruminococcaceae;g__Gemmiger;s__Gemmiger sp003476825	789
GUT_GENOME253287	d__Bacteria;p__Bacteroidota;c__Bacteroidia;o__Bacteroidales;f__Bacteroidaceae;g__Bacteroides;s__	786
GUT_GENOME000367	d__Bacteria;p__Firmicutes_A;c__Clostridia;o__Oscillospirales;f__Ruminococcaceae;g__Gemmiger;s__Gemmiger formicilis	774
GUT_GENOME143157	d__Bacteria;p__Firmicutes_A;c__Clostridia;o__Lachnospirales;f__Lachnospiraceae;g__Clostridium_Q;s__Clostridium_Q sp003024715	774
GUT_GENOME144544	d__Bacteria;p__Proteobacteria;c__Gammaproteobacteria;o__Enterobacterales;f__Enterobacteriaceae;g__Escherichia;s__Escherichia coli_D	761
GUT_GENOME001297	d__Bacteria;p__Firmicutes_A;c__Clostridia;o__Lachnospirales;f__Lachnospiraceae;g__Acetatifactor;s__Acetatifactor sp900066565	738
GUT_GENOME095979	d__Bacteria;p__Bacteroidota;c__Bacteroidia;o__Bacteroidales;f__Bacteroidaceae;g__Bacteroides_A;s__Bacteroides_A coprocola	737
GUT_GENOME096174	d__Bacteria;p__Bacteroidota;c__Bacteroidia;o__Bacteroidales;f__Bacteroidaceae;g__Bacteroides_A;s__Bacteroides_A plebeius	731
GUT_GENOME000008	d__Bacteria;p__Bacteroidota;c__Bacteroidia;o__Bacteroidales;f__Rikenellaceae;g__Alistipes;s__Alistipes shahii	710
GUT_GENOME001659	d__Bacteria;p__Firmicutes_A;c__Clostridia;o__Oscillospirales;f__Acutalibacteraceae;g__Ruminococcus_E;s__Ruminococcus_E bromii_B	697
GUT_GENOME001471	d__Bacteria;p__Firmicutes_A;c__Clostridia;o__Lachnospirales;f__Lachnospiraceae;g__Clostridium_M;s__Clostridium_M sp000431375	684
GUT_GENOME001575	d__Bacteria;p__Firmicutes_A;c__Clostridia;o__Lachnospirales;f__Lachnospiraceae;g__Faecalicatena;s__Faecalicatena faecis	684
GUT_GENOME095967	d__Bacteria;p__Firmicutes_A;c__Clostridia;o__Oscillospirales;f__Ruminococcaceae;g__Faecalibacterium;s__Faecalibacterium prausnitzii_K	683
GUT_GENOME014039	d__Bacteria;p__Firmicutes_A;c__Clostridia;o__Oscillospirales;f__Ruminococcaceae;g__Faecalibacterium;s__	674
GUT_GENOME001635	d__Bacteria;p__Bacteroidota;c__Bacteroidia;o__Bacteroidales;f__Marinifilaceae;g__Odoribacter;s__Odoribacter splanchnicus	668
GUT_GENOME000136	d__Bacteria;p__Firmicutes_A;c__Clostridia;o__Monoglobales;f__UBA1381;g__CAG-41;s__CAG-41 sp900066215	667
GUT_GENOME000285	d__Bacteria;p__Bacteroidota;c__Bacteroidia;o__Bacteroidales;f__Rikenellaceae;g__Alistipes;s__Alistipes onderdonkii	656
GUT_GENOME140235	d__Bacteria;p__Firmicutes_A;c__Clostridia;o__Lachnospirales;f__Lachnospiraceae;g__Dorea;s__Dorea longicatena_B	656
GUT_GENOME095993	d__Bacteria;p__Firmicutes_A;c__Clostridia;o__Lachnospirales;f__Lachnospiraceae;g__Coprococcus_B;s__Coprococcus_B comes	653
GUT_GENOME000004	d__Bacteria;p__Firmicutes_A;c__Clostridia;o__Lachnospirales;f__Lachnospiraceae;g__Blautia_A;s__Blautia_A sp900066165	647
GUT_GENOME095938	d__Bacteria;p__Actinobacteriota;c__Actinobacteria;o__Actinomycetales;f__Bifidobacteriaceae;g__Bifidobacterium;s__Bifidobacterium infantis	637
GUT_GENOME096166	d__Bacteria;p__Desulfobacterota_A;c__Desulfovibrionia;o__Desulfovibrionales;f__Desulfovibrionaceae;g__Bilophila;s__Bilophila wadsworthia	637
GUT_GENOME000122	d__Bacteria;p__Bacteroidota;c__Bacteroidia;o__Bacteroidales;f__Bacteroidaceae;g__Bacteroides;s__Bacteroides finegoldii	630
GUT_GENOME000308	d__Bacteria;p__Firmicutes_A;c__Clostridia;o__Lachnospirales;f__Lachnospiraceae;g__Lachnospira;s__Lachnospira rogosae	626
GUT_GENOME000706	d__Bacteria;p__Firmicutes_A;c__Clostridia;o__Lachnospirales;f__Lachnospiraceae;g__Dorea;s__Dorea formicigenerans	624
GUT_GENOME001016	d__Bacteria;p__Firmicutes_A;c__Clostridia;o__Oscillospirales;f__Butyricicoccaceae;g__Agathobaculum;s__Agathobaculum butyriciproducens	623
GUT_GENOME001689	d__Bacteria;p__Firmicutes_A;c__Clostridia;o__Lachnospirales;f__Lachnospiraceae;g__Eubacterium_E;s__Eubacterium_E hallii	622
GUT_GENOME017394	d__Bacteria;p__Firmicutes_A;c__Clostridia;o__Lachnospirales;f__Lachnospiraceae;g__Lachnospira;s__Lachnospira sp000437735	620
GUT_GENOME000518	d__Bacteria;p__Firmicutes_A;c__Clostridia;o__Oscillospirales;f__Oscillospiraceae;g__Flavonifractor;s__Flavonifractor plautii	616
GUT_GENOME096193	d__Bacteria;p__Firmicutes_A;c__Clostridia;o__Lachnospirales;f__Lachnospiraceae;g__Faecalicatena;s__Faecalicatena torques	616
GUT_GENOME096210	d__Bacteria;p__Firmicutes_A;c__Clostridia;o__Lachnospirales;f__Lachnospiraceae;g__Faecalicatena;s__Faecalicatena gnavus	602
GUT_GENOME239725	d__Bacteria;p__Bacteroidota;c__Bacteroidia;o__Bacteroidales;f__Bacteroidaceae;g__Bacteroides_A;s__Bacteroides_A plebeius_A	593
GUT_GENOME000295	d__Bacteria;p__Firmicutes_A;c__Clostridia;o__Lachnospirales;f__Lachnospiraceae;g__Roseburia;s__Roseburia intestinalis	589
GUT_GENOME095991	d__Bacteria;p__Bacteroidota;c__Bacteroidia;o__Bacteroidales;f__Bacteroidaceae;g__Bacteroides;s__Bacteroides eggerthii	582
GUT_GENOME239684	d__Bacteria;p__Firmicutes_A;c__Clostridia;o__Oscillospirales;f__Oscillospiraceae;g__ER4;s__ER4 sp000765235	581
GUT_GENOME157463	d__Bacteria;p__Firmicutes_A;c__Clostridia;o__Lachnospirales;f__Lachnospiraceae;g__Agathobacter;s__	574
GUT_GENOME239670	d__Bacteria;p__Actinobacteriota;c__Actinobacteria;o__Actinomycetales;f__Bifidobacteriaceae;g__Bifidobacterium;s__Bifidobacterium pseudocatenulatum	567
GUT_GENOME000231	d__Bacteria;p__Bacteroidota;c__Bacteroidia;o__Bacteroidales;f__Bacteroidaceae;g__Bacteroides;s__Bacteroides sp002491635	565
GUT_GENOME001115	d__Bacteria;p__Firmicutes_A;c__Clostridia;o__Oscillospirales;f__Ruminococcaceae;g__Faecalibacterium;s__Faecalibacterium prausnitzii_E	564
GUT_GENOME001023	d__Bacteria;p__Firmicutes_A;c__Clostridia;o__Lachnospirales;f__Lachnospiraceae;g__Lachnospira;s__Lachnospira sp003537285	550
GUT_GENOME001056	d__Bacteria;p__Firmicutes_A;c__Clostridia;o__Lachnospirales;f__Lachnospiraceae;g__KLE1615;s__KLE1615 sp900066985	548
GUT_GENOME140299	d__Bacteria;p__Bacteroidota;c__Bacteroidia;o__Bacteroidales;f__Bacteroidaceae;g__Prevotella;s__Prevotella copri	548
GUT_GENOME140786	d__Bacteria;p__Firmicutes_A;c__Clostridia;o__Oscillospirales;f__Ruminococcaceae;g__Ruminococcus_D;s__Ruminococcus_D bicirculans	548
GUT_GENOME000196	d__Bacteria;p__Firmicutes;c__Bacilli;o__Erysipelotrichales;f__Erysipelatoclostridiaceae;g__Erysipelatoclostridium;s__Erysipelatoclostridium sp000752095	546
GUT_GENOME096063	d__Bacteria;p__Bacteroidota;c__Bacteroidia;o__Bacteroidales;f__Bacteroidaceae;g__Bacteroides;s__Bacteroides fragilis	545
GUT_GENOME000967	d__Bacteria;p__Firmicutes_A;c__Clostridia;o__Lachnospirales;f__Anaerotignaceae;g__Anaerotignum;s__Anaerotignum sp000436415	542
GUT_GENOME001261	d__Bacteria;p__Firmicutes_A;c__Clostridia;o__Lachnospirales;f__Lachnospiraceae;g__Blautia_A;s__Blautia_A obeum	540
GUT_GENOME000676	d__Bacteria;p__Firmicutes_A;c__Clostridia;o__Lachnospirales;f__Lachnospiraceae;g__Blautia_A;s__Blautia_A massiliensis	539
GUT_GENOME145985	d__Bacteria;p__Firmicutes_A;c__Clostridia;o__Lachnospirales;f__Lachnospiraceae;g__Roseburia;s__Roseburia hominis	527
GUT_GENOME000682	d__Bacteria;p__Bacteroidota;c__Bacteroidia;o__Bacteroidales;f__Barnesiellaceae;g__Barnesiella;s__Barnesiella intestinihominis	522
GUT_GENOME124777	d__Bacteria;p__Firmicutes_A;c__Clostridia;o__Oscillospirales;f__Oscillospiraceae;g__Oscillibacter;s__Oscillibacter sp001916835	519
GUT_GENOME000166	d__Bacteria;p__Firmicutes_A;c__Clostridia;o__Lachnospirales;f__Lachnospiraceae;g__Acetatifactor;s__Acetatifactor sp900066365	507
GUT_GENOME000149	d__Bacteria;p__Firmicutes_A;c__Clostridia;o__Lachnospirales;f__Lachnospiraceae;g__Dorea;s__Dorea longicatena	501
GUT_GENOME042029	d__Bacteria;p__Firmicutes_A;c__Clostridia;o__Oscillospirales;f__Ruminococcaceae;g__Faecalibacterium;s__	501
GUT_GENOME001208	d__Bacteria;p__Firmicutes_A;c__Clostridia;o__Lachnospirales;f__Lachnospiraceae;g__CAG-81;s__CAG-81 sp900066535	500
GUT_GENOME141047	d__Bacteria;p__Firmicutes_A;c__Clostridia;o__Oscillospirales;f__Oscillospiraceae;g__Oscillibacter;s__Oscillibacter sp900066435	494
GUT_GENOME140078	d__Bacteria;p__Firmicutes_A;c__Clostridia;o__Oscillospirales;f__Ruminococcaceae;g__Faecalibacterium;s__Faecalibacterium prausnitzii_I	479
GUT_GENOME143522	d__Bacteria;p__Firmicutes_A;c__Clostridia;o__Oscillospirales;f__Acutalibacteraceae;g__Ruminococcus_E;s__Ruminococcus_E bromii	476
GUT_GENOME147776	d__Bacteria;p__Firmicutes_A;c__Clostridia;o__Oscillospirales;f__Ruminococcaceae;g__Neobitarella;s__Neobitarella massiliensis	474
GUT_GENOME001239	d__Bacteria;p__Firmicutes_A;c__Clostridia;o__Lachnospirales;f__Lachnospiraceae;g__Eubacterium_G;s__Eubacterium_G ventriosum	473
GUT_GENOME180274	d__Bacteria;p__Firmicutes_A;c__Clostridia;o__Oscillospirales;f__Oscillospiraceae;g__CAG-83;s__CAG-83 sp000431575	456
GUT_GENOME268227	d__Bacteria;p__Firmicutes_A;c__Clostridia;o__Oscillospirales;f__Ruminococcaceae;g__Faecalibacterium;s__	448
GUT_GENOME142522	d__Bacteria;p__Actinobacteriota;c__Actinobacteria;o__Actinomycetales;f__Bifidobacteriaceae;g__Bifidobacterium;s__Bifidobacterium adolescentis	447
GUT_GENOME143232	d__Bacteria;p__Bacteroidota;c__Bacteroidia;o__Bacteroidales;f__Bacteroidaceae;g__Bacteroides;s__Bacteroides cellulosilyticus	443
GUT_GENOME140251	d__Bacteria;p__Firmicutes_C;c__Negativicutes;o__Selenomonadales;f__Selenomonadaceae;g__Megamonas;s__Megamonas funiformis	440
GUT_GENOME239799	d__Bacteria;p__Firmicutes_A;c__Clostridia;o__Lachnospirales;f__Lachnospiraceae;g__Eisenbergiella;s__Eisenbergiella sp900066775	440
GUT_GENOME001147	d__Bacteria;p__Firmicutes_A;c__Clostridia;o__Lachnospirales;f__Lachnospiraceae;g__Blautia_A;s__	434
GUT_GENOME096286	d__Bacteria;p__Bacteroidota;c__Bacteroidia;o__Bacteroidales;f__Rikenellaceae;g__Alistipes;s__Alistipes obesi	432
GUT_GENOME098909	d__Bacteria;p__Firmicutes_A;c__Clostridia;o__Oscillospirales;f__Ruminococcaceae;g__Gemmiger;s__	427
GUT_GENOME052918	d__Bacteria;p__Firmicutes_A;c__Clostridia;o__Lachnospirales;f__Lachnospiraceae;g__Blautia_A;s__	416
GUT_GENOME000035	d__Bacteria;p__Bacteroidota;c__Bacteroidia;o__Bacteroidales;f__Bacteroidaceae;g__Bacteroides;s__	411
GUT_GENOME000659	d__Bacteria;p__Firmicutes_A;c__Clostridia;o__Lachnospirales;f__Lachnospiraceae;g__CAG-56;s__CAG-56 sp900066615	400
GUT_GENOME155439	d__Bacteria;p__Firmicutes_A;c__Clostridia;o__Oscillospirales;f__Ruminococcaceae;g__Faecalibacterium;s__Faecalibacterium prausnitzii_J	387
GUT_GENOME095941	d__Bacteria;p__Proteobacteria;c__Gammaproteobacteria;o__Burkholderiales;f__Burkholderiaceae;g__Parasutterella;s__Parasutterella excrementihominis	384
GUT_GENOME125250	d__Bacteria;p__Firmicutes_A;c__Clostridia;o__Oscillospirales;f__Oscillospiraceae;g__CAG-110;s__CAG-110 sp003525905	381
GUT_GENOME118228	d__Bacteria;p__Bacteroidota;c__Bacteroidia;o__Bacteroidales;f__Bacteroidaceae;g__Bacteroides;s__	380
GUT_GENOME266163	d__Bacteria;p__Firmicutes_A;c__Clostridia;o__Lachnospirales;f__Lachnospiraceae;g__Lachnospira;s__Lachnospira sp900316325	380
GUT_GENOME219438	d__Bacteria;p__Bacteroidota;c__Bacteroidia;o__Bacteroidales;f__Coprobacteraceae;g__Coprobacter;s__	379
GUT_GENOME239747	d__Bacteria;p__Bacteroidota;c__Bacteroidia;o__Bacteroidales;f__Bacteroidaceae;g__Prevotella;s__Prevotella copri_A	379
GUT_GENOME209802	d__Bacteria;p__Firmicutes_A;c__Clostridia;o__Oscillospirales;f__Ruminococcaceae;g__Faecalibacterium;s__	378
GUT_GENOME095983	d__Bacteria;p__Firmicutes_A;c__Clostridia;o__Lachnospirales;f__Lachnospiraceae;g__Faecalicatena;s__Faecalicatena lactaris	374
GUT_GENOME001003	d__Bacteria;p__Bacteroidota;c__Bacteroidia;o__Bacteroidales;f__Marinifilaceae;g__Butyricimonas;s__Butyricimonas sp002161485	371
GUT_GENOME280620	d__Bacteria;p__Firmicutes_A;c__Clostridia;o__Oscillospirales;f__Oscillospiraceae;g__CAG-103;s__CAG-103 sp000432375	361
GUT_GENOME067489	d__Bacteria;p__Firmicutes_A;c__Clostridia;o__Oscillospirales;f__Acutalibacteraceae;g__CAG-217;s__CAG-217 sp000436335	360
GUT_GENOME225144	d__Bacteria;p__Firmicutes_A;c__Clostridia;o__Lachnospirales;f__Lachnospiraceae;g__Faecalicatena;s__	360
GUT_GENOME000662	d__Bacteria;p__Firmicutes_A;c__Clostridia;o__Lachnospirales;f__Lachnospiraceae;g__;s__	357
GUT_GENOME239663	d__Bacteria;p__Firmicutes_A;c__Clostridia;o__Oscillospirales;f__Ruminococcaceae;g__Ruthenibacterium;s__Ruthenibacterium lactatiformans	356
GUT_GENOME151978	d__Bacteria;p__Firmicutes_A;c__Clostridia;o__Lachnospirales;f__Lachnospiraceae;g__Lachnospira;s__Lachnospira sp000436475	354
GUT_GENOME001773	d__Bacteria;p__Bacteroidota;c__Bacteroidia;o__Bacteroidales;f__Bacteroidaceae;g__Prevotella;s__Prevotella sp000434515	350
GUT_GENOME247421	d__Bacteria;p__Firmicutes_A;c__Clostridia;o__Christensenellales;f__CAG-74;g__UBA11524;s__UBA11524 sp000437595	350
GUT_GENOME262194	d__Bacteria;p__Firmicutes_A;c__Clostridia;o__Lachnospirales;f__Lachnospiraceae;g__Roseburia;s__	348
GUT_GENOME147612	d__Bacteria;p__Bacteroidota;c__Bacteroidia;o__Bacteroidales;f__Bacteroidaceae;g__Paraprevotella;s__Paraprevotella clara	347
GUT_GENOME266586	d__Bacteria;p__Firmicutes_A;c__Clostridia;o__Oscillospirales;f__Acutalibacteraceae;g__CAG-180;s__CAG-180 sp000432435	345
GUT_GENOME275692	d__Bacteria;p__Bacteroidota;c__Bacteroidia;o__Bacteroidales;f__Bacteroidaceae;g__Prevotella;s__	344
GUT_GENOME018115	d__Bacteria;p__Firmicutes_A;c__Clostridia;o__Oscillospirales;f__Ruminococcaceae;g__Faecalibacterium;s__	342
GUT_GENOME001029	d__Bacteria;p__Firmicutes_A;c__Clostridia;o__Lachnospirales;f__Lachnospiraceae;g__CAG-127;s__CAG-127 sp900319515	339
GUT_GENOME001506	d__Bacteria;p__Firmicutes_A;c__Clostridia;o__Lachnospirales;f__Lachnospiraceae;g__Roseburia;s__	339
GUT_GENOME229830	d__Bacteria;p__Bacteroidota;c__Bacteroidia;o__Bacteroidales;f__Bacteroidaceae;g__Bacteroides;s__	334
GUT_GENOME019335	d__Bacteria;p__Bacteroidota;c__Bacteroidia;o__Bacteroidales;f__Bacteroidaceae;g__Prevotella;s__	331
GUT_GENOME000571	d__Bacteria;p__Firmicutes;c__Bacilli;o__Lactobacillales;f__Streptococcaceae;g__Streptococcus;s__Streptococcus salivarius	330
GUT_GENOME140240	d__Bacteria;p__Bacteroidota;c__Bacteroidia;o__Bacteroidales;f__Bacteroidaceae;g__Bacteroides;s__Bacteroides faecis	327
GUT_GENOME153760	d__Bacteria;p__Bacteroidota;c__Bacteroidia;o__Bacteroidales;f__Bacteroidaceae;g__Prevotella;s__	327
GUT_GENOME001831	d__Bacteria;p__Firmicutes_A;c__Clostridia;o__Lachnospirales;f__Lachnospiraceae;g__Hungatella_A;s__	318
GUT_GENOME123416	d__Bacteria;p__Firmicutes_A;c__Clostridia;o__Oscillospirales;f__Ruminococcaceae;g__Faecalibacterium;s__	317
GUT_GENOME143484	d__Bacteria;p__Bacteroidota;c__Bacteroidia;o__Bacteroidales;f__Bacteroidaceae;g__Bacteroides;s__Bacteroides intestinalis	317
GUT_GENOME111543	d__Bacteria;p__Bacteroidota;c__Bacteroidia;o__Bacteroidales;f__Rikenellaceae;g__Alistipes;s__Alistipes finegoldii	312
GUT_GENOME250439	d__Bacteria;p__Firmicutes_A;c__Clostridia;o__Oscillospirales;f__Ruminococcaceae;g__Gemmiger;s__	312
GUT_GENOME229203	d__Bacteria;p__Bacteroidota;c__Bacteroidia;o__Bacteroidales;f__Bacteroidaceae;g__Prevotella;s__	309
GUT_GENOME239737	d__Bacteria;p__Firmicutes_A;c__Clostridia;o__Lachnospirales;f__Lachnospiraceae;g__Ruminococcus_A;s__Ruminococcus_A sp003011855	309
GUT_GENOME001401	d__Bacteria;p__Firmicutes_A;c__Clostridia;o__Lachnospirales;f__Lachnospiraceae;g__CAG-81;s__CAG-81 sp900066785	308
GUT_GENOME096402	d__Bacteria;p__Firmicutes_A;c__Clostridia;o__Lachnospirales;f__Lachnospiraceae;g__Eubacterium_I;s__Eubacterium_I ramulus	306
GUT_GENOME143189	d__Bacteria;p__Firmicutes_A;c__Clostridia;o__Oscillospirales;f__Oscillospiraceae;g__Ruminiclostridium_C;s__Ruminiclostridium_C sp000435295	305
GUT_GENOME195667	d__Bacteria;p__Proteobacteria;c__Gammaproteobacteria;o__Burkholderiales;f__Burkholderiaceae;g__Parasutterella;s__Parasutterella sp000980495	304
GUT_GENOME140268	d__Bacteria;p__Firmicutes_A;c__Clostridia;o__Oscillospirales;f__Butyricicoccaceae;g__Agathobaculum;s__	300
GUT_GENOME000299	d__Bacteria;p__Firmicutes_A;c__Clostridia;o__Lachnospirales;f__Lachnospiraceae;g__Eubacterium_E;s__Eubacterium_E hallii_A	299
GUT_GENOME001418	d__Bacteria;p__Bacteroidota;c__Bacteroidia;o__Bacteroidales;f__Bacteroidaceae;g__Bacteroides;s__Bacteroides fragilis_A	299
GUT_GENOME239428	d__Bacteria;p__Firmicutes_A;c__Clostridia;o__Lachnospirales;f__Lachnospiraceae;g__Fusicatenibacter;s__	299
GUT_GENOME259135	d__Bacteria;p__Firmicutes_A;c__Clostridia;o__Oscillospirales;f__Oscillospiraceae;g__CAG-83;s__CAG-83 sp001916855	298
GUT_GENOME001241	d__Bacteria;p__Firmicutes_A;c__Clostridia;o__Lachnospirales;f__Lachnospiraceae;g__Eubacterium_F;s__Eubacterium_F sp003491505	297
GUT_GENOME096366	d__Bacteria;p__Bacteroidota;c__Bacteroidia;o__Bacteroidales;f__Bacteroidaceae;g__Bacteroides;s__Bacteroides salyersiae	292
GUT_GENOME103893	d__Bacteria;p__Firmicutes_A;c__Clostridia;o__Lachnospirales;f__Lachnospiraceae;g__Coprococcus_A;s__Coprococcus_A catus	289
GUT_GENOME187777	d__Bacteria;p__Bacteroidota;c__Bacteroidia;o__Bacteroidales;f__Bacteroidaceae;g__Prevotella;s__	288
GUT_GENOME142525	d__Bacteria;p__Actinobacteriota;c__Actinobacteria;o__Actinomycetales;f__Bifidobacteriaceae;g__Bifidobacterium;s__Bifidobacterium bifidum	287
GUT_GENOME126659	d__Bacteria;p__Bacteroidota;c__Bacteroidia;o__Bacteroidales;f__Bacteroidaceae;g__Prevotella;s__	283
GUT_GENOME205964	d__Bacteria;p__Bacteroidota;c__Bacteroidia;o__Bacteroidales;f__Bacteroidaceae;g__Bacteroides_A;s__Bacteroides_A sp000436795	278
GUT_GENOME238522	d__Bacteria;p__Firmicutes_A;c__Clostridia;o__Oscillospirales;f__Acutalibacteraceae;g__UBA1417;s__UBA1417 sp003531055	278
GUT_GENOME019375	d__Bacteria;p__Firmicutes_A;c__Clostridia;o__Oscillospirales;f__Acutalibacteraceae;g__Eubacterium_R;s__Eubacterium_R sp000436835	276
GUT_GENOME159035	d__Bacteria;p__Firmicutes_A;c__Clostridia;o__Oscillospirales;f__Oscillospiraceae;g__ER4;s__ER4 sp900317525	276
GUT_GENOME001745	d__Bacteria;p__Bacteroidota;c__Bacteroidia;o__Bacteroidales;f__Bacteroidaceae;g__Bacteroides;s__Bacteroides nordii	274
GUT_GENOME155275	d__Bacteria;p__Firmicutes_A;c__Clostridia;o__Oscillospirales;f__Oscillospiraceae;g__Oscillibacter;s__	274
GUT_GENOME045846	d__Bacteria;p__Firmicutes_C;c__Negativicutes;o__Acidaminococcales;f__Acidaminococcaceae;g__Phascolarctobacterium;s__	272
GUT_GENOME140296	d__Bacteria;p__Firmicutes_A;c__Clostridia;o__Lachnospirales;f__Lachnospiraceae;g__TF01-11;s__TF01-11 sp003529475	272
GUT_GENOME001189	d__Bacteria;p__Bacteroidota;c__Bacteroidia;o__Bacteroidales;f__Marinifilaceae;g__Butyricimonas;s__Butyricimonas virosa	269
GUT_GENOME075103	d__Bacteria;p__Firmicutes_C;c__Negativicutes;o__Veillonellales;f__Dialisteraceae;g__Dialister;s__Dialister sp900343095	268
GUT_GENOME094660	d__Bacteria;p__Firmicutes_A;c__Clostridia;o__Lachnospirales;f__Lachnospiraceae;g__Clostridium_M;s__	268
GUT_GENOME000718	d__Bacteria;p__Firmicutes_A;c__Clostridia;o__Lachnospirales;f__Lachnospiraceae;g__Tyzzerella;s__Tyzzerella nexilis	267
GUT_GENOME172443	d__Bacteria;p__Bacteroidota;c__Bacteroidia;o__Bacteroidales;f__Bacteroidaceae;g__Prevotella;s__	267
GUT_GENOME016361	d__Bacteria;p__Bacteroidota;c__Bacteroidia;o__Bacteroidales;f__Bacteroidaceae;g__Prevotella;s__	266
GUT_GENOME140311	d__Bacteria;p__Firmicutes_A;c__Clostridia;o__Oscillospirales;f__Ruminococcaceae;g__Ruminococcus_C;s__Ruminococcus_C callidus	265
GUT_GENOME096485	d__Bacteria;p__Firmicutes_A;c__Clostridia;o__Lachnospirales;f__Lachnospiraceae;g__Clostridium_M;s__Clostridium_M bolteae	258
GUT_GENOME268665	d__Bacteria;p__Firmicutes;c__Bacilli;o__Lactobacillales;f__Streptococcaceae;g__Streptococcus;s__Streptococcus thermophilus	256
GUT_GENOME149497	d__Bacteria;p__Firmicutes_A;c__Clostridia;o__Peptostreptococcales;f__Peptostreptococcaceae;g__Romboutsia;s__Romboutsia timonensis	255
GUT_GENOME000655	d__Bacteria;p__Bacteroidota;c__Bacteroidia;o__Bacteroidales;f__Tannerellaceae;g__Parabacteroides;s__Parabacteroides johnsonii	254
GUT_GENOME140320	d__Bacteria;p__Firmicutes_A;c__Clostridia;o__Lachnospirales;f__Lachnospiraceae;g__Blautia_A;s__Blautia_A sp000436615	252
GUT_GENOME143211	d__Bacteria;p__Verrucomicrobiota;c__Verrucomicrobiae;o__Verrucomicrobiales;f__Akkermansiaceae;g__Akkermansia;s__Akkermansia muciniphila	249
GUT_GENOME025676	d__Bacteria;p__Firmicutes_A;c__Clostridia;o__Oscillospirales;f__Acutalibacteraceae;g__CAG-177;s__CAG-177 sp003514385	247
GUT_GENOME147598	d__Bacteria;p__Proteobacteria;c__Gammaproteobacteria;o__Enterobacterales;f__Enterobacteriaceae;g__Klebsiella;s__Klebsiella pneumoniae	246
GUT_GENOME108259	d__Bacteria;p__Bacteroidota;c__Bacteroidia;o__Bacteroidales;f__Bacteroidaceae;g__Prevotella;s__Prevotella sp900313215	244
GUT_GENOME159262	d__Bacteria;p__Bacteroidota;c__Bacteroidia;o__Bacteroidales;f__Bacteroidaceae;g__Bacteroides;s__	242
GUT_GENOME056112	d__Bacteria;p__Firmicutes_C;c__Negativicutes;o__Selenomonadales;f__Selenomonadaceae;g__Megamonas;s__	241
GUT_GENOME156244	d__Bacteria;p__Firmicutes_A;c__Clostridia;o__Oscillospirales;f__Ruminococcaceae;g__Faecalibacterium;s__Faecalibacterium sp003449675	241
GUT_GENOME235551	d__Bacteria;p__Firmicutes_A;c__Clostridia;o__TANB77;f__CAG-508;g__CAG-269;s__CAG-269 sp003525075	239
GUT_GENOME143188	d__Bacteria;p__Proteobacteria;c__Gammaproteobacteria;o__Burkholderiales;f__Burkholderiaceae;g__Dakarella;s__	237
GUT_GENOME001282	d__Bacteria;p__Bacteroidota;c__Bacteroidia;o__Bacteroidales;f__Bacteroidaceae;g__Prevotella;s__Prevotella stercorea	236
GUT_GENOME140265	d__Bacteria;p__Firmicutes_A;c__Clostridia;o__Lachnospirales;f__Lachnospiraceae;g__Blautia;s__Blautia sp000436935	235
GUT_GENOME147673	d__Bacteria;p__Actinobacteriota;c__Coriobacteriia;o__Coriobacteriales;f__Eggerthellaceae;g__Eggerthella;s__Eggerthella lenta	232
GUT_GENOME192801	d__Bacteria;p__Firmicutes_A;c__Clostridia;o__Oscillospirales;f__Oscillospiraceae;g__CAG-170;s__CAG-170 sp000432135	231
GUT_GENOME001213	d__Bacteria;p__Firmicutes_A;c__Clostridia;o__Lachnospirales;f__Lachnospiraceae;g__Dorea;s__Dorea sp900066555	230
GUT_GENOME150720	d__Bacteria;p__Firmicutes_A;c__Clostridia;o__Oscillospirales;f__Acutalibacteraceae;g__Ruminococcus_E;s__Ruminococcus_E sp003526955	230
GUT_GENOME258044	d__Bacteria;p__Firmicutes_C;c__Negativicutes;o__Veillonellales;f__Dialisteraceae;g__Dialister;s__Dialister invisus	230
GUT_GENOME000899	d__Bacteria;p__Bacteroidota;c__Bacteroidia;o__Bacteroidales;f__Rikenellaceae;g__Alistipes_A;s__Alistipes_A sp900240235	229
GUT_GENOME000268	d__Bacteria;p__Firmicutes_A;c__Clostridia;o__Oscillospirales;f__Acutalibacteraceae;g__Clostridium_A;s__Clostridium_A leptum	228
GUT_GENOME001159	d__Bacteria;p__Firmicutes_A;c__Clostridia;o__Lachnospirales;f__Lachnospiraceae;g__Blautia_A;s__Blautia_A sp900066145	227
GUT_GENOME000152	d__Bacteria;p__Firmicutes_A;c__Clostridia;o__Oscillospirales;f__Ruminococcaceae;g__Faecalibacterium;s__Faecalibacterium prausnitzii_H	225
GUT_GENOME234296	d__Bacteria;p__Actinobacteriota;c__Actinobacteria;o__Actinomycetales;f__Bifidobacteriaceae;g__Bifidobacterium;s__Bifidobacterium ruminantium	223
GUT_GENOME000113	d__Bacteria;p__Firmicutes_A;c__Clostridia;o__Lachnospirales;f__Lachnospiraceae;g__Anaerostipes;s__Anaerostipes hadrus_A	222
GUT_GENOME133541	d__Bacteria;p__Bacteroidota;c__Bacteroidia;o__Bacteroidales;f__Bacteroidaceae;g__Bacteroides_B;s__Bacteroides_B sp002493165	221
GUT_GENOME001709	d__Bacteria;p__Firmicutes_A;c__Clostridia;o__Lachnospirales;f__Lachnospiraceae;g__Blautia_A;s__Blautia_A sp900066335	219
GUT_GENOME096496	d__Bacteria;p__Firmicutes_A;c__Clostridia;o__Oscillospirales;f__Oscillospiraceae;g__Lawsonibacter;s__Lawsonibacter asaccharolyticus	218
GUT_GENOME000554	d__Bacteria;p__Bacteroidota;c__Bacteroidia;o__Bacteroidales;f__Bacteroidaceae;g__Bacteroides;s__Bacteroides clarus	217
GUT_GENOME001677	d__Bacteria;p__Firmicutes_A;c__Clostridia;o__Lachnospirales;f__Lachnospiraceae;g__UBA9502;s__	213
GUT_GENOME230645	d__Bacteria;p__Bacteroidota;c__Bacteroidia;o__Bacteroidales;f__Bacteroidaceae;g__Prevotella;s__Prevotella corporis	213
GUT_GENOME084706	d__Bacteria;p__Firmicutes_A;c__Clostridia;o__Oscillospirales;f__Oscillospiraceae;g__CAG-103;s__	212
GUT_GENOME001027	d__Bacteria;p__Firmicutes_A;c__Clostridia;o__Lachnospirales;f__Lachnospiraceae;g__Coprococcus;s__Coprococcus sp900066115	211
GUT_GENOME096478	d__Bacteria;p__Actinobacteriota;c__Actinobacteria;o__Actinomycetales;f__Bifidobacteriaceae;g__Bifidobacterium;s__Bifidobacterium catenulatum	210
GUT_GENOME143483	d__Bacteria;p__Actinobacteriota;c__Actinobacteria;o__Actinomycetales;f__Bifidobacteriaceae;g__Bifidobacterium;s__Bifidobacterium breve	208
GUT_GENOME147164	d__Bacteria;p__Firmicutes_A;c__Clostridia;o__Oscillospirales;f__Ruminococcaceae;g__Ruminiclostridium_E;s__Ruminiclostridium_E siraeum	207
GUT_GENOME148897	d__Bacteria;p__Bacteroidota;c__Bacteroidia;o__Bacteroidales;f__Muribaculaceae;g__CAG-279;s__CAG-279 sp000437795	207
GUT_GENOME096257	d__Bacteria;p__Firmicutes;c__Bacilli;o__Erysipelotrichales;f__Erysipelatoclostridiaceae;g__Erysipelatoclostridium;s__Erysipelatoclostridium ramosum	206
GUT_GENOME261061	d__Bacteria;p__Firmicutes_A;c__Clostridia;o__Lachnospirales;f__Lachnospiraceae;g__Acetatifactor;s__Acetatifactor sp003447295	206
GUT_GENOME014725	d__Bacteria;p__Firmicutes_A;c__Clostridia;o__Christensenellales;f__CAG-138;g__PeH17;s__PeH17 sp000435055	205
GUT_GENOME096170	d__Bacteria;p__Proteobacteria;c__Gammaproteobacteria;o__Burkholderiales;f__Burkholderiaceae;g__Sutterella;s__Sutterella wadsworthensis_B	201
GUT_GENOME020805	d__Bacteria;p__Firmicutes;c__Bacilli;o__Erysipelotrichales;f__Erysipelotrichaceae;g__Holdemanella;s__	200
GUT_GENOME096292	d__Bacteria;p__Bacteroidota;c__Bacteroidia;o__Bacteroidales;f__Rikenellaceae;g__Alistipes;s__Alistipes senegalensis	200
GUT_GENOME001379	d__Bacteria;p__Firmicutes_A;c__Clostridia;o__Lachnospirales;f__Lachnospiraceae;g__Coprococcus;s__Coprococcus eutactus_A	199
GUT_GENOME000221	d__Bacteria;p__Bacteroidota;c__Bacteroidia;o__Bacteroidales;f__Bacteroidaceae;g__Bacteroides;s__Bacteroides acidifaciens	198
GUT_GENOME001341	d__Bacteria;p__Bacteroidota;c__Bacteroidia;o__Bacteroidales;f__Bacteroidaceae;g__Bacteroides;s__Bacteroides sp003545565	197
GUT_GENOME096538	d__Bacteria;p__Firmicutes_A;c__Clostridia;o__Lachnospirales;f__Lachnospiraceae;g__Clostridium_M;s__Clostridium_M sp001517625	197
GUT_GENOME066545	d__Bacteria;p__Firmicutes_A;c__Clostridia;o__Oscillospirales;f__Ruminococcaceae;g__Ruminococcus_C;s__Ruminococcus_C sp000980705	196
GUT_GENOME145983	d__Bacteria;p__Proteobacteria;c__Gammaproteobacteria;o__Enterobacterales;f__Enterobacteriaceae;g__Escherichia;s__Escherichia fergusonii	196
GUT_GENOME000735	d__Bacteria;p__Firmicutes_A;c__Clostridia;o__Lachnospirales;f__Lachnospiraceae;g__CAG-45;s__CAG-45 sp900066395	191
GUT_GENOME109512	d__Bacteria;p__Bacteroidota;c__Bacteroidia;o__Bacteroidales;f__Bacteroidaceae;g__Bacteroides_A;s__	189
GUT_GENOME217674	d__Bacteria;p__Bacteroidota;c__Bacteroidia;o__Bacteroidales;f__Bacteroidaceae;g__Bacteroides;s__	189
GUT_GENOME096185	d__Bacteria;p__Bacteroidota;c__Bacteroidia;o__Bacteroidales;f__Bacteroidaceae;g__Bacteroides;s__Bacteroides fluxus	188
GUT_GENOME159485	d__Bacteria;p__Firmicutes_A;c__Clostridia;o__Oscillospirales;f__Oscillospiraceae;g__CAG-83;s__CAG-83 sp000435555	188
GUT_GENOME000269	d__Bacteria;p__Firmicutes_A;c__Clostridia;o__Oscillospirales;f__Oscillospiraceae;g__Lawsonibacter;s__Lawsonibacter sp900066825	186
GUT_GENOME140082	d__Bacteria;p__Bacteroidota;c__Bacteroidia;o__Bacteroidales;f__Bacteroidaceae;g__Paraprevotella;s__	186
GUT_GENOME140342	d__Bacteria;p__Firmicutes_A;c__Clostridia;o__Oscillospirales;f__Acutalibacteraceae;g__Ruminococcus_E;s__	185
GUT_GENOME073885	d__Bacteria;p__Bacteroidota;c__Bacteroidia;o__Bacteroidales;f__Bacteroidaceae;g__Prevotella;s__	184
GUT_GENOME087773	d__Bacteria;p__Firmicutes_A;c__Clostridia;o__Lachnospirales;f__CAG-274;g__CAG-274;s__CAG-274 sp000432155	184
GUT_GENOME009178	d__Bacteria;p__Firmicutes_A;c__Clostridia;o__Lachnospirales;f__Lachnospiraceae;g__UBA11774;s__UBA11774 sp003507655	183
GUT_GENOME148443	d__Bacteria;p__Firmicutes_A;c__Clostridia;o__Lachnospirales;f__Lachnospiraceae;g__Lachnospira;s__Lachnospira sp000436535	183
GUT_GENOME096222	d__Bacteria;p__Bacteroidota;c__Bacteroidia;o__Bacteroidales;f__Rikenellaceae;g__Alistipes_A;s__Alistipes_A indistinctus	180
GUT_GENOME096240	d__Bacteria;p__Bacteroidota;c__Bacteroidia;o__Bacteroidales;f__Coprobacteraceae;g__Coprobacter;s__Coprobacter fastidiosus	177
GUT_GENOME105321	d__Bacteria;p__Firmicutes_A;c__Clostridia;o__Oscillospirales;f__Acutalibacteraceae;g__Eubacterium_R;s__Eubacterium_R sp000434995	176
GUT_GENOME283609	d__Bacteria;p__Firmicutes_A;c__Clostridia;o__Lachnospirales;f__Lachnospiraceae;g__Coprococcus_B;s__	175
GUT_GENOME001190	d__Bacteria;p__Firmicutes_A;c__Clostridia;o__Lachnospirales;f__Lachnospiraceae;g__Eubacterium_G;s__Eubacterium_G sp000435815	174
GUT_GENOME001578	d__Bacteria;p__Firmicutes_A;c__Clostridia;o__Lachnospirales;f__Lachnospiraceae;g__TF01-11;s__TF01-11 sp001414325	174
GUT_GENOME256593	d__Bacteria;p__Firmicutes_A;c__Clostridia;o__Oscillospirales;f__Ruminococcaceae;g__Angelakisella;s__	173
GUT_GENOME000423	d__Bacteria;p__Firmicutes_A;c__Clostridia;o__Lachnospirales;f__Lachnospiraceae;g__CAG-81;s__CAG-81 sp000435795	171
GUT_GENOME001004	d__Bacteria;p__Firmicutes_A;c__Clostridia;o__Lachnospirales;f__Lachnospiraceae;g__Blautia_A;s__	169
GUT_GENOME096096	d__Bacteria;p__Firmicutes_C;c__Negativicutes;o__Veillonellales;f__Veillonellaceae;g__Veillonella;s__Veillonella parvula_A	169
GUT_GENOME096301	d__Bacteria;p__Bacteroidota;c__Bacteroidia;o__Bacteroidales;f__Rikenellaceae;g__Alistipes_A;s__Alistipes_A ihumii	168
GUT_GENOME148088	d__Bacteria;p__Firmicutes;c__Bacilli;o__Lactobacillales;f__Streptococcaceae;g__Streptococcus;s__Streptococcus sp001556435	168
GUT_GENOME164321	d__Bacteria;p__Firmicutes_A;c__Clostridia;o__TANB77;f__CAG-508;g__CAG-245;s__CAG-245 sp000435175	168
GUT_GENOME001255	d__Bacteria;p__Bacteroidota;c__Bacteroidia;o__Bacteroidales;f__Bacteroidaceae;g__Bacteroides;s__Bacteroides intestinalis_A	167
GUT_GENOME001854	d__Bacteria;p__Firmicutes_A;c__Clostridia;o__Lachnospirales;f__Lachnospiraceae;g__;s__	167
GUT_GENOME251199	d__Bacteria;p__Firmicutes;c__Bacilli;o__RF39;f__CAG-302;g__CAG-302;s__CAG-302 sp000431795	166
GUT_GENOME000658	d__Bacteria;p__Firmicutes_A;c__Clostridia;o__Lachnospirales;f__Lachnospiraceae;g__Eubacterium_G;s__Eubacterium_G sp000434315	165
GUT_GENOME026702	d__Bacteria;p__Firmicutes_A;c__Clostridia;o__Oscillospirales;f__Oscillospiraceae;g__CAG-110;s__CAG-110 sp000434635	165
GUT_GENOME143156	d__Bacteria;p__Firmicutes;c__Bacilli;o__Erysipelotrichales;f__Erysipelatoclostridiaceae;g__Erysipelatoclostridium;s__Erysipelatoclostridium sp003024675	165
GUT_GENOME143602	d__Bacteria;p__Fusobacteriota;c__Fusobacteriia;o__Fusobacteriales;f__Fusobacteriaceae;g__Fusobacterium_A;s__Fusobacterium_A mortiferum	165
GUT_GENOME264873	d__Bacteria;p__Firmicutes_A;c__Clostridia;o__Lachnospirales;f__Lachnospiraceae;g__Ruminococcus_A;s__Ruminococcus_A sp000437095	165
GUT_GENOME107760	d__Bacteria;p__Bacteroidota;c__Bacteroidia;o__Bacteroidales;f__Bacteroidaceae;g__Prevotella;s__Prevotella sp000434975	164
GUT_GENOME140233	d__Bacteria;p__Firmicutes_A;c__Clostridia;o__Lachnospirales;f__Lachnospiraceae;g__Eubacterium_I;s__Eubacterium_I ramulus_A	164
GUT_GENOME001105	d__Bacteria;p__Firmicutes_A;c__Clostridia;o__Lachnospirales;f__Lachnospiraceae;g__UBA9502;s__	163
GUT_GENOME164255	d__Bacteria;p__Firmicutes_A;c__Clostridia;o__Lachnospirales;f__Lachnospiraceae;g__Faecalicatena;s__	163
GUT_GENOME001778	d__Bacteria;p__Bacteroidota;c__Bacteroidia;o__Bacteroidales;f__Bacteroidaceae;g__Bacteroides_A;s__Bacteroides_A coprophilus	162
GUT_GENOME226927	d__Bacteria;p__Firmicutes_A;c__Clostridia;o__Lachnospirales;f__Lachnospiraceae;g__GCA-900066135;s__	162
GUT_GENOME260369	d__Bacteria;p__Firmicutes_A;c__Clostridia;o__Oscillospirales;f__Acutalibacteraceae;g__;s__	162
GUT_GENOME001270	d__Bacteria;p__Firmicutes_A;c__Clostridia;o__Lachnospirales;f__Lachnospiraceae;g__Blautia_A;s__	160
GUT_GENOME086787	d__Bacteria;p__Firmicutes_A;c__Clostridia;o__Oscillospirales;f__Ruminococcaceae;g__Ruminococcus_C;s__Ruminococcus_C sp000433635	160
GUT_GENOME140076	d__Bacteria;p__Bacteroidota;c__Bacteroidia;o__Bacteroidales;f__Bacteroidaceae;g__Bacteroides;s__Bacteroides stercorirosoris	160
GUT_GENOME142596	d__Bacteria;p__Bacteroidota;c__Bacteroidia;o__Bacteroidales;f__Bacteroidaceae;g__Prevotellamassilia;s__Prevotellamassilia timonensis	160
GUT_GENOME001636	d__Bacteria;p__Firmicutes_A;c__Clostridia;o__Lachnospirales;f__Lachnospiraceae;g__CAG-81;s__CAG-81 sp900066055	159
GUT_GENOME087442	d__Bacteria;p__Firmicutes_A;c__Clostridia;o__Oscillospirales;f__Ruminococcaceae;g__Gemmiger;s__	159
GUT_GENOME143514	d__Bacteria;p__Actinobacteriota;c__Coriobacteriia;o__Coriobacteriales;f__Eggerthellaceae;g__Adlercreutzia;s__Adlercreutzia equolifaciens	159
GUT_GENOME096276	d__Bacteria;p__Proteobacteria;c__Gammaproteobacteria;o__Burkholderiales;f__Burkholderiaceae;g__Sutterella;s__Sutterella wadsworthensis_A	157
GUT_GENOME103864	d__Bacteria;p__Firmicutes;c__Bacilli;o__Erysipelotrichales;f__Erysipelotrichaceae;g__Holdemanella;s__Holdemanella biformis	157
GUT_GENOME001602	d__Bacteria;p__Firmicutes;c__Bacilli;o__Erysipelotrichales;f__Erysipelotrichaceae;g__Holdemanella;s__Holdemanella sp002299315	156
GUT_GENOME000245	d__Bacteria;p__Firmicutes_A;c__Clostridia;o__Peptostreptococcales;f__Peptostreptococcaceae;g__Intestinibacter;s__Intestinibacter bartlettii	154
GUT_GENOME096191	d__Bacteria;p__Bacteroidota;c__Bacteroidia;o__Bacteroidales;f__Bacteroidaceae;g__Paraprevotella;s__Paraprevotella xylaniphila	154
GUT_GENOME096175	d__Bacteria;p__Firmicutes_C;c__Negativicutes;o__Acidaminococcales;f__Acidaminococcaceae;g__Phascolarctobacterium_A;s__Phascolarctobacterium_A succinatutens	153
GUT_GENOME158868	d__Bacteria;p__Firmicutes_A;c__Clostridia;o__Oscillospirales;f__Oscillospiraceae;g__CAG-170;s__	152
GUT_GENOME239074	d__Bacteria;p__Firmicutes;c__Bacilli;o__RF39;f__CAG-611;g__CAG-611;s__	151
GUT_GENOME001598	d__Bacteria;p__Firmicutes_A;c__Clostridia;o__Lachnospirales;f__Lachnospiraceae;g__Blautia_A;s__Blautia_A obeum_B	150
GUT_GENOME155959	d__Bacteria;p__Firmicutes_A;c__Clostridia;o__Lachnospirales;f__Lachnospiraceae;g__TF01-11;s__TF01-11 sp003149875	150
GUT_GENOME158484	d__Bacteria;p__Firmicutes_A;c__Clostridia;o__Oscillospirales;f__Ruminococcaceae;g__;s__	150
GUT_GENOME194902	d__Bacteria;p__Proteobacteria;c__Gammaproteobacteria;o__Burkholderiales;f__Burkholderiaceae;g__Duodenibacillus;s__	150
GUT_GENOME215193	d__Bacteria;p__Firmicutes_A;c__Clostridia;o__Christensenellales;f__CAG-74;g__;s__	150
GUT_GENOME176098	d__Bacteria;p__Firmicutes_A;c__Clostridia;o__Oscillospirales;f__Oscillospiraceae;g__CAG-83;s__CAG-83 sp000435975	149
GUT_GENOME007158	d__Bacteria;p__Firmicutes_A;c__Clostridia;o__Oscillospirales;f__Acutalibacteraceae;g__Clostridium_E;s__	147
GUT_GENOME024079	d__Bacteria;p__Bacteroidota;c__Bacteroidia;o__Bacteroidales;f__Bacteroidaceae;g__Prevotella;s__Prevotella sp000436035	147
GUT_GENOME095021	d__Bacteria;p__Firmicutes_A;c__Clostridia;o__Oscillospirales;f__Ruminococcaceae;g__Faecalibacterium;s__Faecalibacterium prausnitzii_F	146
GUT_GENOME096383	d__Bacteria;p__Firmicutes_C;c__Negativicutes;o__Veillonellales;f__Veillonellaceae;g__Veillonella;s__Veillonella atypica	146
GUT_GENOME098162	d__Bacteria;p__Firmicutes_A;c__Clostridia;o__Tissierellales;f__Sporanaerobacteraceae;g__Sporanaerobacter;s__Sporanaerobacter acetigenes	146
GUT_GENOME122482	d__Bacteria;p__Firmicutes_A;c__Clostridia;o__Oscillospirales;f__Oscillospiraceae;g__CAG-170;s__	146
GUT_GENOME125875	d__Bacteria;p__Firmicutes_A;c__Clostridia;o__Christensenellales;f__CAG-74;g__;s__	146
GUT_GENOME130774	d__Bacteria;p__Firmicutes_A;c__Clostridia;o__Oscillospirales;f__Oscillospiraceae;g__CAG-83;s__	146
GUT_GENOME096375	d__Bacteria;p__Firmicutes_A;c__Clostridia;o__Lachnospirales;f__Lachnospiraceae;g__Tyzzerella;s__Tyzzerella sp000411335	144
GUT_GENOME001757	d__Bacteria;p__Firmicutes_A;c__Clostridia;o__Lachnospirales;f__Lachnospiraceae;g__Faecalicatena;s__Faecalicatena sp900066545	142
GUT_GENOME000906	d__Bacteria;p__Firmicutes_A;c__Clostridia;o__Lachnospirales;f__Lachnospiraceae;g__Blautia_A;s__Blautia_A sp900120195	141
GUT_GENOME020571	d__Bacteria;p__Firmicutes_A;c__Clostridia;o__Oscillospirales;f__Oscillospiraceae;g__CAG-170;s__CAG-170 sp002404795	141
GUT_GENOME256853	d__Bacteria;p__Firmicutes;c__Bacilli;o__RF39;f__CAG-302;g__CAG-302;s__CAG-302 sp001916775	141
GUT_GENOME258411	d__Bacteria;p__Firmicutes_A;c__Clostridia;o__Lachnospirales;f__Lachnospiraceae;g__;s__	141
GUT_GENOME088644	d__Bacteria;p__Bacteroidota;c__Bacteroidia;o__Bacteroidales;f__Bacteroidaceae;g__Prevotella;s__Prevotella lascolaii	139
GUT_GENOME139132	d__Bacteria;p__Firmicutes_A;c__Clostridia;o__Oscillospirales;f__Ruminococcaceae;g__Faecalibacterium;s__	139
GUT_GENOME140345	d__Bacteria;p__Firmicutes_A;c__Clostridia;o__Lachnospirales;f__Lachnospiraceae;g__UBA7182;s__	139
GUT_GENOME085305	d__Bacteria;p__Firmicutes_A;c__Clostridia;o__Lachnospirales;f__Lachnospiraceae;g__CAG-303;s__CAG-303 sp000437755	138
GUT_GENOME001354	d__Bacteria;p__Proteobacteria;c__Gammaproteobacteria;o__Burkholderiales;f__Burkholderiaceae;g__Duodenibacillus;s__	134
GUT_GENOME036899	d__Bacteria;p__Firmicutes_A;c__Clostridia;o__Oscillospirales;f__Oscillospiraceae;g__Oscillibacter;s__	134
GUT_GENOME027286	d__Bacteria;p__Actinobacteriota;c__Actinobacteria;o__Actinomycetales;f__Bifidobacteriaceae;g__Bifidobacterium;s__Bifidobacterium sp002742445	133
GUT_GENOME153591	d__Bacteria;p__Firmicutes_A;c__Clostridia;o__Lachnospirales;f__CAG-274;g__CAG-274;s__	132
GUT_GENOME156224	d__Bacteria;p__Firmicutes_C;c__Negativicutes;o__Veillonellales;f__Veillonellaceae;g__Veillonella;s__Veillonella parvula	131
GUT_GENOME159700	d__Bacteria;p__Firmicutes_A;c__Clostridia;o__Oscillospirales;f__Oscillospiraceae;g__;s__	131
GUT_GENOME177790	d__Bacteria;p__Bacteroidota;c__Bacteroidia;o__Bacteroidales;f__Muribaculaceae;g__CAG-279;s__	129
GUT_GENOME238994	d__Bacteria;p__Bacteroidota;c__Bacteroidia;o__Bacteroidales;f__Bacteroidaceae;g__Prevotella;s__	128
GUT_GENOME253944	d__Bacteria;p__Firmicutes_A;c__Clostridia;o__Peptostreptococcales;f__Anaerovoracaceae;g__UBA1191;s__	127
GUT_GENOME255646	d__Bacteria;p__Firmicutes_A;c__Clostridia;o__Oscillospirales;f__Oscillospiraceae;g__CAG-83;s__	127
GUT_GENOME000131	d__Bacteria;p__Firmicutes_A;c__Clostridia;o__Lachnospirales;f__Lachnospiraceae;g__Blautia_A;s__Blautia_A sp900066205	126
GUT_GENOME007797	d__Bacteria;p__Firmicutes_A;c__Clostridia;o__Oscillospirales;f__Ruminococcaceae;g__CAG-115;s__CAG-115 sp003531585	126
GUT_GENOME155713	d__Bacteria;p__Firmicutes_A;c__Clostridia;o__Oscillospirales;f__Ruminococcaceae;g__Negativibacillus;s__Negativibacillus massiliensis	126
GUT_GENOME096250	d__Bacteria;p__Firmicutes;c__Bacilli;o__Erysipelotrichales;f__Erysipelotrichaceae;g__Absiella;s__Absiella innocuum	125
GUT_GENOME000623	d__Bacteria;p__Firmicutes_A;c__Clostridia;o__Lachnospirales;f__Lachnospiraceae;g__Blautia_A;s__Blautia_A sp000433815	124
GUT_GENOME000980	d__Bacteria;p__Firmicutes_A;c__Clostridia;o__Lachnospirales;f__Lachnospiraceae;g__Clostridium_M;s__	123
GUT_GENOME091092	d__Bacteria;p__Firmicutes_A;c__Clostridia;o__Lachnospirales;f__Lachnospiraceae;g__Agathobacter;s__	123
GUT_GENOME096473	d__Bacteria;p__Bacteroidota;c__Bacteroidia;o__Bacteroidales;f__Tannerellaceae;g__Parabacteroides;s__Parabacteroides goldsteinii	123
GUT_GENOME140270	d__Bacteria;p__Firmicutes;c__Bacilli;o__Bacillales;f__Bacillaceae_G;g__Bacillus_A;s__Bacillus_A sp001884105	123
GUT_GENOME209325	d__Bacteria;p__Bacteroidota;c__Bacteroidia;o__Bacteroidales;f__Bacteroidaceae;g__Bacteroides_A;s__	123
GUT_GENOME096701	d__Bacteria;p__Firmicutes_A;c__Clostridia;o__Oscillospirales;f__Oscillospiraceae;g__CAG-103;s__CAG-103 sp900317855	122
GUT_GENOME257298	d__Bacteria;p__Firmicutes_A;c__Clostridia;o__Oscillospirales;f__Oscillospiraceae;g__UBA738;s__UBA738 sp003522945	121
GUT_GENOME047960	d__Bacteria;p__Firmicutes_A;c__Clostridia;o__Oscillospirales;f__Acutalibacteraceae;g__;s__	119
GUT_GENOME132205	d__Archaea;p__Euryarchaeota;c__Methanobacteria;o__Methanobacteriales;f__Methanobacteriaceae;g__Methanobrevibacter_A;s__Methanobrevibacter_A smithii	119
GUT_GENOME260844	d__Bacteria;p__Firmicutes_A;c__Clostridia;o__Christensenellales;f__CAG-138;g__;s__	119
GUT_GENOME035872	d__Bacteria;p__Firmicutes_A;c__Clostridia;o__Oscillospirales;f__Oscillospiraceae;g__Oscillibacter;s__	118
GUT_GENOME154740	d__Bacteria;p__Firmicutes_A;c__Clostridia;o__Oscillospirales;f__Ruminococcaceae;g__Faecalibacterium;s__	118
GUT_GENOME001373	d__Bacteria;p__Firmicutes_A;c__Clostridia;o__Lachnospirales;f__Lachnospiraceae;g__Dorea;s__Dorea sp000433215	116
GUT_GENOME096294	d__Bacteria;p__Bacteroidota;c__Bacteroidia;o__Bacteroidales;f__Bacteroidaceae;g__Bacteroides;s__Bacteroides oleiciplenus	116
GUT_GENOME140411	d__Bacteria;p__Firmicutes_A;c__Clostridia;o__Lachnospirales;f__Lachnospiraceae;g__Blautia_A;s__Blautia_A sp000285855	115
GUT_GENOME256714	d__Bacteria;p__Firmicutes_A;c__Clostridia;o__Lachnospirales;f__Lachnospiraceae;g__CAG-95;s__CAG-95 sp000438155	115
GUT_GENOME097844	d__Bacteria;p__Bacteroidota;c__Bacteroidia;o__Bacteroidales;f__Bacteroidaceae;g__Bacteroides_A;s__	114
GUT_GENOME277044	d__Bacteria;p__Firmicutes_A;c__Clostridia;o__Peptostreptococcales;f__Anaerovoracaceae;g__UBA1191;s__	114
GUT_GENOME103847	d__Bacteria;p__Firmicutes_A;c__Clostridia;o__Lachnospirales;f__Lachnospiraceae;g__Coprococcus;s__Coprococcus sp000154245	113
GUT_GENOME130046	d__Bacteria;p__Bacteroidota;c__Bacteroidia;o__Bacteroidales;f__Bacteroidaceae;g__Prevotella;s__Prevotella sp000436915	112
GUT_GENOME096206	d__Bacteria;p__Firmicutes_A;c__Clostridia;o__Lachnospirales;f__Lachnospiraceae;g__Faecalicatena;s__Faecalicatena glycyrrhizinilyticum	111
GUT_GENOME260425	d__Bacteria;p__Firmicutes_A;c__Clostridia;o__TANB77;f__CAG-508;g__CAG-492;s__CAG-492 sp000434335	111
GUT_GENOME258247	d__Bacteria;p__Firmicutes_A;c__Clostridia;o__Oscillospirales;f__Oscillospiraceae;g__Ruminiclostridium_C;s__	110
GUT_GENOME199169	d__Bacteria;p__Firmicutes_A;c__Clostridia;o__Lachnospirales;f__Lachnospiraceae;g__Faecalicatena;s__	109
GUT_GENOME097137	d__Bacteria;p__Firmicutes_A;c__Clostridia;o__Oscillospirales;f__Oscillospiraceae;g__Oscillibacter;s__	108
GUT_GENOME140826	d__Bacteria;p__Proteobacteria;c__Gammaproteobacteria;o__Enterobacterales;f__Enterobacteriaceae;g__Escherichia;s__Escherichia sp000208585	108
GUT_GENOME284447	d__Bacteria;p__Bacteroidota;c__Bacteroidia;o__Bacteroidales;f__Bacteroidaceae;g__Bacteroides_A;s__	108
GUT_GENOME001779	d__Bacteria;p__Firmicutes_A;c__Clostridia;o__Lachnospirales;f__Lachnospiraceae;g__UBA9502;s__UBA9502 sp003506385	107
GUT_GENOME115272	d__Bacteria;p__Verrucomicrobiota;c__Verrucomicrobiae;o__Verrucomicrobiales;f__Akkermansiaceae;g__Akkermansia;s__	107
GUT_GENOME007990	d__Bacteria;p__Firmicutes_A;c__Clostridia;o__Oscillospirales;f__Oscillospiraceae;g__CAG-170;s__	106
GUT_GENOME213666	d__Bacteria;p__Firmicutes_A;c__Clostridia;o__Lachnospirales;f__;g__;s__	106
GUT_GENOME082932	d__Bacteria;p__Firmicutes_A;c__Clostridia;o__Oscillospirales;f__Butyricicoccaceae;g__Agathobaculum;s__	104
GUT_GENOME093609	d__Bacteria;p__Firmicutes_A;c__Clostridia;o__Oscillospirales;f__Oscillospiraceae;g__Ruminiclostridium_C;s__	104
GUT_GENOME141145	d__Bacteria;p__Firmicutes_C;c__Negativicutes;o__Veillonellales;f__Megasphaeraceae;g__Megasphaera;s__Megasphaera sp000417505	104
GUT_GENOME154595	d__Bacteria;p__Firmicutes_A;c__Clostridia;o__Lachnospirales;f__Lachnospiraceae;g__CAG-882;s__CAG-882 sp003486385	104
GUT_GENOME111584	d__Bacteria;p__Firmicutes_A;c__Clostridia;o__Lachnospirales;f__Lachnospiraceae;g__TF01-11;s__TF01-11 sp000436755	103
GUT_GENOME000767	d__Bacteria;p__Firmicutes_A;c__Clostridia;o__Lachnospirales;f__Lachnospiraceae;g__Sellimonas;s__Sellimonas intestinalis	102
GUT_GENOME036763	d__Bacteria;p__Firmicutes_A;c__Clostridia;o__Clostridiales;f__Clostridiaceae;g__Clostridium;s__	102
GUT_GENOME151520	d__Bacteria;p__Bacteroidota;c__Bacteroidia;o__Bacteroidales;f__Bacteroidaceae;g__;s__	102
GUT_GENOME070341	d__Bacteria;p__Bacteroidota;c__Bacteroidia;o__Bacteroidales;f__Bacteroidaceae;g__Prevotella;s__Prevotella sp000436595	101
GUT_GENOME096178	d__Bacteria;p__Firmicutes_A;c__Clostridia;o__Lachnospirales;f__Lachnospiraceae;g__Clostridium_Q;s__Clostridium_Q symbiosum	101
GUT_GENOME015599	d__Bacteria;p__Firmicutes_A;c__Clostridia;o__Lachnospirales;f__Lachnospiraceae;g__Roseburia;s__Roseburia sp003483745	100
GUT_GENOME001139	d__Bacteria;p__Firmicutes;c__Bacilli;o__Lactobacillales;f__Streptococcaceae;g__Streptococcus;s__Streptococcus parasanguinis_B	99
GUT_GENOME156655	d__Bacteria;p__Firmicutes_C;c__Negativicutes;o__Veillonellales;f__Veillonellaceae;g__Veillonella;s__	99
GUT_GENOME274363	d__Bacteria;p__Firmicutes_A;c__Clostridia;o__Lachnospirales;f__Lachnospiraceae;g__COE1;s__COE1 sp001916965	99
GUT_GENOME000479	d__Bacteria;p__Firmicutes_A;c__Clostridia;o__Lachnospirales;f__Lachnospiraceae;g__UBA7160;s__	97
GUT_GENOME142390	d__Bacteria;p__Bacteroidota;c__Bacteroidia;o__Bacteroidales;f__Rikenellaceae;g__Tidjanibacter;s__Tidjanibacter inops	97
GUT_GENOME000459	d__Bacteria;p__Firmicutes_A;c__Clostridia;o__Oscillospirales;f__Oscillospiraceae;g__Lawsonibacter;s__	96
GUT_GENOME022484	d__Bacteria;p__Bacteroidota;c__Bacteroidia;o__Bacteroidales;f__Bacteroidaceae;g__Bacteroides;s__Bacteroides congonensis	95
GUT_GENOME082367	d__Bacteria;p__Firmicutes_A;c__Clostridia;o__TANB77;f__CAG-508;g__CAG-269;s__CAG-269 sp000431335	95
GUT_GENOME236229	d__Bacteria;p__Bacteroidota;c__Bacteroidia;o__Bacteroidales;f__Bacteroidaceae;g__Prevotella;s__Prevotella sp002299275	95
GUT_GENOME283626	d__Bacteria;p__Firmicutes_A;c__Clostridia;o__Lachnospirales;f__Lachnospiraceae;g__Coprococcus_A;s__	95
GUT_GENOME000872	d__Bacteria;p__Bacteroidota;c__Bacteroidia;o__Bacteroidales;f__Marinifilaceae;g__Butyricimonas;s__	94
GUT_GENOME027824	d__Bacteria;p__Firmicutes_A;c__Clostridia;o__Lachnospirales;f__Lachnospiraceae;g__Clostridium_M;s__	94
GUT_GENOME089175	d__Bacteria;p__Actinobacteriota;c__Coriobacteriia;o__Coriobacteriales;f__Eggerthellaceae;g__CAG-1427;s__CAG-1427 sp000436075	94
GUT_GENOME000205	d__Bacteria;p__Firmicutes_A;c__Clostridia;o__Lachnospirales;f__Lachnospiraceae;g__Blautia_A;s__Blautia_A sp900066505	93
GUT_GENOME017828	d__Bacteria;p__Firmicutes;c__Bacilli;o__Lactobacillales;f__Streptococcaceae;g__Streptococcus;s__Streptococcus vestibularis	93
GUT_GENOME140340	d__Bacteria;p__Firmicutes;c__Bacilli;o__Lactobacillales;f__Streptococcaceae;g__Streptococcus;s__Streptococcus vestibularis	93
GUT_GENOME000629	d__Bacteria;p__Firmicutes_A;c__Clostridia;o__Lachnospirales;f__Lachnospiraceae;g__Agathobacter;s__Agathobacter sp000434275	92
GUT_GENOME096004	d__Bacteria;p__Desulfobacterota_A;c__Desulfovibrionia;o__Desulfovibrionales;f__Desulfovibrionaceae;g__Desulfovibrio;s__Desulfovibrio piger	92
GUT_GENOME096377	d__Bacteria;p__Firmicutes_C;c__Negativicutes;o__Acidaminococcales;f__Acidaminococcaceae;g__Acidaminococcus;s__Acidaminococcus intestini	92
GUT_GENOME096562	d__Bacteria;p__Bacteroidota;c__Bacteroidia;o__Bacteroidales;f__Marinifilaceae;g__Odoribacter;s__Odoribacter massiliensis	92
GUT_GENOME112581	d__Bacteria;p__Firmicutes_A;c__Clostridia;o__TANB77;f__CAG-508;g__;s__	92
GUT_GENOME172369	d__Bacteria;p__Firmicutes_A;c__Clostridia;o__4C28d-15;f__CAG-917;g__CAG-349;s__CAG-349 sp003539515	92
GUT_GENOME000094	d__Bacteria;p__Firmicutes;c__Bacilli;o__Lactobacillales;f__Streptococcaceae;g__Streptococcus;s__Streptococcus parasanguinis	91
GUT_GENOME000189	d__Bacteria;p__Bacteroidota;c__Bacteroidia;o__Bacteroidales;f__Bacteroidaceae;g__Bacteroides_A;s__Bacteroides_A sp900066455	90
GUT_GENOME036500	d__Bacteria;p__Firmicutes_A;c__Clostridia;o__Oscillospirales;f__Oscillospiraceae;g__Oscillibacter;s__	90
GUT_GENOME142497	d__Bacteria;p__Bacteroidota;c__Bacteroidia;o__Bacteroidales;f__Bacteroidaceae;g__Prevotella;s__Prevotella sp001275135	89
GUT_GENOME261446	d__Bacteria;p__Firmicutes_A;c__Clostridia;o__Oscillospirales;f__Acutalibacteraceae;g__CAG-177;s__CAG-177 sp003538135	89
GUT_GENOME000250	d__Bacteria;p__Firmicutes_A;c__Clostridia;o__Lachnospirales;f__Lachnospiraceae;g__Anaerostipes;s__Anaerostipes sp900066705	88
GUT_GENOME152519	d__Bacteria;p__Bacteroidota;c__Bacteroidia;o__Bacteroidales;f__Tannerellaceae;g__Parabacteroides;s__	88
GUT_GENOME200873	d__Bacteria;p__Firmicutes_A;c__Clostridia;o__Lachnospirales;f__Lachnospiraceae;g__Clostridium_Q;s__Clostridium_Q sp000435655	88
GUT_GENOME154896	d__Bacteria;p__Firmicutes_A;c__Clostridia;o__Oscillospirales;f__Oscillospiraceae;g__CAG-83;s__CAG-83 sp003539495	87
GUT_GENOME001877	d__Bacteria;p__Firmicutes_A;c__Clostridia;o__Lachnospirales;f__Lachnospiraceae;g__TF01-11;s__TF01-11 sp003524945	85
GUT_GENOME030812	d__Bacteria;p__Firmicutes_A;c__Clostridia;o__TANB77;f__CAG-508;g__CAG-269;s__	85
GUT_GENOME034386	d__Bacteria;p__Firmicutes_C;c__Negativicutes;o__Veillonellales;f__Veillonellaceae;g__Veillonella;s__	85
GUT_GENOME271908	d__Bacteria;p__Bacteroidota;c__Bacteroidia;o__Bacteroidales;f__Bacteroidaceae;g__Prevotella;s__Prevotella sp002265625	85
GUT_GENOME014311	d__Archaea;p__Euryarchaeota;c__Methanobacteria;o__Methanobacteriales;f__Methanobacteriaceae;g__Methanobrevibacter_A;s__	84
GUT_GENOME103765	d__Bacteria;p__Firmicutes_A;c__Clostridia;o__Lachnospirales;f__Lachnospiraceae;g__Blautia;s__Blautia hansenii	84
GUT_GENOME113322	d__Bacteria;p__Verrucomicrobiota;c__Verrucomicrobiae;o__Verrucomicrobiales;f__Akkermansiaceae;g__Akkermansia;s__Akkermansia muciniphila_A	84
GUT_GENOME243602	d__Bacteria;p__Bacteroidota;c__Bacteroidia;o__Bacteroidales;f__Bacteroidaceae;g__Prevotella;s__Prevotella bergensis	84
GUT_GENOME000055	d__Bacteria;p__Firmicutes_A;c__Clostridia;o__Lachnospirales;f__Lachnospiraceae;g__Coprococcus;s__Coprococcus eutactus	82
GUT_GENOME159026	d__Bacteria;p__Actinobacteriota;c__Coriobacteriia;o__Coriobacteriales;f__Eggerthellaceae;g__Adlercreutzia;s__	82
GUT_GENOME252988	d__Bacteria;p__Firmicutes_A;c__Clostridia;o__Oscillospirales;f__Acutalibacteraceae;g__Ruminococcus_E;s__Ruminococcus_E sp900314705	82
GUT_GENOME268527	d__Bacteria;p__Firmicutes_A;c__Clostridia;o__Oscillospirales;f__Oscillospiraceae;g__CAG-110;s__CAG-110 sp000435995	82
GUT_GENOME141003	d__Bacteria;p__Firmicutes;c__Bacilli;o__Lactobacillales;f__Lactobacillaceae;g__Lactobacillus_B;s__Lactobacillus_B salivarius	81
GUT_GENOME159567	d__Bacteria;p__Firmicutes_A;c__Clostridia;o__Oscillospirales;f__Oscillospiraceae;g__CAG-83;s__	81
GUT_GENOME262636	d__Bacteria;p__Firmicutes_A;c__Clostridia;o__Oscillospirales;f__Oscillospiraceae;g__ER4;s__	81
GUT_GENOME239772	d__Bacteria;p__Firmicutes;c__Bacilli;o__Erysipelotrichales;f__Erysipelotrichaceae;g__Holdemanella;s__	80
GUT_GENOME096132	d__Bacteria;p__Actinobacteriota;c__Actinobacteria;o__Actinomycetales;f__Bifidobacteriaceae;g__Bifidobacterium;s__Bifidobacterium dentium	78
GUT_GENOME186087	d__Bacteria;p__Firmicutes_A;c__Clostridia;o__Peptostreptococcales;f__Anaerovoracaceae;g__UBA1191;s__	78
GUT_GENOME245758	d__Bacteria;p__Firmicutes_A;c__Clostridia;o__Oscillospirales;f__Ruminococcaceae;g__Ruminiclostridium_E;s__	78
GUT_GENOME029635	d__Bacteria;p__Firmicutes;c__Bacilli;o__RF39;f__CAG-611;g__CAG-417;s__CAG-417 sp000432835	77
GUT_GENOME096228	d__Bacteria;p__Firmicutes_A;c__Clostridia;o__Lachnospirales;f__Lachnospiraceae;g__Clostridium_M;s__Clostridium_M clostridioforme	77
GUT_GENOME192289	d__Bacteria;p__Firmicutes_C;c__Negativicutes;o__Veillonellales;f__Dialisteraceae;g__Allisonella;s__Allisonella histaminiformans	77
GUT_GENOME212929	d__Bacteria;p__Firmicutes_C;c__Negativicutes;o__Veillonellales;f__Veillonellaceae;g__F0422;s__	77
GUT_GENOME277404	d__Bacteria;p__Bacteroidota;c__Bacteroidia;o__Bacteroidales;f__Bacteroidaceae;g__Prevotella;s__	77
GUT_GENOME157191	d__Bacteria;p__Firmicutes_A;c__Clostridia;o__Oscillospirales;f__Ruminococcaceae;g__Faecalibacterium;s__	76
GUT_GENOME226303	d__Bacteria;p__Bacteroidota;c__Bacteroidia;o__Bacteroidales;f__Bacteroidaceae;g__Prevotella;s__	76
GUT_GENOME262105	d__Bacteria;p__Firmicutes_A;c__Clostridia;o__Lachnospirales;f__Lachnospiraceae;g__Blautia_A;s__	76
GUT_GENOME083297	d__Bacteria;p__Firmicutes_A;c__Clostridia;o__Lachnospirales;f__Anaerotignaceae;g__;s__	75
GUT_GENOME000133	d__Bacteria;p__Firmicutes_A;c__Clostridia;o__Lachnospirales;f__Lachnospiraceae;g__Hungatella;s__Hungatella effluvii	74
GUT_GENOME112856	d__Bacteria;p__Bacteroidota;c__Bacteroidia;o__Bacteroidales;f__Bacteroidaceae;g__Prevotella;s__Prevotella sp003447235	74
GUT_GENOME121515	d__Bacteria;p__Proteobacteria;c__Alphaproteobacteria;o__RF32;f__CAG-239;g__51-20;s__51-20 sp001917175	74
GUT_GENOME152603	d__Bacteria;p__Firmicutes_A;c__Clostridia;o__Oscillospirales;f__Oscillospiraceae;g__CAG-110;s__	74
GUT_GENOME074354	d__Bacteria;p__Firmicutes_A;c__Clostridia;o__Oscillospirales;f__Ruminococcaceae;g__Negativibacillus;s__Negativibacillus sp000435195	73
GUT_GENOME095973	d__Bacteria;p__Firmicutes_A;c__Clostridia;o__Lachnospirales;f__Lachnospiraceae;g__Dorea;s__Dorea scindens	73
GUT_GENOME261541	d__Bacteria;p__Firmicutes_A;c__Clostridia;o__Oscillospirales;f__Oscillospiraceae;g__CAG-110;s__	73
GUT_GENOME145587	d__Bacteria;p__Actinobacteriota;c__Coriobacteriia;o__Coriobacteriales;f__Eggerthellaceae;g__Slackia_A;s__	71
GUT_GENOME153241	d__Bacteria;p__Firmicutes_A;c__Clostridia;o__Lachnospirales;f__Lachnospiraceae;g__Blautia;s__	71
GUT_GENOME252930	d__Bacteria;p__Firmicutes_A;c__Clostridia;o__Oscillospirales;f__Acutalibacteraceae;g__UBA1691;s__	71
GUT_GENOME268399	d__Bacteria;p__Firmicutes_C;c__Negativicutes;o__Acidaminococcales;f__Acidaminococcaceae;g__Phascolarctobacterium;s__Phascolarctobacterium sp000436095	71
GUT_GENOME145378	d__Bacteria;p__Proteobacteria;c__Gammaproteobacteria;o__Enterobacterales;f__Enterobacteriaceae;g__Escherichia;s__Escherichia albertii	70
GUT_GENOME153344	d__Bacteria;p__Firmicutes_A;c__Clostridia;o__Oscillospirales;f__Oscillospiraceae;g__CAG-110;s__	70
GUT_GENOME155267	d__Bacteria;p__Proteobacteria;c__Alphaproteobacteria;o__RF32;f__CAG-239;g__CAG-495;s__CAG-495 sp001917125	70
GUT_GENOME090533	d__Bacteria;p__Firmicutes_A;c__Clostridia;o__Lachnospirales;f__Lachnospiraceae;g__GCA-900066575;s__	69
GUT_GENOME143202	d__Bacteria;p__Verrucomicrobiota;c__Verrucomicrobiae;o__Verrucomicrobiales;f__Akkermansiaceae;g__Akkermansia;s__Akkermansia muciniphila_B	69
GUT_GENOME246789	d__Bacteria;p__Firmicutes_A;c__Clostridia;o__Christensenellales;f__CAG-74;g__;s__	69
GUT_GENOME157398	d__Bacteria;p__Bacteroidota;c__Bacteroidia;o__Bacteroidales;f__Bacteroidaceae;g__Prevotella;s__	68
GUT_GENOME208213	d__Bacteria;p__Firmicutes_A;c__Clostridia;o__Lachnospirales;f__Lachnospiraceae;g__Blautia_A;s__	68
GUT_GENOME281441	d__Bacteria;p__Firmicutes_A;c__Clostridia;o__TANB77;f__CAG-508;g__CAG-245;s__CAG-245 sp000434195	68
GUT_GENOME000141	d__Bacteria;p__Firmicutes_A;c__Clostridia;o__Oscillospirales;f__Acutalibacteraceae;g__GCA-900066995;s__GCA-900066995 sp900291955	67
GUT_GENOME001295	d__Bacteria;p__Firmicutes_A;c__Clostridia;o__Lachnospirales;f__Lachnospiraceae;g__Blautia_A;s__	67
GUT_GENOME001490	d__Bacteria;p__Firmicutes;c__Bacilli;o__Erysipelotrichales;f__Erysipelatoclostridiaceae;g__Catenibacterium;s__Catenibacterium sp000437715	67
GUT_GENOME103557	d__Bacteria;p__Firmicutes_A;c__Clostridia;o__Lachnospirales;f__Lachnospiraceae;g__Dorea;s__Dorea sp000433535	67
GUT_GENOME145698	d__Bacteria;p__Proteobacteria;c__Gammaproteobacteria;o__Enterobacterales;f__Enterobacteriaceae;g__Klebsiella;s__Klebsiella variicola	67
GUT_GENOME260957	d__Bacteria;p__Firmicutes_A;c__Clostridia;o__Oscillospirales;f__Oscillospiraceae;g__CAG-170;s__CAG-170 sp000436735	67
GUT_GENOME026012	d__Bacteria;p__Firmicutes_A;c__Clostridia;o__Christensenellales;f__CAG-138;g__Phil1;s__Phil1 sp001940855	66
GUT_GENOME140701	d__Bacteria;p__Firmicutes;c__Bacilli;o__Lactobacillales;f__Lactobacillaceae;g__Lactobacillus_H;s__Lactobacillus_H mucosae	66
GUT_GENOME248577	d__Bacteria;p__Firmicutes_A;c__Clostridia;o__Oscillospirales;f__Oscillospiraceae;g__Lawsonibacter;s__	66
GUT_GENOME276270	d__Bacteria;p__Bacteroidota;c__Bacteroidia;o__Bacteroidales;f__Rikenellaceae;g__Alistipes_A;s__	66
GUT_GENOME121220	d__Bacteria;p__Bacteroidota;c__Bacteroidia;o__Bacteroidales;f__Rikenellaceae;g__Alistipes;s__	65
GUT_GENOME143094	d__Bacteria;p__Firmicutes_A;c__Clostridia;o__Monoglobales;f__Monoglobaceae;g__Monoglobus;s__Monoglobus pectinilyticus	65
GUT_GENOME000236	d__Bacteria;p__Firmicutes_A;c__Clostridia;o__Oscillospirales;f__Oscillospiraceae;g__Lawsonibacter;s__Lawsonibacter sp900066645	64
GUT_GENOME115210	d__Bacteria;p__Bacteroidota;c__Bacteroidia;o__Bacteroidales;f__Bacteroidaceae;g__Bacteroides_A;s__	64
GUT_GENOME169940	d__Bacteria;p__Firmicutes_A;c__Clostridia;o__Oscillospirales;f__Oscillospiraceae;g__CAG-83;s__CAG-83 sp003487665	64
GUT_GENOME237487	d__Bacteria;p__Firmicutes_A;c__Clostridia;o__Oscillospirales;f__Acutalibacteraceae;g__;s__	64
GUT_GENOME254792	d__Bacteria;p__Firmicutes_A;c__Clostridia;o__TANB77;f__CAG-508;g__CAG-269;s__CAG-269 sp001916035	64
GUT_GENOME258969	d__Bacteria;p__Firmicutes_A;c__Clostridia;o__TANB77;f__CAG-508;g__CAG-269;s__CAG-269 sp001916005	64
GUT_GENOME000147	d__Bacteria;p__Firmicutes;c__Bacilli;o__Haloplasmatales;f__Turicibacteraceae;g__Turicibacter;s__Turicibacter sp001543345	63
GUT_GENOME257098	d__Bacteria;p__Firmicutes_A;c__Clostridia;o__Oscillospirales;f__Acutalibacteraceae;g__Acutalibacter;s__Acutalibacter sp000435395	63
GUT_GENOME000260	d__Bacteria;p__Firmicutes_A;c__Clostridia;o__Lachnospirales;f__Lachnospiraceae;g__Dorea;s__Dorea sp900066765	62
GUT_GENOME000594	d__Bacteria;p__Firmicutes_A;c__Clostridia;o__Lachnospirales;f__Lachnospiraceae;g__Blautia;s__Blautia sp001304935	62
GUT_GENOME101082	d__Bacteria;p__Bacteroidota;c__Bacteroidia;o__Bacteroidales;f__Marinifilaceae;g__Butyricimonas;s__Butyricimonas sp900258545	62
GUT_GENOME237056	d__Bacteria;p__Bacteroidota;c__Bacteroidia;o__Bacteroidales;f__Bacteroidaceae;g__;s__	62
GUT_GENOME007974	d__Bacteria;p__Firmicutes_A;c__Clostridia;o__Oscillospirales;f__Oscillospiraceae;g__CAG-170;s__CAG-170 sp003516765	61
GUT_GENOME013505	d__Bacteria;p__Firmicutes_A;c__Clostridia;o__Lachnospirales;f__Lachnospiraceae;g__CAG-127;s__	61
GUT_GENOME018146	d__Bacteria;p__Firmicutes_C;c__Negativicutes;o__Acidaminococcales;f__Acidaminococcaceae;g__Phascolarctobacterium_A;s__Phascolarctobacterium_A succinatutens_A	61
GUT_GENOME029301	d__Bacteria;p__Bacteroidota;c__Bacteroidia;o__Bacteroidales;f__Bacteroidaceae;g__Bacteroides_A;s__	61
GUT_GENOME186342	d__Bacteria;p__Desulfobacterota_A;c__Desulfovibrionia;o__Desulfovibrionales;f__Desulfovibrionaceae;g__Desulfovibrio;s__Desulfovibrio sp900319575	61
GUT_GENOME225869	d__Bacteria;p__Firmicutes_A;c__Clostridia;o__Lachnospirales;f__Lachnospiraceae;g__Blautia;s__	61
GUT_GENOME230476	d__Bacteria;p__Proteobacteria;c__Gammaproteobacteria;o__Burkholderiales;f__Burkholderiaceae;g__Parasutterella;s__	61
GUT_GENOME140264	d__Bacteria;p__Firmicutes_A;c__Clostridia;o__Lachnospirales;f__Lachnospiraceae;g__CAG-95;s__CAG-95 sp900066375	60
GUT_GENOME276949	d__Bacteria;p__Bacteroidota;c__Bacteroidia;o__Bacteroidales;f__Bacteroidaceae;g__Bacteroides_A;s__Bacteroides_A mediterraneensis	60
GUT_GENOME033647	d__Bacteria;p__Proteobacteria;c__Gammaproteobacteria;o__Burkholderiales;f__Burkholderiaceae;g__Sutterella;s__	59
GUT_GENOME043942	d__Bacteria;p__Firmicutes_A;c__Clostridia;o__Oscillospirales;f__Oscillospiraceae;g__CAG-103;s__CAG-103 sp900317855	59
GUT_GENOME057686	d__Bacteria;p__Firmicutes_A;c__Clostridia;o__Lachnospirales;f__Lachnospiraceae;g__Eubacterium_I;s__	59
GUT_GENOME065434	d__Bacteria;p__Firmicutes_A;c__Clostridia;o__Peptostreptococcales;f__Peptostreptococcaceae;g__Intestinibacter;s__	59
GUT_GENOME077706	d__Bacteria;p__Firmicutes_A;c__Clostridia;o__Lachnospirales;f__Lachnospiraceae;g__Dorea;s__	59
GUT_GENOME091344	d__Bacteria;p__Firmicutes_A;c__Clostridia;o__Lachnospirales;f__Lachnospiraceae;g__UBA4285;s__	59
GUT_GENOME140315	d__Bacteria;p__Firmicutes_A;c__Clostridia;o__Lachnospirales;f__Lachnospiraceae;g__TF01-11;s__TF01-11 sp001916135	59
GUT_GENOME259948	d__Bacteria;p__Firmicutes_A;c__Clostridia;o__TANB77;f__CAG-508;g__CAG-269;s__	59
GUT_GENOME000724	d__Bacteria;p__Firmicutes_A;c__Clostridia;o__Clostridiales;f__Clostridiaceae;g__Clostridium;s__Clostridium saudiense	58
GUT_GENOME076493	d__Bacteria;p__Firmicutes;c__Bacilli;o__Lactobacillales;f__Streptococcaceae;g__Streptococcus;s__Streptococcus sp000187445	58
GUT_GENOME140283	d__Bacteria;p__Bacteroidota;c__Bacteroidia;o__Bacteroidales;f__Bacteroidaceae;g__;s__	58
GUT_GENOME228036	d__Bacteria;p__Firmicutes_C;c__Negativicutes;o__Veillonellales;f__Veillonellaceae;g__Veillonella;s__	58
GUT_GENOME251277	d__Bacteria;p__Firmicutes_A;c__Clostridia;o__TANB77;f__CAG-508;g__CAG-269;s__CAG-269 sp001916055	58
GUT_GENOME218891	d__Bacteria;p__Bacteroidota;c__Bacteroidia;o__Bacteroidales;f__Rikenellaceae;g__Alistipes;s__	57
GUT_GENOME258268	d__Bacteria;p__Firmicutes_A;c__Clostridia;o__Oscillospirales;f__Oscillospiraceae;g__ER4;s__ER4 sp003522105	57
GUT_GENOME258449	d__Bacteria;p__Firmicutes_A;c__Clostridia;o__Peptostreptococcales;f__Anaerovoracaceae;g__;s__	57
GUT_GENOME096144	d__Bacteria;p__Firmicutes_A;c__Clostridia;o__Oscillospirales;f__Oscillospiraceae;g__Lawsonibacter;s__Lawsonibacter sp000177015	56
GUT_GENOME141226	d__Bacteria;p__Firmicutes_A;c__Clostridia;o__Oscillospirales;f__Oscillospiraceae;g__Intestinimonas;s__Intestinimonas butyriciproducens	56
GUT_GENOME158142	d__Bacteria;p__Firmicutes_A;c__Clostridia;o__Christensenellales;f__QAND01;g__;s__	56
GUT_GENOME175986	d__Bacteria;p__Firmicutes_A;c__Clostridia;o__Peptostreptococcales;f__Anaerovoracaceae;g__CAG-145;s__CAG-145 sp000435715	56
GUT_GENOME257836	d__Bacteria;p__Firmicutes_A;c__Clostridia;o__TANB77;f__CAG-508;g__CAG-273;s__CAG-273 sp003534295	56
GUT_GENOME000010	d__Bacteria;p__Firmicutes_A;c__Clostridia;o__Oscillospirales;f__Ruminococcaceae;g__Anaerotruncus;s__Anaerotruncus colihominis	55
GUT_GENOME000889	d__Bacteria;p__Firmicutes_A;c__Clostridia;o__Lachnospirales;f__Lachnospiraceae;g__Eubacterium_G;s__Eubacterium_G sp000432355	55
GUT_GENOME044788	d__Bacteria;p__Bacteroidota;c__Bacteroidia;o__Bacteroidales;f__Bacteroidaceae;g__Bacteroides_A;s__	55
GUT_GENOME080845	d__Bacteria;p__Bacteroidota;c__Bacteroidia;o__Bacteroidales;f__Bacteroidaceae;g__Prevotella;s__Prevotella sp000834015	55
GUT_GENOME117621	d__Bacteria;p__Firmicutes_A;c__Clostridia;o__Lachnospirales;f__Lachnospiraceae;g__Acetatifactor;s__	55
GUT_GENOME140330	d__Bacteria;p__Bacteroidota;c__Bacteroidia;o__Bacteroidales;f__Bacteroidaceae;g__Bacteroides;s__Bacteroides cutis	55
GUT_GENOME151017	d__Bacteria;p__Fusobacteriota;c__Fusobacteriia;o__Fusobacteriales;f__Fusobacteriaceae;g__Fusobacterium_A;s__	55
GUT_GENOME239673	d__Bacteria;p__Firmicutes_A;c__Clostridia;o__Lachnospirales;f__Lachnospiraceae;g__Eisenbergiella;s__Eisenbergiella massiliensis	55
GUT_GENOME277835	d__Bacteria;p__Firmicutes_A;c__Clostridia;o__TANB77;f__CAG-508;g__CAG-269;s__CAG-269 sp000437215	55
GUT_GENOME000513	d__Bacteria;p__Bacteroidota;c__Bacteroidia;o__Bacteroidales;f__Bacteroidaceae;g__Bacteroides;s__Bacteroides bouchesdurhonensis	54
GUT_GENOME000818	d__Bacteria;p__Firmicutes_A;c__Clostridia;o__Lachnospirales;f__Lachnospiraceae;g__;s__	54
GUT_GENOME005404	d__Bacteria;p__Proteobacteria;c__Gammaproteobacteria;o__Enterobacterales;f__Pasteurellaceae;g__Haemophilus_D;s__Haemophilus_D parainfluenzae	54
GUT_GENOME022295	d__Bacteria;p__Firmicutes;c__Bacilli;o__Erysipelotrichales;f__Erysipelatoclostridiaceae;g__Erysipelatoclostridium;s__	54
GUT_GENOME100192	d__Bacteria;p__Firmicutes_A;c__Clostridia;o__Lachnospirales;f__Lachnospiraceae;g__Agathobacter;s__	54
GUT_GENOME131908	d__Bacteria;p__Firmicutes_A;c__Clostridia;o__Oscillospirales;f__Ruminococcaceae;g__Ruthenibacterium;s__	54
GUT_GENOME207512	d__Bacteria;p__Proteobacteria;c__Gammaproteobacteria;o__Enterobacterales;f__Pasteurellaceae;g__Haemophilus_D;s__Haemophilus_D parainfluenzae	54
GUT_GENOME058829	d__Bacteria;p__Actinobacteriota;c__Coriobacteriia;o__Coriobacteriales;f__Eggerthellaceae;g__CAG-1427;s__CAG-1427 sp000435475	53
GUT_GENOME133022	d__Bacteria;p__Firmicutes;c__Bacilli;o__RF39;f__CAG-433;g__CAG-433;s__CAG-433 sp000433675	53
GUT_GENOME158837	d__Bacteria;p__Firmicutes_A;c__Clostridia;o__Oscillospirales;f__Ruminococcaceae;g__UBA3818;s__	53
GUT_GENOME286704	d__Bacteria;p__Firmicutes_A;c__Clostridia;o__Lachnospirales;f__;g__;s__	53
GUT_GENOME171392	d__Bacteria;p__Firmicutes_C;c__Negativicutes;o__Veillonellales;f__Veillonellaceae;g__Veillonella;s__Veillonella tobetsuensis	52
GUT_GENOME214946	d__Bacteria;p__Bacteroidota;c__Bacteroidia;o__Bacteroidales;f__Bacteroidaceae;g__;s__	52
GUT_GENOME237335	d__Bacteria;p__Firmicutes_A;c__Clostridia;o__Lachnospirales;f__Lachnospiraceae;g__CAG-127;s__	52
GUT_GENOME276106	d__Bacteria;p__Firmicutes_A;c__Clostridia;o__Oscillospirales;f__Oscillospiraceae;g__CAG-83;s__	52
GUT_GENOME085442	d__Bacteria;p__Firmicutes_A;c__Clostridia;o__Lachnospirales;f__Lachnospiraceae;g__UBA9502;s__	51
GUT_GENOME101260	d__Bacteria;p__Bacteroidota;c__Bacteroidia;o__Bacteroidales;f__Bacteroidaceae;g__Paraprevotella;s__	51
GUT_GENOME157750	d__Bacteria;p__Firmicutes_A;c__Clostridia;o__Oscillospirales;f__Oscillospiraceae;g__UBA9475;s__	51
GUT_GENOME001519	d__Bacteria;p__Firmicutes;c__Bacilli;o__Lactobacillales;f__Streptococcaceae;g__Streptococcus;s__Streptococcus pasteurianus	50
GUT_GENOME078217	d__Bacteria;p__Firmicutes_A;c__Clostridia;o__Lachnospirales;f__Lachnospiraceae;g__CAG-411;s__CAG-411 sp000437275	50
GUT_GENOME082800	d__Bacteria;p__Proteobacteria;c__Gammaproteobacteria;o__Enterobacterales;f__Pasteurellaceae;g__Haemophilus_D;s__	50
GUT_GENOME096253	d__Bacteria;p__Firmicutes;c__Bacilli;o__Erysipelotrichales;f__Erysipelotrichaceae;g__Absiella;s__Absiella sp000163515	50
GUT_GENOME270963	d__Bacteria;p__Firmicutes_A;c__Clostridia;o__Lachnospirales;f__Lachnospiraceae;g__Lachnospira;s__	50
GUT_GENOME008152	d__Bacteria;p__Firmicutes_A;c__Clostridia;o__Lachnospirales;f__Lachnospiraceae;g__;s__	49
GUT_GENOME045186	d__Bacteria;p__Firmicutes_A;c__Clostridia;o__Lachnospirales;f__Lachnospiraceae;g__UBA9502;s__	49
GUT_GENOME095083	d__Bacteria;p__Firmicutes;c__Bacilli;o__Erysipelotrichales;f__Erysipelatoclostridiaceae;g__Massiliomicrobiota;s__Massiliomicrobiota timonensis	49
GUT_GENOME232145	d__Bacteria;p__Campylobacterota;c__Campylobacteria;o__Campylobacterales;f__Helicobacteraceae;g__;s__	49
GUT_GENOME000215	d__Bacteria;p__Firmicutes_A;c__Clostridia;o__Lachnospirales;f__Lachnospiraceae;g__GCA-900066575;s__GCA-900066575 sp900066385	48
GUT_GENOME092292	d__Bacteria;p__Firmicutes_A;c__Clostridia;o__Oscillospirales;f__Ruminococcaceae;g__Ruminococcus_D;s__	48
GUT_GENOME096262	d__Bacteria;p__Firmicutes;c__Bacilli;o__Erysipelotrichales;f__Erysipelatoclostridiaceae;g__Coprobacillus;s__Coprobacillus cateniformis	48
GUT_GENOME139568	d__Bacteria;p__Firmicutes_A;c__Clostridia;o__Oscillospirales;f__Acutalibacteraceae;g__Acutalibacter;s__	48
GUT_GENOME149116	d__Bacteria;p__Firmicutes_A;c__Clostridia;o__Lachnospirales;f__Lachnospiraceae;g__Lachnospira;s__	48
GUT_GENOME157213	d__Bacteria;p__Bacteroidota;c__Bacteroidia;o__Bacteroidales;f__Bacteroidaceae;g__Prevotella;s__Prevotella sp002251295	48
GUT_GENOME263950	d__Bacteria;p__Firmicutes_C;c__Negativicutes;o__Veillonellales;f__Megasphaeraceae;g__Anaeroglobus;s__Anaeroglobus micronuciformis	48
GUT_GENOME045895	d__Bacteria;p__Proteobacteria;c__Gammaproteobacteria;o__Burkholderiales;f__Burkholderiaceae;g__Sutterella;s__	47
GUT_GENOME095977	d__Bacteria;p__Firmicutes;c__Bacilli;o__Erysipelotrichales;f__Erysipelatoclostridiaceae;g__Erysipelatoclostridium;s__Erysipelatoclostridium spiroforme	47
GUT_GENOME143348	d__Bacteria;p__Actinobacteriota;c__Actinobacteria;o__Actinomycetales;f__Bifidobacteriaceae;g__Bifidobacterium;s__Bifidobacterium animalis	47
GUT_GENOME155913	d__Bacteria;p__Proteobacteria;c__Gammaproteobacteria;o__Enterobacterales;f__Pasteurellaceae;g__Haemophilus_D;s__	47
GUT_GENOME174135	d__Bacteria;p__Firmicutes;c__Bacilli;o__Lactobacillales;f__Streptococcaceae;g__Streptococcus;s__	47
GUT_GENOME255938	d__Bacteria;p__Actinobacteriota;c__Coriobacteriia;o__Coriobacteriales;f__Eggerthellaceae;g__CAG-1427;s__CAG-1427 sp000435675	47
GUT_GENOME284285	d__Bacteria;p__Firmicutes_A;c__Clostridia;o__Lachnospirales;f__Lachnospiraceae;g__CAG-194;s__CAG-194 sp000432915	47
GUT_GENOME010707	d__Bacteria;p__Firmicutes_A;c__Clostridia;o__TANB77;f__CAG-508;g__CAG-269;s__CAG-269 sp000438255	46
GUT_GENOME047426	d__Bacteria;p__Firmicutes_A;c__Clostridia;o__TANB77;f__CAG-508;g__CAG-273;s__CAG-273 sp000437855	46
GUT_GENOME096511	d__Bacteria;p__Bacteroidota;c__Bacteroidia;o__Bacteroidales;f__Coprobacteraceae;g__Coprobacter;s__Coprobacter secundus	46
GUT_GENOME158290	d__Bacteria;p__Firmicutes_A;c__Clostridia;o__Oscillospirales;f__Ruminococcaceae;g__UBA3818;s__	46
GUT_GENOME217508	d__Bacteria;p__Firmicutes_A;c__Clostridia;o__4C28d-15;f__CAG-727;g__;s__	46
GUT_GENOME239789	d__Bacteria;p__Bacteroidota;c__Bacteroidia;o__Bacteroidales;f__Tannerellaceae;g__Parabacteroides;s__	46
GUT_GENOME261291	d__Bacteria;p__Firmicutes_A;c__Clostridia;o__Oscillospirales;f__Oscillospiraceae;g__NK3B98;s__	46
GUT_GENOME271436	d__Bacteria;p__Firmicutes_A;c__Clostridia;o__Oscillospirales;f__Oscillospiraceae;g__F23-B02;s__F23-B02 sp001916715	46
GUT_GENOME009602	d__Bacteria;p__Firmicutes_A;c__Clostridia;o__Lachnospirales;f__;g__;s__	45
GUT_GENOME024263	d__Bacteria;p__Bacteroidota;c__Bacteroidia;o__Bacteroidales;f__Tannerellaceae;g__Parabacteroides;s__	45
GUT_GENOME121711	d__Bacteria;p__Firmicutes;c__Bacilli;o__RF39;f__CAG-611;g__CAG-877;s__	45
GUT_GENOME065762	d__Bacteria;p__Firmicutes_A;c__Clostridia;o__Oscillospirales;f__Ruminococcaceae;g__Gemmiger;s__	44
GUT_GENOME095981	d__Bacteria;p__Firmicutes;c__Bacilli;o__Lactobacillales;f__Streptococcaceae;g__Streptococcus;s__Streptococcus infantarius	44
GUT_GENOME095997	d__Bacteria;p__Firmicutes_A;c__Clostridia;o__Lachnospirales;f__Lachnospiraceae;g__Butyrivibrio_A;s__Butyrivibrio_A crossotus	44
GUT_GENOME096055	d__Bacteria;p__Firmicutes;c__Bacilli;o__Lactobacillales;f__Lactobacillaceae;g__Lactobacillus_B;s__Lactobacillus_B ruminis	44
GUT_GENOME111729	d__Bacteria;p__Bacteroidota;c__Bacteroidia;o__Bacteroidales;f__Bacteroidaceae;g__Bacteroides_A;s__Bacteroides_A sp000432735	44
GUT_GENOME137034	d__Bacteria;p__Firmicutes_A;c__Clostridia;o__Clostridiales;f__Clostridiaceae;g__Clostridium;s__Clostridium sp001916075	44
GUT_GENOME141068	d__Bacteria;p__Firmicutes_A;c__Clostridia;o__Lachnospirales;f__Lachnospiraceae;g__Eisenbergiella;s__Eisenbergiella tayi	44
GUT_GENOME001022	d__Bacteria;p__Firmicutes;c__Bacilli;o__Erysipelotrichales;f__Erysipelotrichaceae;g__Holdemanella;s__	43
GUT_GENOME081328	d__Bacteria;p__Firmicutes_A;c__Clostridia;o__Oscillospirales;f__Oscillospiraceae;g__;s__	43
GUT_GENOME093619	d__Bacteria;p__Firmicutes_A;c__Clostridia;o__Oscillospirales;f__Oscillospiraceae;g__;s__	43
GUT_GENOME143632	d__Bacteria;p__Actinobacteriota;c__Coriobacteriia;o__Coriobacteriales;f__Eggerthellaceae;g__Gordonibacter;s__Gordonibacter pamelaeae	43
GUT_GENOME231722	d__Bacteria;p__Firmicutes;c__Bacilli;o__Mycoplasmatales;f__Mycoplasmoidaceae;g__Ureaplasma;s__Ureaplasma parvum	43
GUT_GENOME250527	d__Bacteria;p__Bacteroidota;c__Bacteroidia;o__Bacteroidales;f__Bacteroidaceae;g__Bacteroides;s__	43
GUT_GENOME250728	d__Bacteria;p__Firmicutes_A;c__Clostridia;o__Lachnospirales;f__Lachnospiraceae;g__CAG-882;s__	43
GUT_GENOME254562	d__Bacteria;p__Actinobacteriota;c__Coriobacteriia;o__Coriobacteriales;f__Eggerthellaceae;g__;s__	43
GUT_GENOME268486	d__Bacteria;p__Firmicutes_A;c__Clostridia;o__Oscillospirales;f__Ruminococcaceae;g__Faecalibacterium;s__	43
GUT_GENOME286887	d__Bacteria;p__Firmicutes_A;c__Clostridia;o__Oscillospirales;f__Ruminococcaceae;g__Negativibacillus;s__	43
GUT_GENOME024743	d__Bacteria;p__Bacteroidota;c__Bacteroidia;o__Bacteroidales;f__Bacteroidaceae;g__Prevotella;s__	42
GUT_GENOME096252	d__Bacteria;p__Firmicutes_C;c__Negativicutes;o__Veillonellales;f__Dialisteraceae;g__Dialister;s__Dialister succinatiphilus	42
GUT_GENOME130350	d__Bacteria;p__Firmicutes_A;c__Clostridia;o__Oscillospirales;f__Acutalibacteraceae;g__Anaeromassilibacillus;s__Anaeromassilibacillus sp002159845	42
GUT_GENOME140065	d__Bacteria;p__Firmicutes_A;c__Clostridia;o__Lachnospirales;f__Lachnospiraceae;g__GCA-900066135;s__GCA-900066135 sp900066135	42
GUT_GENOME143185	d__Archaea;p__Euryarchaeota;c__Methanobacteria;o__Methanobacteriales;f__Methanobacteriaceae;g__Methanobrevibacter_A;s__Methanobrevibacter_A smithii_A	42
GUT_GENOME205656	d__Bacteria;p__Bacteroidota;c__Bacteroidia;o__Bacteroidales;f__Bacteroidaceae;g__Bacteroides_A;s__Bacteroides_A barnesiae	42
GUT_GENOME251566	d__Bacteria;p__Firmicutes_A;c__Clostridia;o__Lachnospirales;f__Lachnospiraceae;g__Eubacterium_F;s__	42
GUT_GENOME255983	d__Bacteria;p__Firmicutes;c__Bacilli;o__RF39;f__CAG-433;g__CAG-594;s__CAG-594 sp000434835	42
GUT_GENOME271683	d__Bacteria;p__Firmicutes;c__Bacilli;o__RF39;f__CAG-302;g__CAG-302;s__	42
GUT_GENOME000049	d__Bacteria;p__Firmicutes_A;c__Clostridia;o__Lachnospirales;f__Anaerotignaceae;g__Anaerotignum;s__Anaerotignum sp001304995	41
GUT_GENOME000634	d__Bacteria;p__Firmicutes_A;c__Clostridia;o__Lachnospirales;f__Lachnospiraceae;g__UBA7160;s__	41
GUT_GENOME000725	d__Bacteria;p__Firmicutes_A;c__Clostridia;o__Lachnospirales;f__Lachnospiraceae;g__Hungatella;s__Hungatella hathewayi	41
GUT_GENOME001340	d__Bacteria;p__Firmicutes;c__Bacilli;o__Erysipelotrichales;f__Erysipelotrichaceae;g__Absiella;s__	41
GUT_GENOME026080	d__Bacteria;p__Firmicutes_A;c__Clostridia;o__TANB77;f__CAG-508;g__CAG-245;s__	41
GUT_GENOME079745	d__Bacteria;p__Firmicutes_A;c__Clostridia;o__Clostridiales;f__Clostridiaceae;g__Clostridium;s__Clostridium sp000435835	41
GUT_GENOME141586	d__Bacteria;p__Firmicutes;c__Bacilli;o__Lactobacillales;f__Enterococcaceae;g__Enterococcus_B;s__Enterococcus_B faecium	41
GUT_GENOME257123	d__Bacteria;p__Firmicutes_A;c__Clostridia;o__Oscillospirales;f__Oscillospiraceae;g__UBA1777;s__	41
GUT_GENOME258758	d__Bacteria;p__Bacteroidota;c__Bacteroidia;o__Bacteroidales;f__Bacteroidaceae;g__Bacteroides_A;s__	41
GUT_GENOME000139	d__Bacteria;p__Firmicutes_A;c__Clostridia;o__Lachnospirales;f__Lachnospiraceae;g__Blautia_A;s__Blautia_A hydrogenotrophica	40
GUT_GENOME003176	d__Bacteria;p__Firmicutes_C;c__Negativicutes;o__Veillonellales;f__Veillonellaceae;g__Veillonella;s__	40
GUT_GENOME061059	d__Bacteria;p__Firmicutes_A;c__Clostridia;o__Lachnospirales;f__Lachnospiraceae;g__Blautia;s__	40
GUT_GENOME100441	d__Bacteria;p__Firmicutes_A;c__Clostridia;o__Lachnospirales;f__Lachnospiraceae;g__Eubacterium_G;s__	40
GUT_GENOME143604	d__Bacteria;p__Fusobacteriota;c__Fusobacteriia;o__Fusobacteriales;f__Fusobacteriaceae;g__Fusobacterium_A;s__Fusobacterium_A varium_B	40
GUT_GENOME143746	d__Bacteria;p__Proteobacteria;c__Gammaproteobacteria;o__Enterobacterales;f__Enterobacteriaceae;g__Enterobacter;s__Enterobacter nimipressuralis	40
GUT_GENOME171643	d__Bacteria;p__Firmicutes;c__Bacilli;o__Lactobacillales;f__Streptococcaceae;g__Streptococcus;s__	40
GUT_GENOME253356	d__Bacteria;p__Bacteroidota;c__Bacteroidia;o__Bacteroidales;f__Rikenellaceae;g__Alistipes;s__Alistipes sp000434235	40
GUT_GENOME284603	d__Bacteria;p__Firmicutes;c__Bacilli;o__RF39;f__CAG-433;g__CAG-433;s__	40
GUT_GENOME007693	d__Bacteria;p__Firmicutes_A;c__Clostridia;o__Lachnospirales;f__Lachnospiraceae;g__UBA7182;s__	39
GUT_GENOME012905	d__Bacteria;p__Firmicutes_C;c__Negativicutes;o__Acidaminococcales;f__Acidaminococcaceae;g__Phascolarctobacterium_A;s__	39
GUT_GENOME074418	d__Bacteria;p__Bacteroidota;c__Bacteroidia;o__Bacteroidales;f__Bacteroidaceae;g__UBA6398;s__	39
GUT_GENOME096234	d__Bacteria;p__Actinobacteriota;c__Coriobacteriia;o__Coriobacteriales;f__Eggerthellaceae;g__Senegalimassilia;s__Senegalimassilia anaerobia	39
GUT_GENOME102756	d__Bacteria;p__Firmicutes_A;c__Clostridia;o__TANB77;f__CAG-508;g__CAG-452;s__CAG-452 sp000434035	39
GUT_GENOME125072	d__Bacteria;p__Firmicutes_A;c__Clostridia;o__Oscillospirales;f__Ruminococcaceae;g__Gemmiger;s__	39
GUT_GENOME143525	d__Bacteria;p__Firmicutes_A;c__Clostridia;o__Lachnospirales;f__Lachnospiraceae;g__Clostridium_Q;s__Clostridium_Q saccharolyticum	39
GUT_GENOME164403	d__Bacteria;p__Firmicutes_A;c__Clostridia;o__Oscillospirales;f__Oscillospiraceae;g__;s__	39
GUT_GENOME266340	d__Bacteria;p__Firmicutes_A;c__Clostridia;o__TANB77;f__CAG-508;g__CAG-273;s__CAG-273 sp000438355	39
GUT_GENOME094042	d__Bacteria;p__Actinobacteriota;c__Coriobacteriia;o__Coriobacteriales;f__Coriobacteriaceae;g__Collinsella;s__Collinsella bouchesdurhonensis	38
GUT_GENOME094508	d__Bacteria;p__Firmicutes_A;c__Clostridia;o__Oscillospirales;f__Acutalibacteraceae;g__UBA737;s__	38
GUT_GENOME095490	d__Bacteria;p__Firmicutes;c__Bacilli;o__Lactobacillales;f__Streptococcaceae;g__Streptococcus;s__	38
GUT_GENOME097258	d__Bacteria;p__Firmicutes_A;c__Clostridia;o__Peptostreptococcales;f__Anaerovoracaceae;g__CAG-145;s__	38
GUT_GENOME112210	d__Bacteria;p__Firmicutes_A;c__Clostridia;o__Lachnospirales;f__Lachnospiraceae;g__Eubacterium_F;s__Eubacterium_F sp000433735	38
GUT_GENOME143760	d__Bacteria;p__Proteobacteria;c__Gammaproteobacteria;o__Enterobacterales;f__Enterobacteriaceae;g__Enterobacter;s__Enterobacter himalayensis	38
GUT_GENOME213427	d__Bacteria;p__Firmicutes_A;c__Clostridia;o__Peptostreptococcales;f__Anaerovoracaceae;g__;s__	38
GUT_GENOME235498	d__Bacteria;p__Bacteroidota;c__Bacteroidia;o__Bacteroidales;f__Bacteroidaceae;g__Prevotella;s__	38
GUT_GENOME257483	d__Bacteria;p__Firmicutes_A;c__Clostridia;o__Oscillospirales;f__UBA644;g__UBA644;s__	38
GUT_GENOME262355	d__Bacteria;p__Firmicutes_A;c__Clostridia;o__Oscillospirales;f__Ruminococcaceae;g__Ruminococcus_C;s__Ruminococcus_C sp000437175	38
GUT_GENOME281389	d__Bacteria;p__Proteobacteria;c__Alphaproteobacteria;o__RF32;f__CAG-239;g__CAG-495;s__CAG-495 sp000436375	38
GUT_GENOME000448	d__Bacteria;p__Firmicutes_A;c__Clostridia;o__Oscillospirales;f__Ruminococcaceae;g__CAG-353;s__CAG-353 sp900066885	37
GUT_GENOME000862	d__Bacteria;p__Firmicutes;c__Bacilli;o__Lactobacillales;f__Lactobacillaceae;g__Lactobacillus_H;s__Lactobacillus_H fermentum	37
GUT_GENOME001135	d__Bacteria;p__Firmicutes_A;c__Clostridia;o__Lachnospirales;f__Lachnospiraceae;g__Clostridium_M;s__Clostridium_M citroniae	37
GUT_GENOME013499	d__Bacteria;p__Firmicutes_A;c__Clostridia;o__Oscillospirales;f__Oscillospiraceae;g__CAG-110;s__	37
GUT_GENOME017567	d__Bacteria;p__Proteobacteria;c__Gammaproteobacteria;o__Burkholderiales;f__Burkholderiaceae;g__CAG-521;s__CAG-521 sp000437635	37
GUT_GENOME018576	d__Bacteria;p__Bacteroidota;c__Bacteroidia;o__Bacteroidales;f__UBA932;g__RC9;s__RC9 sp000433355	37
GUT_GENOME096192	d__Bacteria;p__Firmicutes_A;c__Clostridia;o__Lachnospirales;f__Lachnospiraceae;g__Tyzzerella;s__Tyzzerella sp000209385	37
GUT_GENOME101256	d__Bacteria;p__Firmicutes_A;c__Clostridia;o__Christensenellales;f__CAG-74;g__;s__	37
GUT_GENOME103766	d__Bacteria;p__Proteobacteria;c__Gammaproteobacteria;o__Enterobacterales;f__Enterobacteriaceae;g__Citrobacter;s__Citrobacter portucalensis	37
GUT_GENOME141441	d__Bacteria;p__Actinobacteriota;c__Coriobacteriia;o__Coriobacteriales;f__Eggerthellaceae;g__Gordonibacter;s__Gordonibacter urolithinfaciens	37
GUT_GENOME212317	d__Bacteria;p__Firmicutes_C;c__Negativicutes;o__Veillonellales;f__Veillonellaceae;g__Veillonella;s__Veillonella rogosae	37
GUT_GENOME263827	d__Bacteria;p__Firmicutes_A;c__Clostridia;o__Lachnospirales;f__;g__;s__	37
GUT_GENOME267425	d__Bacteria;p__Bacteroidota;c__Bacteroidia;o__Bacteroidales;f__Bacteroidaceae;g__Prevotellamassilia;s__	37
GUT_GENOME270730	d__Bacteria;p__Firmicutes_A;c__Clostridia;o__Oscillospirales;f__Oscillospiraceae;g__CAG-83;s__	37
GUT_GENOME000420	d__Bacteria;p__Firmicutes_A;c__Clostridia;o__Oscillospirales;f__Oscillospiraceae;g__Lawsonibacter;s__	36
GUT_GENOME000732	d__Bacteria;p__Firmicutes_A;c__Clostridia;o__Lachnospirales;f__Lachnospiraceae;g__CAG-45;s__CAG-45 sp000438375	36
GUT_GENOME000944	d__Bacteria;p__Bacteroidota;c__Bacteroidia;o__Bacteroidales;f__Tannerellaceae;g__Parabacteroides;s__	36
GUT_GENOME001440	d__Bacteria;p__Firmicutes;c__Bacilli;o__Erysipelotrichales;f__Erysipelotrichaceae;g__Absiella;s__	36
GUT_GENOME001805	d__Bacteria;p__Firmicutes_C;c__Negativicutes;o__Veillonellales;f__Megasphaeraceae;g__Caecibacter;s__	36
GUT_GENOME020741	d__Bacteria;p__Bacteroidota;c__Bacteroidia;o__Bacteroidales;f__UBA11471;g__UBA11471;s__UBA11471 sp000434215	36
GUT_GENOME078034	d__Bacteria;p__Bacteroidota;c__Bacteroidia;o__Bacteroidales;f__Bacteroidaceae;g__Prevotella;s__Prevotella sp002251365	36
GUT_GENOME082534	d__Bacteria;p__Firmicutes_A;c__Clostridia;o__Lachnospirales;f__Lachnospiraceae;g__Roseburia;s__	36
GUT_GENOME096075	d__Bacteria;p__Firmicutes;c__Bacilli;o__Lactobacillales;f__Streptococcaceae;g__Streptococcus;s__Streptococcus gordonii	36
GUT_GENOME145695	d__Bacteria;p__Proteobacteria;c__Gammaproteobacteria;o__Enterobacterales;f__Enterobacteriaceae;g__Klebsiella;s__Klebsiella quasipneumoniae	36
GUT_GENOME155428	d__Bacteria;p__Firmicutes_C;c__Negativicutes;o__Veillonellales;f__Veillonellaceae;g__Veillonella;s__	36
GUT_GENOME243937	d__Bacteria;p__Firmicutes_A;c__Clostridia;o__Tissierellales;f__Ezakiellaceae;g__Ezakiella;s__	36
GUT_GENOME001046	d__Bacteria;p__Firmicutes;c__Bacilli;o__Erysipelotrichales;f__Erysipelotrichaceae;g__Holdemania;s__Holdemania filiformis	35
GUT_GENOME083453	d__Bacteria;p__Firmicutes_A;c__Clostridia;o__Oscillospirales;f__Butyricicoccaceae;g__Butyricicoccus_A;s__Butyricicoccus_A sp002395695	35
GUT_GENOME096217	d__Bacteria;p__Actinobacteriota;c__Coriobacteriia;o__Coriobacteriales;f__Coriobacteriaceae;g__Collinsella;s__Collinsella tanakaei	35
GUT_GENOME096401	d__Bacteria;p__Firmicutes;c__Bacilli;o__Erysipelotrichales;f__Erysipelotrichaceae;g__Faecalitalea;s__Faecalitalea cylindroides	35
GUT_GENOME106274	d__Bacteria;p__Firmicutes_A;c__Clostridia;o__Oscillospirales;f__Ruminococcaceae;g__UBA1394;s__	35
GUT_GENOME113217	d__Bacteria;p__Bacteroidota;c__Bacteroidia;o__Bacteroidales;f__Tannerellaceae;g__Parabacteroides;s__	35
GUT_GENOME142391	d__Bacteria;p__Firmicutes_A;c__Clostridia;o__Clostridiales;f__Clostridiaceae;g__Clostridium_P;s__Clostridium_P perfringens	35
GUT_GENOME142482	d__Bacteria;p__Firmicutes;c__Bacilli;o__Lactobacillales;f__Lactobacillaceae;g__Lactobacillus;s__Lactobacillus gasseri_A	35
GUT_GENOME181333	d__Bacteria;p__Bacteroidota;c__Bacteroidia;o__Bacteroidales;f__Bacteroidaceae;g__Prevotellamassilia;s__	35
GUT_GENOME252307	d__Bacteria;p__Firmicutes_A;c__Clostridia;o__Oscillospirales;f__CAG-272;g__;s__	35
GUT_GENOME263370	d__Bacteria;p__Firmicutes_A;c__Clostridia;o__Oscillospirales;f__Ruminococcaceae;g__Ruminococcus_D;s__Ruminococcus_D sp000434695	35
GUT_GENOME000266	d__Bacteria;p__Firmicutes_A;c__Clostridia;o__Oscillospirales;f__Butyricicoccaceae;g__Agathobaculum;s__Agathobaculum sp900291975	34
GUT_GENOME000327	d__Bacteria;p__Firmicutes_A;c__Clostridia;o__Lachnospirales;f__Lachnospiraceae;g__Anaerostipes;s__Anaerostipes caccae	34
GUT_GENOME009737	d__Bacteria;p__Firmicutes_A;c__Clostridia;o__4C28d-15;f__CAG-727;g__UBA7597;s__	34
GUT_GENOME010023	d__Bacteria;p__Bacteroidota;c__Bacteroidia;o__Bacteroidales;f__Rikenellaceae;g__Alistipes;s__Alistipes sp001941065	34
GUT_GENOME081297	d__Bacteria;p__Firmicutes_A;c__Clostridia;o__Christensenellales;f__CAG-74;g__;s__	34
GUT_GENOME096033	d__Bacteria;p__Fusobacteriota;c__Fusobacteriia;o__Fusobacteriales;f__Fusobacteriaceae;g__Fusobacterium_A;s__Fusobacterium_A ulcerans	34
GUT_GENOME128581	d__Bacteria;p__Bacteroidota;c__Bacteroidia;o__Bacteroidales;f__UBA932;g__UBA1232;s__	34
GUT_GENOME158963	d__Bacteria;p__Firmicutes_A;c__Clostridia;o__Oscillospirales;f__Acutalibacteraceae;g__;s__	34
GUT_GENOME159536	d__Bacteria;p__Firmicutes_A;c__Clostridia;o__Oscillospirales;f__CAG-272;g__;s__	34
GUT_GENOME201393	d__Bacteria;p__Cyanobacteria;c__Vampirovibrionia;o__Gastranaerophilales;f__Gastranaerophilaceae;g__CAG-196;s__CAG-196 sp002102975	34
GUT_GENOME228008	d__Bacteria;p__Firmicutes_C;c__Negativicutes;o__Veillonellales;f__Dialisteraceae;g__Dialister;s__	34
GUT_GENOME234570	d__Bacteria;p__Firmicutes_A;c__Clostridia;o__Lachnospirales;f__Lachnospiraceae;g__CAG-127;s__	34
GUT_GENOME234656	d__Bacteria;p__Bacteroidota;c__Bacteroidia;o__Bacteroidales;f__Bacteroidaceae;g__Prevotellamassilia;s__	34
GUT_GENOME246455	d__Bacteria;p__Firmicutes_C;c__Negativicutes;o__Acidaminococcales;f__Acidaminococcaceae;g__Phascolarctobacterium;s__	34
GUT_GENOME255258	d__Bacteria;p__Firmicutes_A;c__Clostridia;o__Oscillospirales;f__Oscillospiraceae;g__UBA1777;s__UBA1777 sp003150355	34
GUT_GENOME256068	d__Bacteria;p__Firmicutes_A;c__Clostridia;o__Christensenellales;f__CAG-74;g__;s__	34
GUT_GENOME016248	d__Bacteria;p__Firmicutes_A;c__Clostridia;o__Oscillospirales;f__Oscillospiraceae;g__Lawsonibacter;s__Lawsonibacter sp002160305	33
GUT_GENOME018882	d__Bacteria;p__Firmicutes_A;c__Clostridia;o__Lachnospirales;f__Lachnospiraceae;g__Acetatifactor;s__	33
GUT_GENOME095994	d__Bacteria;p__Firmicutes_C;c__Negativicutes;o__Selenomonadales;f__Selenomonadaceae;g__Mitsuokella;s__Mitsuokella multacida	33
GUT_GENOME096172	d__Bacteria;p__Firmicutes;c__Bacilli;o__Lactobacillales;f__Streptococcaceae;g__Streptococcus;s__Streptococcus anginosus	33
GUT_GENOME150050	d__Bacteria;p__Bacteroidota;c__Bacteroidia;o__Bacteroidales;f__Bacteroidaceae;g__Bacteroides_A;s__	33
GUT_GENOME158752	d__Bacteria;p__Firmicutes_A;c__Clostridia;o__Oscillospirales;f__Oscillospiraceae;g__Oscillibacter;s__	33
GUT_GENOME192714	d__Bacteria;p__Firmicutes_A;c__Clostridia;o__Lachnospirales;f__Lachnospiraceae;g__Dorea;s__	33
GUT_GENOME252090	d__Bacteria;p__Firmicutes_A;c__Clostridia;o__Peptostreptococcales;f__Anaerovoracaceae;g__Mogibacterium;s__Mogibacterium sp002299625	33
GUT_GENOME256763	d__Bacteria;p__Firmicutes_A;c__Clostridia;o__Oscillospirales;f__Acutalibacteraceae;g__;s__	33
GUT_GENOME000608	d__Bacteria;p__Bacteroidota;c__Bacteroidia;o__Bacteroidales;f__Rikenellaceae;g__Alistipes;s__	32
GUT_GENOME096879	d__Bacteria;p__Firmicutes_A;c__Clostridia;o__Lachnospirales;f__Lachnospiraceae;g__Hungatella;s__Hungatella sp000526575	32
GUT_GENOME140808	d__Bacteria;p__Proteobacteria;c__Gammaproteobacteria;o__Enterobacterales;f__Enterobacteriaceae;g__Escherichia;s__Escherichia marmotae	32
GUT_GENOME190811	d__Bacteria;p__Firmicutes_A;c__Clostridia;o__Lachnospirales;f__Lachnospiraceae;g__Blautia_A;s__	32
GUT_GENOME216302	d__Bacteria;p__Verrucomicrobiota;c__Lentisphaeria;o__Victivallales;f__Victivallaceae;g__Victivallis;s__Victivallis sp002998355	32
GUT_GENOME016749	d__Bacteria;p__Firmicutes_C;c__Negativicutes;o__Veillonellales;f__Megasphaeraceae;g__Caecibacter;s__	31
GUT_GENOME090940	d__Bacteria;p__Firmicutes;c__Bacilli;o__RF39;f__CAG-611;g__UBA7057;s__	31
GUT_GENOME096259	d__Bacteria;p__Proteobacteria;c__Gammaproteobacteria;o__Burkholderiales;f__Burkholderiaceae;g__Sutterella;s__Sutterella parvirubra	31
GUT_GENOME111133	d__Bacteria;p__Firmicutes_A;c__Clostridia;o__Lachnospirales;f__Anaerotignaceae;g__Anaerotignum;s__Anaerotignum lactatifermentans	31
GUT_GENOME152049	d__Bacteria;p__Firmicutes_A;c__Clostridia;o__TANB77;f__CAG-508;g__CAG-269;s__CAG-269 sp001916065	31
GUT_GENOME212645	d__Bacteria;p__Firmicutes_A;c__Clostridia;o__Lachnospirales;f__Lachnospiraceae;g__UBA5416;s__	31
GUT_GENOME249859	d__Bacteria;p__Firmicutes_A;c__Clostridia;o__Oscillospirales;f__Acutalibacteraceae;g__;s__	31
GUT_GENOME269072	d__Bacteria;p__Firmicutes_A;c__Clostridia;o__TANB77;f__CAG-508;g__CAG-245;s__	31
GUT_GENOME269121	d__Bacteria;p__Firmicutes;c__Bacilli;o__RF39;f__CAG-1000;g__CAG-460;s__CAG-460 sp000437315	31
GUT_GENOME000677	d__Bacteria;p__Firmicutes;c__Bacilli;o__Haloplasmatales;f__Turicibacteraceae;g__Turicibacter;s__Turicibacter sanguinis	30
GUT_GENOME012681	d__Bacteria;p__Firmicutes_A;c__Clostridia;o__Lachnospirales;f__Lachnospiraceae;g__Butyrivibrio_A;s__Butyrivibrio_A sp000431815	30
GUT_GENOME091547	d__Bacteria;p__Firmicutes_A;c__Clostridia;o__TANB77;f__CAG-508;g__;s__	30
GUT_GENOME096256	d__Bacteria;p__Bacteroidota;c__Bacteroidia;o__Bacteroidales;f__Marinifilaceae;g__Odoribacter;s__Odoribacter laneus	30
GUT_GENOME198628	d__Bacteria;p__Fusobacteriota;c__Fusobacteriia;o__Fusobacteriales;f__Fusobacteriaceae;g__Fusobacterium_A;s__	30
GUT_GENOME227599	d__Bacteria;p__Firmicutes_A;c__Clostridia;o__Lachnospirales;f__Lachnospiraceae;g__Blautia;s__Blautia sp900120295	30
GUT_GENOME248086	d__Bacteria;p__Proteobacteria;c__Gammaproteobacteria;o__Burkholderiales;f__Burkholderiaceae;g__Sutterella;s__	30
GUT_GENOME260293	d__Bacteria;p__Firmicutes_A;c__Clostridia;o__Peptostreptococcales;f__Peptostreptococcaceae;g__Terrisporobacter;s__	30
GUT_GENOME261409	d__Bacteria;p__Firmicutes;c__Bacilli;o__RF39;f__CAG-1000;g__CAG-460;s__	30
GUT_GENOME009480	d__Bacteria;p__Bacteroidota;c__Bacteroidia;o__Bacteroidales;f__Rikenellaceae;g__Alistipes;s__	29
GUT_GENOME022392	d__Bacteria;p__Bacteroidota;c__Bacteroidia;o__Bacteroidales;f__UBA932;g__RC9;s__RC9 sp000431015	29
GUT_GENOME088940	d__Bacteria;p__Firmicutes_A;c__Clostridia;o__Oscillospirales;f__Oscillospiraceae;g__F23-B02;s__	29
GUT_GENOME096498	d__Bacteria;p__Firmicutes_A;c__Clostridia;o__Oscillospirales;f__Oscillospiraceae;g__Intestinimonas;s__Intestinimonas massiliensis	29
GUT_GENOME125926	d__Bacteria;p__Firmicutes_A;c__Clostridia;o__Oscillospirales;f__Oscillospiraceae;g__CAG-110;s__	29
GUT_GENOME138841	d__Bacteria;p__Bacteroidota;c__Bacteroidia;o__Bacteroidales;f__Tannerellaceae;g__Parabacteroides;s__Parabacteroides sp000436495	29
GUT_GENOME156886	d__Bacteria;p__Bacteroidota;c__Bacteroidia;o__Bacteroidales;f__Marinifilaceae;g__Butyricimonas;s__Butyricimonas sp900184685	29
GUT_GENOME207866	d__Bacteria;p__Firmicutes;c__Bacilli;o__Lactobacillales;f__Streptococcaceae;g__Streptococcus;s__	29
GUT_GENOME254013	d__Bacteria;p__Bacteroidota;c__Bacteroidia;o__Bacteroidales;f__Bacteroidaceae;g__Bacteroides;s__Bacteroides massiliensis	29
GUT_GENOME008083	d__Bacteria;p__Firmicutes;c__Bacilli;o__RFN20;f__CAG-631;g__;s__	28
GUT_GENOME018981	d__Bacteria;p__Firmicutes_A;c__Clostridia;o__Lachnospirales;f__Lachnospiraceae;g__CAG-127;s__	28
GUT_GENOME020577	d__Bacteria;p__Bacteroidota;c__Bacteroidia;o__Bacteroidales;f__Bacteroidaceae;g__Bacteroides;s__Bacteroides togonis	28
GUT_GENOME047905	d__Bacteria;p__Firmicutes_A;c__Clostridia;o__4C28d-15;f__CAG-314;g__CAG-314;s__CAG-314 sp000437915	28
GUT_GENOME084358	d__Bacteria;p__Firmicutes_A;c__Clostridia;o__Oscillospirales;f__Ruminococcaceae;g__Ruminococcus_C;s__Ruminococcus_C sp000437255	28
GUT_GENOME095045	d__Bacteria;p__Firmicutes_A;c__Clostridia;o__TANB77;f__CAG-508;g__CAG-354;s__	28
GUT_GENOME098710	d__Bacteria;p__Firmicutes_A;c__Clostridia;o__Lachnospirales;f__Lachnospiraceae;g__UBA9502;s__	28
GUT_GENOME103721	d__Bacteria;p__Firmicutes;c__Bacilli;o__Lactobacillales;f__Enterococcaceae;g__Enterococcus;s__Enterococcus faecalis	28
GUT_GENOME141397	d__Bacteria;p__Firmicutes;c__Bacilli;o__Lactobacillales;f__Streptococcaceae;g__Streptococcus;s__Streptococcus anginosus_C	28
GUT_GENOME148641	d__Bacteria;p__Firmicutes;c__Bacilli;o__Lactobacillales;f__Streptococcaceae;g__Streptococcus;s__Streptococcus oralis_AE	28
GUT_GENOME158523	d__Bacteria;p__Firmicutes_A;c__Clostridia;o__Oscillospirales;f__Oscillospiraceae;g__Oscillibacter;s__	28
GUT_GENOME220495	d__Bacteria;p__Firmicutes_A;c__Clostridia;o__Oscillospirales;f__Ruminococcaceae;g__Faecalibacterium;s__	28
GUT_GENOME222315	d__Bacteria;p__Firmicutes_A;c__Clostridia;o__Oscillospirales;f__CAG-272;g__CAG-448;s__CAG-448 sp003150135	28
GUT_GENOME283193	d__Bacteria;p__Firmicutes_A;c__Clostridia;o__Peptostreptococcales;f__Peptostreptococcaceae;g__Peptostreptococcus;s__Peptostreptococcus stomatis	28
GUT_GENOME017342	d__Bacteria;p__Firmicutes_A;c__Clostridia;o__Oscillospirales;f__Ruminococcaceae;g__CAG-115;s__CAG-115 sp003507295	27
GUT_GENOME018684	d__Bacteria;p__Firmicutes_C;c__Negativicutes;o__Veillonellales;f__Megasphaeraceae;g__Megasphaera;s__	27
GUT_GENOME042389	d__Bacteria;p__Firmicutes_A;c__Clostridia;o__Oscillospirales;f__Oscillospiraceae;g__CAG-83;s__	27
GUT_GENOME094063	d__Bacteria;p__Firmicutes_A;c__Clostridia;o__Christensenellales;f__CAG-74;g__;s__	27
GUT_GENOME095992	d__Bacteria;p__Firmicutes_A;c__Clostridia;o__Lachnospirales;f__Lachnospiraceae;g__Bacteroides_F;s__Bacteroides_F pectinophilus	27
GUT_GENOME097835	d__Bacteria;p__Firmicutes_A;c__Clostridia;o__Oscillospirales;f__Ruminococcaceae;g__UBA866;s__	27
GUT_GENOME098331	d__Bacteria;p__Firmicutes_C;c__Negativicutes;o__Veillonellales;f__Dialisteraceae;g__Dialister_A;s__Dialister_A pneumosintes	27
GUT_GENOME099111	d__Bacteria;p__Firmicutes_A;c__Clostridia;o__Oscillospirales;f__Oscillospiraceae;g__CAG-170;s__	27
GUT_GENOME126012	d__Bacteria;p__Firmicutes_A;c__Clostridia;o__Lachnospirales;f__Lachnospiraceae;g__;s__	27
GUT_GENOME140314	d__Bacteria;p__Firmicutes;c__Bacilli;o__Lactobacillales;f__Streptococcaceae;g__Streptococcus;s__Streptococcus sp000479315	27
GUT_GENOME170057	d__Bacteria;p__Firmicutes_A;c__Clostridia;o__TANB77;f__CAG-508;g__CAG-273;s__CAG-273 sp000435755	27
GUT_GENOME000109	d__Bacteria;p__Firmicutes;c__Bacilli;o__Erysipelotrichales;f__Erysipelatoclostridiaceae;g__Catenibacterium;s__Catenibacterium mitsuokai	26
GUT_GENOME000727	d__Bacteria;p__Firmicutes_A;c__Clostridia;o__Clostridiales;f__Clostridiaceae;g__Clostridium;s__Clostridium paraputrificum	26
GUT_GENOME054531	d__Bacteria;p__Bacteroidota;c__Bacteroidia;o__Bacteroidales;f__Bacteroidaceae;g__Prevotella;s__Prevotella sp000436695	26
GUT_GENOME055936	d__Bacteria;p__Firmicutes_A;c__Clostridia;o__4C28d-15;f__UBA1242;g__UBA11517;s__	26
GUT_GENOME095968	d__Bacteria;p__Firmicutes_A;c__Clostridia;o__Tissierellales;f__Helcococcaceae;g__Parvimonas;s__Parvimonas micra	26
GUT_GENOME096042	d__Bacteria;p__Proteobacteria;c__Gammaproteobacteria;o__Burkholderiales;f__Burkholderiaceae;g__Oxalobacter;s__Oxalobacter formigenes_A	26
GUT_GENOME130417	d__Bacteria;p__Firmicutes_A;c__Clostridia;o__Oscillospirales;f__Butyricicoccaceae;g__Agathobaculum;s__	26
GUT_GENOME143190	d__Bacteria;p__Bacteroidota;c__Bacteroidia;o__Bacteroidales;f__Tannerellaceae;g__Parabacteroides;s__	26
GUT_GENOME143723	d__Bacteria;p__Proteobacteria;c__Gammaproteobacteria;o__Enterobacterales;f__Enterobacteriaceae;g__Citrobacter_B;s__Citrobacter_B koseri	26
GUT_GENOME156895	d__Bacteria;p__Firmicutes_C;c__Negativicutes;o__Veillonellales;f__Veillonellaceae;g__Veillonella;s__Veillonella infantium	26
GUT_GENOME158398	d__Bacteria;p__Desulfobacterota_A;c__Desulfovibrionia;o__Desulfovibrionales;f__Desulfovibrionaceae;g__Desulfovibrio;s__	26
GUT_GENOME219449	d__Bacteria;p__Bacteroidota;c__Bacteroidia;o__Bacteroidales;f__Bacteroidaceae;g__Prevotella;s__Prevotella melaninogenica	26
GUT_GENOME229574	d__Bacteria;p__Bacteroidota;c__Bacteroidia;o__Bacteroidales;f__Bacteroidaceae;g__CAG-462;s__	26
GUT_GENOME257450	d__Bacteria;p__Firmicutes_A;c__Clostridia;o__Oscillospirales;f__Ruminococcaceae;g__Ruthenibacterium;s__Ruthenibacterium sp003149955	26
GUT_GENOME000563	d__Bacteria;p__Proteobacteria;c__Gammaproteobacteria;o__Enterobacterales;f__Enterobacteriaceae;g__Citrobacter;s__Citrobacter freundii	25
GUT_GENOME001315	d__Bacteria;p__Firmicutes_A;c__Clostridia;o__Oscillospirales;f__Butyricicoccaceae;g__;s__	25
GUT_GENOME001417	d__Bacteria;p__Proteobacteria;c__Gammaproteobacteria;o__Enterobacterales;f__Enterobacteriaceae;g__Enterobacter;s__Enterobacter kobei	25
GUT_GENOME001538	d__Bacteria;p__Actinobacteriota;c__Coriobacteriia;o__Coriobacteriales;f__Coriobacteriaceae;g__Collinsella;s__Collinsella intestinalis	25
GUT_GENOME001806	d__Bacteria;p__Firmicutes;c__Bacilli;o__Lactobacillales;f__Streptococcaceae;g__Streptococcus;s__Streptococcus mutans	25
GUT_GENOME022180	d__Bacteria;p__Firmicutes_A;c__Clostridia;o__Oscillospirales;f__Acutalibacteraceae;g__CAG-488;s__CAG-488 sp000434055	25
GUT_GENOME069692	d__Bacteria;p__Bacteroidota;c__Bacteroidia;o__Bacteroidales;f__Bacteroidaceae;g__Bacteroides_A;s__	25
GUT_GENOME098798	d__Bacteria;p__Firmicutes_C;c__Negativicutes;o__Acidaminococcales;f__Acidaminococcaceae;g__Phascolarctobacterium;s__	25
GUT_GENOME109114	d__Bacteria;p__Desulfobacterota_A;c__Desulfovibrionia;o__Desulfovibrionales;f__Desulfovibrionaceae;g__Mailhella;s__Mailhella sp003150275	25
GUT_GENOME127139	d__Bacteria;p__Firmicutes_A;c__Clostridia;o__Oscillospirales;f__Oscillospiraceae;g__CAG-170;s__	25
GUT_GENOME131689	d__Bacteria;p__Firmicutes_A;c__Clostridia;o__Oscillospirales;f__Oscillospiraceae;g__UBA5446;s__	25
GUT_GENOME142496	d__Bacteria;p__Firmicutes_A;c__Clostridia;o__Lachnospirales;f__Lachnospiraceae;g__Dorea;s__Dorea faecis	25
GUT_GENOME142545	d__Bacteria;p__Actinobacteriota;c__Actinobacteria;o__Actinomycetales;f__Bifidobacteriaceae;g__Bifidobacterium;s__Bifidobacterium angulatum	25
GUT_GENOME152230	d__Bacteria;p__Firmicutes_A;c__Clostridia;o__TANB77;f__CAG-508;g__CAG-492;s__CAG-492 sp000434015	25
GUT_GENOME155972	d__Bacteria;p__Proteobacteria;c__Gammaproteobacteria;o__Enterobacterales;f__Pasteurellaceae;g__Haemophilus_D;s__Haemophilus_D parainfluenzae_K	25
GUT_GENOME172926	d__Bacteria;p__Firmicutes_A;c__Clostridia;o__Lachnospirales;f__Lachnospiraceae;g__Fusicatenibacter;s__	25
GUT_GENOME205748	d__Bacteria;p__Firmicutes;c__Bacilli;o__RF39;f__CAG-1000;g__CAG-460;s__	25
GUT_GENOME220794	d__Bacteria;p__Firmicutes_A;c__Clostridia;o__Oscillospirales;f__Oscillospiraceae;g__CAG-110;s__	25
GUT_GENOME227344	d__Bacteria;p__Firmicutes_A;c__Clostridia;o__Oscillospirales;f__Ruminococcaceae;g__;s__	25
GUT_GENOME251721	d__Bacteria;p__Bacteroidota;c__Bacteroidia;o__Bacteroidales;f__Tannerellaceae;g__Parabacteroides;s__	25
GUT_GENOME251930	d__Bacteria;p__Firmicutes_A;c__Clostridia;o__Oscillospirales;f__CAG-272;g__;s__	25
GUT_GENOME253338	d__Bacteria;p__Firmicutes_A;c__Clostridia;o__TANB77;f__CAG-508;g__CAG-354;s__	25
GUT_GENOME274466	d__Bacteria;p__Desulfobacterota_A;c__Desulfovibrionia;o__Desulfovibrionales;f__Desulfovibrionaceae;g__Bilophila;s__	25
GUT_GENOME000272	d__Bacteria;p__Firmicutes_A;c__Clostridia;o__Oscillospirales;f__Ruminococcaceae;g__UBA1394;s__UBA1394 sp900066845	24
GUT_GENOME007858	d__Bacteria;p__Firmicutes_A;c__Clostridia;o__Lachnospirales;f__Lachnospiraceae;g__Coprococcus;s__	24
GUT_GENOME011049	d__Bacteria;p__Firmicutes_A;c__Clostridia;o__Oscillospirales;f__Acutalibacteraceae;g__UBA737;s__	24
GUT_GENOME014888	d__Bacteria;p__Bacteroidota;c__Bacteroidia;o__Bacteroidales;f__Bacteroidaceae;g__Prevotella;s__	24
GUT_GENOME016875	d__Bacteria;p__Bacteroidota;c__Bacteroidia;o__Bacteroidales;f__Bacteroidaceae;g__Paraprevotella;s__	24
GUT_GENOME018575	d__Bacteria;p__Firmicutes_A;c__Clostridia;o__Oscillospirales;f__Ruminococcaceae;g__Ruminococcus_C;s__	24
GUT_GENOME049084	d__Bacteria;p__Bacteroidota;c__Bacteroidia;o__Bacteroidales;f__Muribaculaceae;g__CAG-1031;s__CAG-1031 sp000431215	24
GUT_GENOME069755	d__Bacteria;p__Bacteroidota;c__Bacteroidia;o__Bacteroidales;f__Bacteroidaceae;g__Prevotella;s__	24
GUT_GENOME089515	d__Bacteria;p__Firmicutes_B;c__Peptococcia;o__Peptococcales;f__Peptococcaceae;g__;s__	24
GUT_GENOME096546	d__Bacteria;p__Firmicutes_A;c__Clostridia;o__Oscillospirales;f__Acutalibacteraceae;g__Acutalibacter;s__Acutalibacter timonensis	24
GUT_GENOME101636	d__Bacteria;p__Bacteroidota;c__Bacteroidia;o__Bacteroidales;f__Bacteroidaceae;g__Bacteroides;s__Bacteroides gallinarum	24
GUT_GENOME105828	d__Bacteria;p__Firmicutes_A;c__Clostridia;o__Lachnospirales;f__Lachnospiraceae;g__Coprococcus;s__	24
GUT_GENOME106502	d__Bacteria;p__Firmicutes_A;c__Clostridia;o__Lachnospirales;f__Lachnospiraceae;g__Blautia_A;s__	24
GUT_GENOME110705	d__Bacteria;p__Bacteroidota;c__Bacteroidia;o__Bacteroidales;f__Bacteroidaceae;g__Bacteroides;s__	24
GUT_GENOME121215	d__Bacteria;p__Firmicutes_A;c__Clostridia;o__Oscillospirales;f__Oscillospiraceae;g__Lawsonibacter;s__	24
GUT_GENOME143191	d__Bacteria;p__Actinobacteriota;c__Coriobacteriia;o__Coriobacteriales;f__Atopobiaceae;g__Olsenella_E;s__	24
GUT_GENOME150819	d__Bacteria;p__Firmicutes_A;c__Clostridia;o__Oscillospirales;f__Ruminococcaceae;g__Ruminococcus_C;s__	24
GUT_GENOME204123	d__Bacteria;p__Firmicutes;c__Bacilli;o__Erysipelotrichales;f__Erysipelotrichaceae;g__Merdibacter;s__	24
GUT_GENOME215793	d__Bacteria;p__Firmicutes;c__Bacilli;o__ML615J-28;f__CAG-313;g__CAG-313;s__	24
GUT_GENOME239268	d__Bacteria;p__Bacteroidota;c__Bacteroidia;o__Bacteroidales;f__Bacteroidaceae;g__Prevotellamassilia;s__	24
GUT_GENOME249850	d__Bacteria;p__Proteobacteria;c__Gammaproteobacteria;o__Burkholderiales;f__Burkholderiaceae;g__Sutterella;s__	24
GUT_GENOME254918	d__Bacteria;p__Firmicutes_A;c__Clostridia;o__Christensenellales;f__CAG-74;g__;s__	24
GUT_GENOME255270	d__Bacteria;p__Firmicutes_A;c__Clostridia;o__Peptostreptococcales;f__Anaerovoracaceae;g__;s__	24
GUT_GENOME275592	d__Bacteria;p__Firmicutes_A;c__Clostridia;o__TANB77;f__CAG-508;g__CAG-269;s__	24
GUT_GENOME284871	d__Bacteria;p__Firmicutes;c__Bacilli;o__Erysipelotrichales;f__Erysipelotrichaceae;g__Faecalicoccus;s__	24
GUT_GENOME000931	d__Bacteria;p__Firmicutes_A;c__Clostridia;o__Lachnospirales;f__Lachnospiraceae;g__Clostridium_M;s__Clostridium_M lavalense	23
GUT_GENOME006268	d__Bacteria;p__Firmicutes_A;c__Clostridia;o__Oscillospirales;f__CAG-272;g__CAG-272;s__	23
GUT_GENOME015763	d__Bacteria;p__Firmicutes;c__Bacilli;o__Erysipelotrichales;f__Erysipelatoclostridiaceae;g__Catenibacterium;s__	23
GUT_GENOME049452	d__Bacteria;p__Firmicutes_A;c__Clostridia;o__TANB77;f__CAG-508;g__CAG-245;s__	23
GUT_GENOME095962	d__Bacteria;p__Firmicutes;c__Bacilli;o__Erysipelotrichales;f__Erysipelotrichaceae;g__Absiella;s__Absiella dolichum	23
GUT_GENOME098242	d__Bacteria;p__Firmicutes_A;c__Clostridia;o__Oscillospirales;f__Ruminococcaceae;g__Phocea;s__Phocea massiliensis	23
GUT_GENOME109396	d__Bacteria;p__Firmicutes;c__Bacilli;o__ML615J-28;f__CAG-313;g__;s__	23
GUT_GENOME131087	d__Bacteria;p__Firmicutes_A;c__Clostridia;o__Lachnospirales;f__Lachnospiraceae;g__Blautia;s__Blautia sp003287895	23
GUT_GENOME137657	d__Bacteria;p__Firmicutes_A;c__Clostridia;o__Lachnospirales;f__Lachnospiraceae;g__Dorea;s__Dorea sp900312975	23
GUT_GENOME140272	d__Bacteria;p__Firmicutes_A;c__Clostridia;o__Lachnospirales;f__Lachnospiraceae;g__Coprococcus;s__Coprococcus sp000433075	23
GUT_GENOME140713	d__Bacteria;p__Firmicutes;c__Bacilli;o__Lactobacillales;f__Enterococcaceae;g__Enterococcus_B;s__Enterococcus_B faecium_B	23
GUT_GENOME147777	d__Bacteria;p__Firmicutes_C;c__Negativicutes;o__Veillonellales;f__Megasphaeraceae;g__Megasphaera;s__Megasphaera elsdenii	23
GUT_GENOME152489	d__Bacteria;p__Bacteroidota;c__Bacteroidia;o__Bacteroidales;f__Bacteroidaceae;g__Bacteroides;s__	23
GUT_GENOME163607	d__Bacteria;p__Bacteroidota;c__Bacteroidia;o__Bacteroidales;f__Muribaculaceae;g__CAG-485;s__	23
GUT_GENOME232472	d__Bacteria;p__Firmicutes;c__Bacilli;o__RFN20;f__CAG-288;g__CAG-568;s__CAG-568 sp000434395	23
GUT_GENOME237779	d__Bacteria;p__Firmicutes_A;c__Clostridia;o__Lachnospirales;f__Lachnospiraceae;g__UBA9502;s__	23
GUT_GENOME257725	d__Bacteria;p__Firmicutes_A;c__Clostridia;o__Christensenellales;f__UBA1750;g__UBA7102;s__	23
GUT_GENOME277106	d__Bacteria;p__Firmicutes_A;c__Clostridia;o__Oscillospirales;f__Oscillospiraceae;g__CAG-83;s__	23
GUT_GENOME286769	d__Bacteria;p__Firmicutes_A;c__Clostridia;o__Oscillospirales;f__Acutalibacteraceae;g__Eubacterium_R;s__Eubacterium_R sp003526845	23
GUT_GENOME009558	d__Bacteria;p__Bacteroidota;c__Bacteroidia;o__Flavobacteriales;f__UBA1820;g__UBA1820;s__UBA1820 sp003150615	22
GUT_GENOME017944	d__Bacteria;p__Bacteroidota;c__Bacteroidia;o__Bacteroidales;f__UBA932;g__RC9;s__	22
GUT_GENOME022007	d__Bacteria;p__Bacteroidota;c__Bacteroidia;o__Bacteroidales;f__Muribaculaceae;g__UBA7173;s__	22
GUT_GENOME066597	d__Bacteria;p__Firmicutes_B;c__Peptococcia;o__Peptococcales;f__Peptococcaceae;g__;s__	22
GUT_GENOME091217	d__Bacteria;p__Firmicutes_A;c__Clostridia;o__Peptostreptococcales;f__Anaerovoracaceae;g__;s__	22
GUT_GENOME118160	d__Bacteria;p__Bacteroidota;c__Bacteroidia;o__Bacteroidales;f__Bacteroidaceae;g__Prevotella;s__	22
GUT_GENOME139744	d__Bacteria;p__Firmicutes_A;c__Clostridia;o__Lachnospirales;f__Lachnospiraceae;g__Acetatifactor;s__	22
GUT_GENOME141054	d__Bacteria;p__Firmicutes_A;c__Clostridia;o__Lachnospirales;f__Lachnospiraceae;g__Clostridium_M;s__Clostridium_M asparagiforme	22
GUT_GENOME141436	d__Bacteria;p__Proteobacteria;c__Gammaproteobacteria;o__Enterobacterales;f__Enterobacteriaceae;g__Klebsiella_A;s__Klebsiella_A michiganensis	22
GUT_GENOME175656	d__Bacteria;p__Firmicutes_A;c__Clostridia;o__Oscillospirales;f__CAG-272;g__;s__	22
GUT_GENOME193535	d__Bacteria;p__Firmicutes_A;c__Clostridia;o__Oscillospirales;f__Acutalibacteraceae;g__Anaeromassilibacillus;s__Anaeromassilibacillus sp001305115	22
GUT_GENOME253237	d__Bacteria;p__Firmicutes_A;c__Clostridia;o__TANB77;f__CAG-465;g__CAG-465;s__CAG-465 sp000433755	22
GUT_GENOME255912	d__Bacteria;p__Firmicutes_A;c__Clostridia;o__Oscillospirales;f__CAG-382;g__UCG-010;s__UCG-010 sp003150215	22
GUT_GENOME258224	d__Bacteria;p__Firmicutes;c__Bacilli;o__RF39;f__CAG-822;g__UBA5026;s__	22
GUT_GENOME264037	d__Bacteria;p__Bacteroidota;c__Bacteroidia;o__Bacteroidales;f__Rikenellaceae;g__Alistipes;s__	22
GUT_GENOME270564	d__Bacteria;p__Bacteroidota;c__Bacteroidia;o__Bacteroidales;f__Bacteroidaceae;g__Prevotella;s__Prevotella sp002251385	22
GUT_GENOME270891	d__Bacteria;p__Firmicutes_A;c__Clostridia;o__Lachnospirales;f__Lachnospiraceae;g__Lachnospira;s__	22
GUT_GENOME001309	d__Bacteria;p__Firmicutes_C;c__Negativicutes;o__Acidaminococcales;f__Acidaminococcaceae;g__Acidaminococcus;s__Acidaminococcus sp900291475	21
GUT_GENOME001638	d__Bacteria;p__Actinobacteriota;c__Coriobacteriia;o__Coriobacteriales;f__Atopobiaceae;g__Olsenella_B;s__Olsenella_B sp000752675	21
GUT_GENOME009249	d__Bacteria;p__Firmicutes_A;c__Clostridia;o__4C28d-15;f__CAG-727;g__QALS01;s__QALS01 sp003150575	21
GUT_GENOME022350	d__Bacteria;p__Firmicutes_C;c__Negativicutes;o__Veillonellales;f__Dialisteraceae;g__Dialister;s__Dialister sp002320515	21
GUT_GENOME027748	d__Bacteria;p__Firmicutes;c__Bacilli;o__Erysipelotrichales;f__Erysipelotrichaceae;g__Solobacterium;s__	21
GUT_GENOME035511	d__Bacteria;p__Firmicutes_A;c__Clostridia;o__Lachnospirales;f__Lachnospiraceae;g__Eubacterium_I;s__	21
GUT_GENOME084610	d__Bacteria;p__Firmicutes_A;c__Clostridia;o__Christensenellales;f__CAG-138;g__UBA1685;s__UBA1685 sp002320595	21
GUT_GENOME102559	d__Bacteria;p__Firmicutes;c__Bacilli;o__RF39;f__CAG-611;g__;s__	21
GUT_GENOME122988	d__Bacteria;p__Firmicutes_A;c__Clostridia;o__Oscillospirales;f__Ruminococcaceae;g__;s__	21
GUT_GENOME125804	d__Bacteria;p__Firmicutes_A;c__Clostridia;o__Lachnospirales;f__Lachnospiraceae;g__Eubacterium_I;s__	21
GUT_GENOME190114	d__Bacteria;p__Firmicutes_A;c__Clostridia;o__Oscillospirales;f__Acutalibacteraceae;g__Acutalibacter;s__	21
GUT_GENOME194726	d__Bacteria;p__Proteobacteria;c__Gammaproteobacteria;o__Enterobacterales;f__Pasteurellaceae;g__Haemophilus_D;s__	21
GUT_GENOME207169	d__Bacteria;p__Firmicutes_A;c__Clostridia;o__Oscillospirales;f__Acutalibacteraceae;g__Ruminococcus_E;s__	21
GUT_GENOME219388	d__Bacteria;p__Firmicutes_A;c__Clostridia;o__TANB77;f__CAG-508;g__CAG-269;s__	21
GUT_GENOME221922	d__Bacteria;p__Firmicutes_A;c__Clostridia;o__Oscillospirales;f__Ruminococcaceae;g__;s__	21
GUT_GENOME251013	d__Bacteria;p__Firmicutes_A;c__Clostridia;o__TANB77;f__CAG-465;g__CAG-465;s__	21
GUT_GENOME256353	d__Bacteria;p__Firmicutes_A;c__Clostridia;o__Oscillospirales;f__Acutalibacteraceae;g__Eubacterium_R;s__Eubacterium_R sp000433975	21
GUT_GENOME275519	d__Bacteria;p__Firmicutes;c__Bacilli;o__ML615J-28;f__CAG-313;g__CAG-313;s__CAG-313 sp003539625	21
GUT_GENOME282994	d__Bacteria;p__Firmicutes_A;c__Clostridia;o__Oscillospirales;f__Oscillospiraceae;g__UBA5446;s__	21
GUT_GENOME008718	d__Bacteria;p__Bacteroidota;c__Bacteroidia;o__Bacteroidales;f__UBA932;g__RC9;s__	20
GUT_GENOME026639	d__Bacteria;p__Firmicutes_A;c__Clostridia;o__Oscillospirales;f__Oscillospiraceae;g__CAG-170;s__	20
GUT_GENOME058365	d__Bacteria;p__Actinobacteriota;c__Coriobacteriia;o__Coriobacteriales;f__Coriobacteriaceae;g__Collinsella;s__	20
GUT_GENOME091104	d__Bacteria;p__Firmicutes_A;c__Clostridia;o__Lachnospirales;f__Lachnospiraceae;g__;s__	20
GUT_GENOME094708	d__Bacteria;p__Firmicutes_C;c__Negativicutes;o__Veillonellales;f__Dialisteraceae;g__Dialister;s__	20
GUT_GENOME096284	d__Bacteria;p__Actinobacteriota;c__Coriobacteriia;o__Coriobacteriales;f__Coriobacteriaceae;g__Enorma;s__Enorma massiliensis	20
GUT_GENOME096489	d__Bacteria;p__Proteobacteria;c__Gammaproteobacteria;o__Burkholderiales;f__Burkholderiaceae;g__Dakarella;s__Dakarella massiliensis	20
GUT_GENOME100501	d__Bacteria;p__Firmicutes_A;c__Clostridia;o__TANB77;f__CAG-508;g__;s__	20
GUT_GENOME115165	d__Bacteria;p__Firmicutes_A;c__Clostridia;o__Oscillospirales;f__Oscillospiraceae;g__F23-B02;s__F23-B02 sp002472405	20
GUT_GENOME119779	d__Bacteria;p__Firmicutes_A;c__Clostridia;o__TANB77;f__CAG-508;g__CAG-269;s__	20
GUT_GENOME120693	d__Bacteria;p__Firmicutes_A;c__Clostridia;o__Oscillospirales;f__Acutalibacteraceae;g__CAG-177;s__CAG-177 sp000431775	20
GUT_GENOME137430	d__Bacteria;p__Firmicutes_A;c__Clostridia;o__Christensenellales;f__Christensenellaceae;g__QANA01;s__	20
GUT_GENOME139627	d__Bacteria;p__Firmicutes_A;c__Clostridia;o__Lachnospirales;f__Lachnospiraceae;g__Coprococcus_B;s__	20
GUT_GENOME140053	d__Bacteria;p__Firmicutes;c__Bacilli;o__Lactobacillales;f__Enterococcaceae;g__Enterococcus_A;s__Enterococcus_A avium	20
GUT_GENOME211264	d__Bacteria;p__Proteobacteria;c__Gammaproteobacteria;o__Enterobacterales;f__Enterobacteriaceae;g__Klebsiella;s__Klebsiella quasivariicola	20
GUT_GENOME218246	d__Bacteria;p__Bacteroidota;c__Bacteroidia;o__Bacteroidales;f__Muribaculaceae;g__;s__	20
GUT_GENOME232404	d__Bacteria;p__Firmicutes_A;c__Clostridia;o__Oscillospirales;f__Oscillospiraceae;g__CAG-110;s__	20
GUT_GENOME254699	d__Bacteria;p__Firmicutes_A;c__Clostridia;o__Christensenellales;f__CAG-74;g__;s__	20
GUT_GENOME259567	d__Bacteria;p__Bacteroidota;c__Bacteroidia;o__Bacteroidales;f__Bacteroidaceae;g__UBA6398;s__UBA6398 sp003150315	20
GUT_GENOME278449	d__Bacteria;p__Firmicutes_A;c__Clostridia;o__Oscillospirales;f__Oscillospiraceae;g__Oscillibacter;s__	20
GUT_GENOME000159	d__Bacteria;p__Firmicutes_A;c__Clostridia;o__Peptostreptococcales;f__Anaerovoracaceae;g__UBA1191;s__UBA1191 sp900066305	19
GUT_GENOME001355	d__Bacteria;p__Firmicutes;c__Bacilli;o__Lactobacillales;f__Streptococcaceae;g__Lactococcus;s__Lactococcus lactis	19
GUT_GENOME001443	d__Bacteria;p__Desulfobacterota_A;c__Desulfovibrionia;o__Desulfovibrionales;f__Desulfovibrionaceae;g__Desulfovibrio;s__	19
GUT_GENOME022136	d__Bacteria;p__Firmicutes_A;c__Clostridia;o__Peptostreptococcales;f__Anaerovoracaceae;g__CAG-145;s__	19
GUT_GENOME022845	d__Bacteria;p__Firmicutes_A;c__Clostridia;o__Lachnospirales;f__Lachnospiraceae;g__Hungatella_A;s__	19
GUT_GENOME045096	d__Bacteria;p__Actinobacteriota;c__Coriobacteriia;o__Coriobacteriales;f__Coriobacteriaceae;g__Collinsella;s__	19
GUT_GENOME059449	d__Bacteria;p__Bacteroidota;c__Bacteroidia;o__Bacteroidales;f__Marinifilaceae;g__Odoribacter;s__	19
GUT_GENOME071810	d__Bacteria;p__Bacteroidota;c__Bacteroidia;o__Bacteroidales;f__Bacteroidaceae;g__Prevotella;s__	19
GUT_GENOME096670	d__Bacteria;p__Firmicutes_A;c__Clostridia;o__Lachnospirales;f__Lachnospiraceae;g__Clostridium_M;s__Clostridium_M clostridioforme_A	19
GUT_GENOME105882	d__Bacteria;p__Firmicutes_A;c__Clostridia;o__Christensenellales;f__Christensenellaceae;g__;s__	19
GUT_GENOME112554	d__Bacteria;p__Firmicutes_A;c__Clostridia;o__Oscillospirales;f__Acutalibacteraceae;g__;s__	19
GUT_GENOME116762	d__Bacteria;p__Firmicutes;c__Bacilli;o__RF39;f__CAG-611;g__CAG-611;s__CAG-611 sp000434175	19
GUT_GENOME123926	d__Bacteria;p__Firmicutes_A;c__Clostridia;o__Oscillospirales;f__CAG-272;g__;s__	19
GUT_GENOME130358	d__Bacteria;p__Firmicutes_A;c__Clostridia;o__Lachnospirales;f__Lachnospiraceae;g__UC5-1-2E3;s__UC5-1-2E3 sp001304875	19
GUT_GENOME140245	d__Bacteria;p__Bacteroidota;c__Bacteroidia;o__Bacteroidales;f__Tannerellaceae;g__Parabacteroides;s__Parabacteroides gordonii	19
GUT_GENOME140278	d__Bacteria;p__Firmicutes_A;c__Clostridia;o__Lachnospirales;f__Lachnospiraceae;g__Sellimonas;s__Sellimonas sp002161525	19
GUT_GENOME165490	d__Bacteria;p__Firmicutes;c__Bacilli;o__Erysipelotrichales;f__Erysipelotrichaceae;g__Holdemania;s__Holdemania sp900120005	19
GUT_GENOME213434	d__Bacteria;p__Firmicutes_A;c__Clostridia;o__Oscillospirales;f__Acutalibacteraceae;g__;s__	19
GUT_GENOME214037	d__Bacteria;p__Firmicutes_A;c__Clostridia;o__Lachnospirales;f__Lachnospiraceae;g__;s__	19
GUT_GENOME245896	d__Bacteria;p__Firmicutes_A;c__Clostridia;o__Oscillospirales;f__Oscillospiraceae;g__;s__	19
GUT_GENOME256155	d__Bacteria;p__Bacteroidota;c__Bacteroidia;o__Bacteroidales;f__Bacteroidaceae;g__Bacteroides;s__	19
GUT_GENOME257332	d__Bacteria;p__Actinobacteriota;c__Coriobacteriia;o__Coriobacteriales;f__QAMH01;g__QAMH01;s__	19
GUT_GENOME276542	d__Bacteria;p__Bacteroidota;c__Bacteroidia;o__Bacteroidales;f__Muribaculaceae;g__C941;s__	19
GUT_GENOME282843	d__Bacteria;p__Firmicutes_A;c__Clostridia;o__Lachnospirales;f__Lachnospiraceae;g__UBA7096;s__	19
GUT_GENOME000770	d__Bacteria;p__Firmicutes;c__Bacilli;o__Lactobacillales;f__Lactobacillaceae;g__Lactobacillus;s__Lactobacillus amylovorus	18
GUT_GENOME001274	d__Bacteria;p__Firmicutes_C;c__Negativicutes;o__Veillonellales;f__Veillonellaceae;g__Veillonella;s__Veillonella dispar_A	18
GUT_GENOME008455	d__Bacteria;p__Firmicutes_A;c__Clostridia;o__Lachnospirales;f__Lachnospiraceae;g__;s__	18
GUT_GENOME018156	d__Bacteria;p__Bacteroidota;c__Bacteroidia;o__Bacteroidales;f__UBA932;g__RC9;s__	18
GUT_GENOME018196	d__Bacteria;p__Actinobacteriota;c__Coriobacteriia;o__Coriobacteriales;f__Eggerthellaceae;g__;s__	18
GUT_GENOME025243	d__Bacteria;p__Firmicutes;c__Bacilli;o__RF39;f__CAG-611;g__CAG-451;s__CAG-451 sp000438295	18
GUT_GENOME025308	d__Bacteria;p__Firmicutes_A;c__Clostridia;o__Oscillospirales;f__Oscillospiraceae;g__CAG-110;s__	18
GUT_GENOME025761	d__Bacteria;p__Firmicutes_C;c__Negativicutes;o__Veillonellales;f__Dialisteraceae;g__Dialister;s__Dialister sp000434475	18
GUT_GENOME033131	d__Bacteria;p__Firmicutes_A;c__Clostridia;o__Oscillospirales;f__Oscillospiraceae;g__Oscillibacter;s__	18
GUT_GENOME071857	d__Bacteria;p__Firmicutes_A;c__Clostridia;o__Lachnospirales;f__Lachnospiraceae;g__Blautia;s__	18
GUT_GENOME079004	d__Bacteria;p__Actinobacteriota;c__Coriobacteriia;o__Coriobacteriales;f__Coriobacteriaceae;g__Collinsella;s__	18
GUT_GENOME096031	d__Bacteria;p__Fusobacteriota;c__Fusobacteriia;o__Fusobacteriales;f__Fusobacteriaceae;g__Fusobacterium;s__Fusobacterium animalis	18
GUT_GENOME097670	d__Bacteria;p__Synergistota;c__Synergistia;o__Synergistales;f__Dethiosulfovibrionaceae;g__Pyramidobacter;s__Pyramidobacter piscolens	18
GUT_GENOME117373	d__Bacteria;p__Firmicutes;c__Bacilli;o__RF39;f__CAG-822;g__UBA3631;s__	18
GUT_GENOME122359	d__Bacteria;p__Bacteroidota;c__Bacteroidia;o__Bacteroidales;f__Tannerellaceae;g__Parabacteroides;s__Parabacteroides sp900155425	18
GUT_GENOME127776	d__Bacteria;p__Firmicutes_A;c__Clostridia;o__Christensenellales;f__CAG-74;g__;s__	18
GUT_GENOME132206	d__Archaea;p__Euryarchaeota;c__Methanobacteria;o__Methanobacteriales;f__Methanobacteriaceae;g__Methanosphaera;s__Methanosphaera stadtmanae	18
GUT_GENOME143197	d__Bacteria;p__Verrucomicrobiota;c__Verrucomicrobiae;o__Verrucomicrobiales;f__Akkermansiaceae;g__Akkermansia;s__Akkermansia muciniphila_C	18
GUT_GENOME149090	d__Bacteria;p__Bacteroidota;c__Bacteroidia;o__Bacteroidales;f__Bacteroidaceae;g__Prevotella;s__	18
GUT_GENOME215504	d__Bacteria;p__Firmicutes_A;c__Clostridia;o__Christensenellales;f__Christensenellaceae;g__;s__	18
GUT_GENOME239815	d__Bacteria;p__Actinobacteriota;c__Coriobacteriia;o__Coriobacteriales;f__Coriobacteriaceae;g__Collinsella;s__	18
GUT_GENOME252977	d__Bacteria;p__Bacteroidota;c__Bacteroidia;o__Bacteroidales;f__Rikenellaceae;g__Alistipes;s__Alistipes sp002161445	18
GUT_GENOME254516	d__Bacteria;p__Firmicutes;c__Bacilli;o__RF39;f__UBA5348;g__CAG-1193;s__	18
GUT_GENOME275558	d__Bacteria;p__Firmicutes_A;c__Clostridia;o__TANB77;f__CAG-508;g__CAG-793;s__CAG-793 sp000433915	18
GUT_GENOME276767	d__Bacteria;p__Firmicutes_A;c__Clostridia;o__TANB77;f__CAG-508;g__CAG-273;s__	18
GUT_GENOME000583	d__Bacteria;p__Firmicutes_A;c__Clostridia;o__Lachnospirales;f__Lachnospiraceae;g__Blautia;s__Blautia sp000432195	17
GUT_GENOME000743	d__Bacteria;p__Firmicutes;c__Bacilli;o__Lactobacillales;f__Lactobacillaceae;g__Weissella;s__Weissella confusa	17
GUT_GENOME010945	d__Bacteria;p__Firmicutes_A;c__Clostridia;o__Oscillospirales;f__Acutalibacteraceae;g__Eubacterium_R;s__	17
GUT_GENOME019095	d__Bacteria;p__Bacteroidota;c__Bacteroidia;o__Bacteroidales;f__Bacteroidaceae;g__Prevotella;s__Prevotella sp002299635	17
GUT_GENOME095943	d__Bacteria;p__Firmicutes;c__Bacilli;o__Lactobacillales;f__Lactobacillaceae;g__Pediococcus;s__Pediococcus acidilactici	17
GUT_GENOME110766	d__Bacteria;p__Firmicutes_A;c__Clostridia;o__Lachnospirales;f__Lachnospiraceae;g__UBA11774;s__	17
GUT_GENOME128517	d__Bacteria;p__Bacteroidota;c__Bacteroidia;o__Bacteroidales;f__Bacteroidaceae;g__Prevotella;s__Prevotella sp900290275	17
GUT_GENOME151605	d__Bacteria;p__Proteobacteria;c__Gammaproteobacteria;o__Enterobacterales;f__Pasteurellaceae;g__Haemophilus_D;s__	17
GUT_GENOME156969	d__Bacteria;p__Firmicutes_C;c__Negativicutes;o__Veillonellales;f__Veillonellaceae;g__Veillonella;s__	17
GUT_GENOME158621	d__Bacteria;p__Firmicutes_A;c__Clostridia;o__Oscillospirales;f__Acutalibacteraceae;g__;s__	17
GUT_GENOME158821	d__Bacteria;p__Firmicutes_A;c__Clostridia;o__Oscillospirales;f__Oscillospiraceae;g__Flavonifractor;s__	17
GUT_GENOME193080	d__Bacteria;p__Desulfobacterota_A;c__Desulfovibrionia;o__Desulfovibrionales;f__Desulfovibrionaceae;g__Desulfovibrio;s__	17
GUT_GENOME217236	d__Bacteria;p__Bacteroidota;c__Bacteroidia;o__Bacteroidales;f__Bacteroidaceae;g__Prevotellamassilia;s__Prevotellamassilia sp000437675	17
GUT_GENOME219276	d__Bacteria;p__Bacteroidota;c__Bacteroidia;o__Bacteroidales;f__Coprobacteraceae;g__Coprobacter;s__	17
GUT_GENOME234508	d__Bacteria;p__Firmicutes_A;c__Clostridia;o__Oscillospirales;f__CAG-272;g__Firm-07;s__	17
GUT_GENOME239028	d__Bacteria;p__Firmicutes_A;c__Clostridia;o__Oscillospirales;f__Oscillospiraceae;g__CAG-170;s__	17
GUT_GENOME246595	d__Bacteria;p__Firmicutes;c__Bacilli;o__Erysipelotrichales;f__Erysipelotrichaceae;g__Merdibacter;s__	17
GUT_GENOME272761	d__Bacteria;p__Firmicutes_A;c__Clostridia;o__Lachnospirales;f__Lachnospiraceae;g__Agathobacter;s__	17
GUT_GENOME000432	d__Bacteria;p__Firmicutes;c__Bacilli;o__Lactobacillales;f__Streptococcaceae;g__Streptococcus;s__Streptococcus lutetiensis	16
GUT_GENOME000624	d__Bacteria;p__Firmicutes;c__Bacilli;o__Erysipelotrichales;f__Erysipelatoclostridiaceae;g__KLE1796;s__KLE1796 sp001580115	16
GUT_GENOME008342	d__Bacteria;p__Firmicutes_A;c__Clostridia;o__TANB77;f__CAG-508;g__CAG-354;s__	16
GUT_GENOME009689	d__Bacteria;p__Firmicutes_A;c__Clostridia;o__Oscillospirales;f__Ruminococcaceae;g__;s__	16
GUT_GENOME010448	d__Bacteria;p__Firmicutes_A;c__Clostridia;o__4C28d-15;f__CAG-727;g__;s__	16
GUT_GENOME034317	d__Bacteria;p__Firmicutes;c__Bacilli;o__Erysipelotrichales;f__Erysipelatoclostridiaceae;g__Catenibacterium;s__	16
GUT_GENOME041343	d__Bacteria;p__Bacteroidota;c__Bacteroidia;o__Bacteroidales;f__Muribaculaceae;g__UBA7173;s__	16
GUT_GENOME089014	d__Bacteria;p__Actinobacteriota;c__Coriobacteriia;o__Coriobacteriales;f__Eggerthellaceae;g__CAG-1427;s__CAG-1427 sp000434775	16
GUT_GENOME094675	d__Bacteria;p__Firmicutes_A;c__Clostridia;o__Lachnospirales;f__Lachnospiraceae;g__;s__	16
GUT_GENOME095939	d__Bacteria;p__Firmicutes;c__Bacilli;o__Lactobacillales;f__Lactobacillaceae;g__Lactobacillus_C;s__Lactobacillus_C rhamnosus	16
GUT_GENOME096274	d__Bacteria;p__Actinobacteriota;c__Coriobacteriia;o__Coriobacteriales;f__Eggerthellaceae;g__Slackia_A;s__Slackia_A piriformis	16
GUT_GENOME096567	d__Bacteria;p__Firmicutes_C;c__Negativicutes;o__Acidaminococcales;f__Acidaminococcaceae;g__Acidaminococcus;s__Acidaminococcus massiliensis	16
GUT_GENOME098156	d__Bacteria;p__Synergistota;c__Synergistia;o__Synergistales;f__Synergistaceae;g__Cloacibacillus;s__Cloacibacillus porcorum	16
GUT_GENOME098775	d__Bacteria;p__Firmicutes_A;c__Clostridia;o__Lachnospirales;f__Lachnospiraceae;g__Clostridium_M;s__	16
GUT_GENOME100857	d__Bacteria;p__Firmicutes_A;c__Clostridia;o__Peptostreptococcales;f__Anaerovoracaceae;g__UBA1191;s__	16
GUT_GENOME129440	d__Bacteria;p__Firmicutes_A;c__Clostridia;o__Oscillospirales;f__Oscillospiraceae;g__CAG-110;s__	16
GUT_GENOME140104	d__Bacteria;p__Firmicutes_A;c__Clostridia;o__Lachnospirales;f__Lachnospiraceae;g__;s__	16
GUT_GENOME143727	d__Bacteria;p__Proteobacteria;c__Gammaproteobacteria;o__Enterobacterales;f__Enterobacteriaceae;g__Klebsiella_B;s__Klebsiella_B aerogenes	16
GUT_GENOME149380	d__Bacteria;p__Bacteroidota;c__Bacteroidia;o__Bacteroidales;f__Bacteroidaceae;g__Bacteroides_B;s__	16
GUT_GENOME157290	d__Bacteria;p__Firmicutes_C;c__Negativicutes;o__Acidaminococcales;f__Acidaminococcaceae;g__Phascolarctobacterium_A;s__	16
GUT_GENOME165741	d__Bacteria;p__Firmicutes_A;c__Clostridia;o__Oscillospirales;f__Ruminococcaceae;g__Fournierella;s__	16
GUT_GENOME174465	d__Bacteria;p__Firmicutes_A;c__Clostridia;o__Lachnospirales;f__Lachnospiraceae;g__Dorea;s__	16
GUT_GENOME197527	d__Bacteria;p__Firmicutes_A;c__Clostridia;o__Oscillospirales;f__Acutalibacteraceae;g__UBA1417;s__	16
GUT_GENOME198459	d__Bacteria;p__Firmicutes_A;c__Clostridia;o__Oscillospirales;f__Acutalibacteraceae;g__;s__	16
GUT_GENOME203592	d__Bacteria;p__Firmicutes_A;c__Clostridia;o__Oscillospirales;f__CAG-272;g__CAG-724;s__	16
GUT_GENOME215224	d__Bacteria;p__Firmicutes_A;c__Clostridia;o__4C28d-15;f__CAG-727;g__QALS01;s__	16
GUT_GENOME239257	d__Bacteria;p__Firmicutes_A;c__Clostridia;o__Oscillospirales;f__Ruminococcaceae;g__Gemmiger;s__	16
GUT_GENOME250230	d__Bacteria;p__Fusobacteriota;c__Fusobacteriia;o__Fusobacteriales;f__Fusobacteriaceae;g__Fusobacterium_A;s__	16
GUT_GENOME255276	d__Bacteria;p__Proteobacteria;c__Gammaproteobacteria;o__Burkholderiales;f__Burkholderiaceae;g__Oxalobacter;s__	16
GUT_GENOME256115	d__Bacteria;p__Firmicutes_A;c__Clostridia;o__Oscillospirales;f__Oscillospiraceae;g__CAG-83;s__	16
GUT_GENOME256412	d__Bacteria;p__Firmicutes;c__Bacilli;o__RF39;f__CAG-302;g__CAG-302;s__	16
GUT_GENOME257394	d__Bacteria;p__Firmicutes_A;c__Clostridia;o__Lachnospirales;f__Lachnospiraceae;g__CAG-56;s__	16
GUT_GENOME260707	d__Bacteria;p__Firmicutes;c__Bacilli;o__RF39;f__CAG-1000;g__CAG-460;s__	16
GUT_GENOME270871	d__Bacteria;p__Firmicutes;c__Bacilli;o__RF39;f__CAG-1000;g__CAG-628;s__CAG-628 sp000438415	16
GUT_GENOME285322	d__Bacteria;p__Firmicutes_A;c__Clostridia;o__Lachnospirales;f__Lachnospiraceae;g__Blautia_A;s__	16
GUT_GENOME000111	d__Bacteria;p__Firmicutes_C;c__Negativicutes;o__Selenomonadales;f__Selenomonadaceae;g__Mitsuokella;s__Mitsuokella jalaludinii	15
GUT_GENOME014819	d__Bacteria;p__Firmicutes_A;c__Clostridia;o__Lachnospirales;f__Lachnospiraceae;g__CAG-510;s__CAG-510 sp000434615	15
GUT_GENOME018678	d__Bacteria;p__Actinobacteriota;c__Coriobacteriia;o__Coriobacteriales;f__Eggerthellaceae;g__Senegalimassilia;s__	15
GUT_GENOME052375	d__Bacteria;p__Fusobacteriota;c__Fusobacteriia;o__Fusobacteriales;f__Fusobacteriaceae;g__Fusobacterium_A;s__	15
GUT_GENOME059442	d__Bacteria;p__Firmicutes_A;c__Clostridia;o__TANB77;f__CAG-508;g__CAG-354;s__	15
GUT_GENOME075582	d__Bacteria;p__Firmicutes;c__Bacilli;o__Lactobacillales;f__Streptococcaceae;g__Streptococcus;s__	15
GUT_GENOME079379	d__Bacteria;p__Proteobacteria;c__Gammaproteobacteria;o__Enterobacterales;f__Pasteurellaceae;g__Haemophilus_D;s__Haemophilus_D parainfluenzae_L	15
GUT_GENOME094099	d__Bacteria;p__Bacteroidota;c__Bacteroidia;o__Bacteroidales;f__Bacteroidaceae;g__Prevotella;s__	15
GUT_GENOME096293	d__Bacteria;p__Firmicutes;c__Bacilli;o__Erysipelotrichales;f__Erysipelotrichaceae;g__Dielma;s__Dielma fastidiosa	15
GUT_GENOME096302	d__Bacteria;p__Firmicutes;c__Bacilli;o__Erysipelotrichales;f__Erysipelotrichaceae;g__Holdemania;s__Holdemania massiliensis	15
GUT_GENOME096368	d__Bacteria;p__Firmicutes_A;c__Clostridia;o__Oscillospirales;f__Butyricicoccaceae;g__Butyricicoccus;s__Butyricicoccus pullicaecorum	15
GUT_GENOME104344	d__Bacteria;p__Bacteroidota;c__Bacteroidia;o__Bacteroidales;f__Bacteroidaceae;g__Prevotella;s__Prevotella sp002350355	15
GUT_GENOME113559	d__Bacteria;p__Firmicutes_A;c__Clostridia;o__Oscillospirales;f__Ruminococcaceae;g__Ruminiclostridium_E;s__Ruminiclostridium_E sp003512525	15
GUT_GENOME117619	d__Bacteria;p__Bacteroidota;c__Bacteroidia;o__Bacteroidales;f__Bacteroidaceae;g__Bacteroides_A;s__Bacteroides_A sp000434735	15
GUT_GENOME131678	d__Bacteria;p__Firmicutes_A;c__Clostridia;o__Christensenellales;f__CAG-74;g__;s__	15
GUT_GENOME136641	d__Bacteria;p__Firmicutes_A;c__Clostridia;o__Lachnospirales;f__Lachnospiraceae;g__Ruminococcus_A;s__Ruminococcus_A sp000432335	15
GUT_GENOME137156	d__Bacteria;p__Firmicutes;c__Bacilli;o__ML615J-28;f__CAG-313;g__CAG-313;s__CAG-313 sp000433035	15
GUT_GENOME141809	d__Bacteria;p__Proteobacteria;c__Gammaproteobacteria;o__Enterobacterales;f__Enterobacteriaceae;g__Raoultella;s__Raoultella ornithinolytica	15
GUT_GENOME150801	d__Bacteria;p__Firmicutes_A;c__Clostridia;o__TANB77;f__CAG-508;g__CAG-354;s__	15
GUT_GENOME176758	d__Bacteria;p__Proteobacteria;c__Gammaproteobacteria;o__Enterobacterales;f__Pasteurellaceae;g__Haemophilus_D;s__Haemophilus_D parainfluenzae_N	15
GUT_GENOME198893	d__Bacteria;p__Proteobacteria;c__Gammaproteobacteria;o__Enterobacterales;f__Pasteurellaceae;g__Haemophilus_D;s__	15
GUT_GENOME209482	d__Bacteria;p__Firmicutes_A;c__Clostridia;o__Lachnospirales;f__Lachnospiraceae;g__Coprococcus;s__	15
GUT_GENOME214106	d__Bacteria;p__Proteobacteria;c__Alphaproteobacteria;o__RF32;f__CAG-239;g__CAG-267;s__CAG-267 sp001917135	15
GUT_GENOME225259	d__Bacteria;p__Proteobacteria;c__Gammaproteobacteria;o__Burkholderiales;f__Burkholderiaceae;g__Duodenibacillus;s__Duodenibacillus massiliensis	15
GUT_GENOME232082	d__Bacteria;p__Firmicutes_A;c__Clostridia;o__Clostridiales;f__Clostridiaceae;g__Clostridium;s__	15
GUT_GENOME252369	d__Bacteria;p__Firmicutes_A;c__Clostridia;o__TANB77;f__CAG-508;g__CAG-452;s__	15
GUT_GENOME257007	d__Bacteria;p__Firmicutes_A;c__Clostridia;o__Oscillospirales;f__Butyricicoccaceae;g__;s__	15
GUT_GENOME260294	d__Bacteria;p__Firmicutes_A;c__Clostridia;o__Lachnospirales;f__Lachnospiraceae;g__Fusicatenibacter;s__	15
GUT_GENOME260346	d__Bacteria;p__Firmicutes;c__Bacilli;o__Erysipelotrichales;f__Erysipelatoclostridiaceae;g__Massiliomicrobiota;s__Massiliomicrobiota sp002160815	15
GUT_GENOME270304	d__Bacteria;p__Firmicutes_A;c__Clostridia;o__Lachnospirales;f__Lachnospiraceae;g__CAG-882;s__CAG-882 sp000435595	15
GUT_GENOME270687	d__Bacteria;p__Firmicutes;c__Bacilli;o__Erysipelotrichales;f__Erysipelotrichaceae;g__Holdemanella;s__	15
GUT_GENOME277265	d__Bacteria;p__Firmicutes_A;c__Clostridia;o__Oscillospirales;f__Oscillospiraceae;g__ER4;s__	15
GUT_GENOME283163	d__Bacteria;p__Firmicutes;c__Bacilli;o__Staphylococcales;f__Gemellaceae;g__Gemella;s__Gemella morbillorum	15
GUT_GENOME283627	d__Bacteria;p__Firmicutes_A;c__Clostridia;o__Lachnospirales;f__Lachnospiraceae;g__CAG-81;s__	15
GUT_GENOME285134	d__Bacteria;p__Firmicutes_A;c__Clostridia;o__Oscillospirales;f__Ruminococcaceae;g__Anaerotruncus;s__Anaerotruncus sp900199635	15
GUT_GENOME000564	d__Bacteria;p__Firmicutes;c__Bacilli;o__Lactobacillales;f__Streptococcaceae;g__Streptococcus;s__	14
GUT_GENOME008139	d__Bacteria;p__Firmicutes_A;c__Clostridia;o__Oscillospirales;f__Oscillospiraceae;g__;s__	14
GUT_GENOME031326	d__Bacteria;p__Firmicutes_A;c__Clostridia;o__Peptostreptococcales;f__Anaerovoracaceae;g__Eubacterium_M;s__	14
GUT_GENOME082285	d__Bacteria;p__Firmicutes_A;c__Clostridia;o__Oscillospirales;f__Oscillospiraceae;g__CAG-110;s__	14
GUT_GENOME089306	d__Bacteria;p__Firmicutes_A;c__Clostridia;o__Christensenellales;f__CAG-74;g__;s__	14
GUT_GENOME090745	d__Bacteria;p__Firmicutes_A;c__Clostridia;o__TANB77;f__CAG-508;g__CAG-269;s__CAG-269 sp000435535	14
GUT_GENOME093693	d__Bacteria;p__Firmicutes_A;c__Clostridia;o__Oscillospirales;f__Ruminococcaceae;g__D5;s__D5 sp900113995	14
GUT_GENOME096183	d__Bacteria;p__Firmicutes;c__Bacilli;o__Lactobacillales;f__Lactobacillaceae;g__Lactobacillus;s__Lactobacillus delbrueckii	14
GUT_GENOME096534	d__Bacteria;p__Firmicutes_A;c__Clostridia;o__Oscillospirales;f__Ruminococcaceae;g__Fournierella;s__Fournierella massiliensis	14
GUT_GENOME096706	d__Bacteria;p__Firmicutes_A;c__Clostridia;o__Lachnospirales;f__Lachnospiraceae;g__Tyzzerella;s__	14
GUT_GENOME103724	d__Bacteria;p__Firmicutes_C;c__Negativicutes;o__Veillonellales;f__Megasphaeraceae;g__Megasphaera;s__Megasphaera massiliensis	14
GUT_GENOME104486	d__Bacteria;p__Firmicutes_A;c__Clostridia;o__Oscillospirales;f__Oscillospiraceae;g__UBA5446;s__	14
GUT_GENOME113961	d__Bacteria;p__Proteobacteria;c__Gammaproteobacteria;o__Burkholderiales;f__Burkholderiaceae;g__CAG-521;s__	14
GUT_GENOME117534	d__Bacteria;p__Firmicutes_A;c__Clostridia;o__Lachnospirales;f__Lachnospiraceae;g__UBA7096;s__	14
GUT_GENOME129051	d__Bacteria;p__Firmicutes_A;c__Clostridia;o__Oscillospirales;f__Oscillospiraceae;g__ER4;s__	14
GUT_GENOME135531	d__Bacteria;p__Firmicutes;c__Bacilli;o__RF39;f__CAG-302;g__;s__	14
GUT_GENOME139128	d__Bacteria;p__Firmicutes_C;c__Negativicutes;o__Veillonellales;f__Dialisteraceae;g__Dialister;s__	14
GUT_GENOME141398	d__Bacteria;p__Firmicutes;c__Bacilli;o__Lactobacillales;f__Lactobacillaceae;g__Lactobacillus;s__Lactobacillus crispatus	14
GUT_GENOME142483	d__Bacteria;p__Firmicutes;c__Bacilli;o__Lactobacillales;f__Lactobacillaceae;g__Lactobacillus_C;s__Lactobacillus_C paracasei	14
GUT_GENOME142616	d__Bacteria;p__Firmicutes_A;c__Clostridia;o__Oscillospirales;f__Acutalibacteraceae;g__An200;s__An200 sp003268275	14
GUT_GENOME143747	d__Bacteria;p__Proteobacteria;c__Gammaproteobacteria;o__Enterobacterales;f__Enterobacteriaceae;g__Enterobacter;s__Enterobacter cloacae	14
GUT_GENOME146008	d__Bacteria;p__Proteobacteria;c__Gammaproteobacteria;o__Enterobacterales;f__Enterobacteriaceae;g__Enterobacter;s__Enterobacter sesami	14
GUT_GENOME189814	d__Bacteria;p__Firmicutes_A;c__Clostridia;o__Lachnospirales;f__Lachnospiraceae;g__UBA7096;s__UBA7096 sp002492425	14
GUT_GENOME227151	d__Bacteria;p__Firmicutes_C;c__Negativicutes;o__Veillonellales;f__Veillonellaceae;g__Veillonella;s__Veillonella dispar	14
GUT_GENOME231503	d__Bacteria;p__Bacteroidota;c__Bacteroidia;o__Bacteroidales;f__Bacteroidaceae;g__Prevotella;s__Prevotella bivia	14
GUT_GENOME231685	d__Bacteria;p__Actinobacteriota;c__Actinobacteria;o__Actinomycetales;f__Bifidobacteriaceae;g__Bifidobacterium;s__Bifidobacterium scardovii	14
GUT_GENOME234729	d__Bacteria;p__Bacteroidota;c__Bacteroidia;o__Bacteroidales;f__Bacteroidaceae;g__Prevotella;s__	14
GUT_GENOME251944	d__Bacteria;p__Firmicutes_A;c__Clostridia;o__Oscillospirales;f__CAG-272;g__UBA11512;s__UBA11512 sp003522145	14
GUT_GENOME254096	d__Bacteria;p__Firmicutes_A;c__Clostridia;o__Oscillospirales;f__Ruminococcaceae;g__;s__	14
GUT_GENOME265887	d__Bacteria;p__Firmicutes_A;c__Clostridia;o__Peptostreptococcales;f__Anaerovoracaceae;g__CAG-145;s__CAG-145 sp000435615	14
GUT_GENOME269304	d__Bacteria;p__Firmicutes;c__Bacilli;o__RF39;f__CAG-302;g__CAG-302;s__	14
GUT_GENOME000219	d__Bacteria;p__Firmicutes_A;c__Clostridia;o__Lachnospirales;f__Lachnospiraceae;g__Anaerostipes;s__Anaerostipes sp000508985	13
GUT_GENOME001853	d__Bacteria;p__Firmicutes_C;c__Negativicutes;o__Veillonellales;f__Veillonellaceae;g__Veillonella;s__	13
GUT_GENOME002738	d__Bacteria;p__Bacteroidota;c__Bacteroidia;o__Bacteroidales;f__Bacteroidaceae;g__Prevotella;s__Prevotella buccae	13
GUT_GENOME005886	d__Bacteria;p__Firmicutes_A;c__Clostridia;o__Lachnospirales;f__Lachnospiraceae;g__CAG-95;s__	13
GUT_GENOME008063	d__Bacteria;p__Firmicutes_A;c__Clostridia;o__TANB77;f__CAG-508;g__CAG-273;s__CAG-273 sp003507395	13
GUT_GENOME009343	d__Bacteria;p__Proteobacteria;c__Gammaproteobacteria;o__Enterobacterales;f__Succinivibrionaceae;g__Succinivibrio;s__Succinivibrio sp000431835	13
GUT_GENOME009873	d__Bacteria;p__Firmicutes;c__Bacilli;o__RF39;f__CAG-611;g__CAG-611;s__	13
GUT_GENOME017597	d__Bacteria;p__Bacteroidota;c__Bacteroidia;o__Bacteroidales;f__Muribaculaceae;g__CAG-279;s__	13
GUT_GENOME017739	d__Bacteria;p__Verrucomicrobiota;c__Lentisphaeria;o__Victivallales;f__UBA1829;g__UBA11452;s__UBA11452 sp003526375	13
GUT_GENOME024543	d__Bacteria;p__Firmicutes_A;c__Clostridia;o__Oscillospirales;f__Oscillospiraceae;g__CAG-83;s__	13
GUT_GENOME034955	d__Bacteria;p__Bacteroidota;c__Bacteroidia;o__Bacteroidales;f__Rikenellaceae;g__Alistipes;s__	13
GUT_GENOME037806	d__Bacteria;p__Bacteroidota;c__Bacteroidia;o__Bacteroidales;f__Bacteroidaceae;g__Paraprevotella;s__	13
GUT_GENOME062339	d__Bacteria;p__Proteobacteria;c__Gammaproteobacteria;o__Enterobacterales;f__Pasteurellaceae;g__Haemophilus_D;s__	13
GUT_GENOME078306	d__Bacteria;p__Firmicutes;c__Bacilli;o__Lactobacillales;f__Lactobacillaceae;g__Lactobacillus_H;s__Lactobacillus_H oris	13
GUT_GENOME090402	d__Bacteria;p__Actinobacteriota;c__Coriobacteriia;o__Coriobacteriales;f__Coriobacteriaceae;g__Collinsella;s__Collinsella sp002391315	13
GUT_GENOME095685	d__Bacteria;p__Actinobacteriota;c__Actinobacteria;o__Actinomycetales;f__Actinomycetaceae;g__Pauljensenia;s__	13
GUT_GENOME097622	d__Bacteria;p__Actinobacteriota;c__Coriobacteriia;o__Coriobacteriales;f__Coriobacteriaceae;g__Collinsella;s__	13
GUT_GENOME099131	d__Bacteria;p__Bacteroidota;c__Bacteroidia;o__Bacteroidales;f__UBA932;g__RC9;s__RC9 sp000435075	13
GUT_GENOME103705	d__Bacteria;p__Firmicutes_A;c__Clostridia;o__Lachnospirales;f__Lachnospiraceae;g__Blautia;s__Blautia producta	13
GUT_GENOME106500	d__Bacteria;p__Firmicutes_A;c__Clostridia;o__Oscillospirales;f__Ruminococcaceae;g__Ruminococcus;s__	13
GUT_GENOME107124	d__Bacteria;p__Firmicutes_A;c__Clostridia;o__Oscillospirales;f__Acutalibacteraceae;g__UBA1417;s__	13
GUT_GENOME107771	d__Bacteria;p__Firmicutes_A;c__Clostridia;o__Oscillospirales;f__CAG-382;g__UBA1206;s__UBA1206 sp000433115	13
GUT_GENOME115935	d__Bacteria;p__Bacteroidota;c__Bacteroidia;o__Bacteroidales;f__Bacteroidaceae;g__Prevotella;s__	13
GUT_GENOME118058	d__Bacteria;p__Bacteroidota;c__Bacteroidia;o__Bacteroidales;f__Bacteroidaceae;g__Prevotella;s__Prevotella sp900315955	13
GUT_GENOME140236	d__Bacteria;p__Firmicutes_A;c__Clostridia;o__Lachnospirales;f__Lachnospiraceae;g__UBA9502;s__	13
GUT_GENOME142413	d__Bacteria;p__Firmicutes;c__Bacilli;o__Lactobacillales;f__Lactobacillaceae;g__Lactobacillus;s__Lactobacillus acidophilus	13
GUT_GENOME143495	d__Bacteria;p__Verrucomicrobiota;c__Lentisphaeria;o__Victivallales;f__Victivallaceae;g__Victivallis;s__Victivallis vadensis	13
GUT_GENOME143752	d__Bacteria;p__Proteobacteria;c__Gammaproteobacteria;o__Enterobacterales;f__Enterobacteriaceae;g__Enterobacter;s__Enterobacter ludwigii	13
GUT_GENOME152999	d__Bacteria;p__Bacteroidota;c__Bacteroidia;o__Bacteroidales;f__Rikenellaceae;g__Alistipes;s__	13
GUT_GENOME190324	d__Bacteria;p__Firmicutes;c__Bacilli;o__Lactobacillales;f__Streptococcaceae;g__Streptococcus;s__	13
GUT_GENOME212278	d__Bacteria;p__Firmicutes_C;c__Negativicutes;o__Veillonellales;f__Veillonellaceae;g__Veillonella;s__Veillonella dispar	13
GUT_GENOME226003	d__Bacteria;p__Firmicutes_C;c__Negativicutes;o__Veillonellales;f__Veillonellaceae;g__Veillonella;s__	13
GUT_GENOME229012	d__Bacteria;p__Bacteroidota;c__Bacteroidia;o__Bacteroidales;f__Bacteroidaceae;g__Prevotella;s__	13
GUT_GENOME239704	d__Bacteria;p__Firmicutes;c__Bacilli;o__Lactobacillales;f__Lactobacillaceae;g__Lactobacillus;s__Lactobacillus gasseri	13
GUT_GENOME247218	d__Bacteria;p__Actinobacteriota;c__Coriobacteriia;o__Coriobacteriales;f__Eggerthellaceae;g__CAG-1427;s__	13
GUT_GENOME248256	d__Bacteria;p__Firmicutes_C;c__Negativicutes;o__Veillonellales;f__Veillonellaceae;g__Veillonella;s__Veillonella dispar	13
GUT_GENOME250816	d__Bacteria;p__Firmicutes_A;c__Clostridia;o__Oscillospirales;f__Ruminococcaceae;g__Ruminiclostridium_E;s__	13
GUT_GENOME253970	d__Bacteria;p__Firmicutes_A;c__Clostridia;o__Christensenellales;f__CAG-74;g__;s__	13
GUT_GENOME254436	d__Bacteria;p__Firmicutes_A;c__Clostridia;o__Monoglobales;f__Monoglobaceae;g__;s__	13
GUT_GENOME255792	d__Bacteria;p__Firmicutes_A;c__Clostridia;o__Oscillospirales;f__Oscillospiraceae;g__;s__	13
GUT_GENOME257679	d__Bacteria;p__Proteobacteria;c__Gammaproteobacteria;o__Burkholderiales;f__Burkholderiaceae;g__Comamonas;s__Comamonas kerstersii	13
GUT_GENOME258883	d__Bacteria;p__Bacteroidota;c__Bacteroidia;o__Bacteroidales;f__Bacteroidaceae;g__Bacteroides;s__	13
GUT_GENOME262257	d__Bacteria;p__Firmicutes_A;c__Clostridia;o__Lachnospirales;f__;g__;s__	13
GUT_GENOME282610	d__Bacteria;p__Firmicutes_A;c__Clostridia;o__Lachnospirales;f__Lachnospiraceae;g__;s__	13
GUT_GENOME000198	d__Bacteria;p__Firmicutes_C;c__Negativicutes;o__Veillonellales;f__Megasphaeraceae;g__Megasphaera;s__Megasphaera sp900066485	12
GUT_GENOME007879	d__Bacteria;p__Firmicutes_A;c__Clostridia;o__TANB77;f__CAG-508;g__CAG-269;s__	12
GUT_GENOME010812	d__Bacteria;p__Bacteroidota;c__Bacteroidia;o__Flavobacteriales;f__UBA1820;g__UBA1820;s__UBA1820 sp002314265	12
GUT_GENOME014977	d__Bacteria;p__Firmicutes_A;c__Clostridia;o__Oscillospirales;f__Ruminococcaceae;g__;s__	12
GUT_GENOME015836	d__Bacteria;p__Cyanobacteria;c__Vampirovibrionia;o__Gastranaerophilales;f__Gastranaerophilaceae;g__Zag1;s__Zag1 sp001765415	12
GUT_GENOME038289	d__Bacteria;p__Proteobacteria;c__Gammaproteobacteria;o__Enterobacterales;f__Pasteurellaceae;g__Haemophilus_D;s__	12
GUT_GENOME045223	d__Bacteria;p__Firmicutes_A;c__Clostridia;o__Oscillospirales;f__Oscillospiraceae;g__Flavonifractor;s__Flavonifractor sp900199495	12
GUT_GENOME047123	d__Bacteria;p__Firmicutes_C;c__Negativicutes;o__Veillonellales;f__Veillonellaceae;g__Veillonella;s__	12
GUT_GENOME076000	d__Bacteria;p__Firmicutes_A;c__Clostridia;o__Lachnospirales;f__Lachnospiraceae;g__Clostridium_M;s__	12
GUT_GENOME079077	d__Bacteria;p__Bacteroidota;c__Bacteroidia;o__Bacteroidales;f__UBA932;g__RC9;s__RC9 sp000434935	12
GUT_GENOME079230	d__Bacteria;p__Firmicutes_A;c__Clostridia;o__Lachnospirales;f__Lachnospiraceae;g__Anaerostipes;s__	12
GUT_GENOME097839	d__Bacteria;p__Firmicutes_A;c__Clostridia;o__Oscillospirales;f__Oscillospiraceae;g__Lawsonibacter;s__	12
GUT_GENOME102441	d__Bacteria;p__Firmicutes_A;c__Clostridia;o__;f__;g__;s__	12
GUT_GENOME103234	d__Bacteria;p__Firmicutes_A;c__Clostridia;o__Lachnospirales;f__Lachnospiraceae;g__UBA7096;s__	12
GUT_GENOME116258	d__Bacteria;p__Bacteroidota;c__Bacteroidia;o__Bacteroidales;f__Muribaculaceae;g__UBA7173;s__UBA7173 sp001701135	12
GUT_GENOME121384	d__Bacteria;p__Firmicutes_A;c__Clostridia;o__Christensenellales;f__CAG-74;g__;s__	12
GUT_GENOME122723	d__Bacteria;p__Firmicutes_A;c__Clostridia;o__Oscillospirales;f__Oscillospiraceae;g__Flavonifractor;s__	12
GUT_GENOME135207	d__Bacteria;p__Firmicutes_A;c__Clostridia;o__TANB77;f__CAG-508;g__CAG-492;s__	12
GUT_GENOME138139	d__Bacteria;p__Bacteroidota;c__Bacteroidia;o__Bacteroidales;f__Bacteroidaceae;g__CAG-462;s__	12
GUT_GENOME139147	d__Bacteria;p__Firmicutes_A;c__Clostridia;o__Oscillospirales;f__Ruminococcaceae;g__Faecalibacterium;s__	12
GUT_GENOME152588	d__Bacteria;p__Firmicutes_A;c__Clostridia;o__Oscillospirales;f__Oscillospiraceae;g__Lawsonibacter;s__	12
GUT_GENOME158068	d__Bacteria;p__Firmicutes_A;c__Clostridia;o__Oscillospirales;f__Oscillospiraceae;g__Oscillibacter;s__	12
GUT_GENOME171356	d__Bacteria;p__Proteobacteria;c__Gammaproteobacteria;o__Enterobacterales;f__Enterobacteriaceae;g__Citrobacter;s__Citrobacter braakii	12
GUT_GENOME171683	d__Bacteria;p__Firmicutes_C;c__Negativicutes;o__Veillonellales;f__Veillonellaceae;g__Veillonella;s__	12
GUT_GENOME174867	d__Bacteria;p__Firmicutes_A;c__Clostridia;o__Oscillospirales;f__Acutalibacteraceae;g__;s__	12
GUT_GENOME200047	d__Bacteria;p__Firmicutes_C;c__Negativicutes;o__Veillonellales;f__Veillonellaceae;g__Veillonella;s__	12
GUT_GENOME221846	d__Bacteria;p__Actinobacteriota;c__Coriobacteriia;o__Coriobacteriales;f__Atopobiaceae;g__Libanicoccus;s__	12
GUT_GENOME226406	d__Bacteria;p__Fusobacteriota;c__Fusobacteriia;o__Fusobacteriales;f__Fusobacteriaceae;g__Fusobacterium_A;s__	12
GUT_GENOME235903	d__Bacteria;p__Firmicutes_A;c__Clostridia;o__Lachnospirales;f__Lachnospiraceae;g__CAG-95;s__CAG-95 sp000436115	12
GUT_GENOME243354	d__Bacteria;p__Firmicutes_C;c__Negativicutes;o__Veillonellales;f__Megasphaeraceae;g__Megasphaera;s__	12
GUT_GENOME246008	d__Bacteria;p__Proteobacteria;c__Gammaproteobacteria;o__Burkholderiales;f__Burkholderiaceae;g__Sutterella;s__	12
GUT_GENOME250982	d__Bacteria;p__Firmicutes_A;c__Clostridia;o__Oscillospirales;f__Acutalibacteraceae;g__CAG-964;s__CAG-964 sp000435335	12
GUT_GENOME255821	d__Bacteria;p__Firmicutes_A;c__Clostridia;o__Oscillospirales;f__Acutalibacteraceae;g__;s__	12
GUT_GENOME255913	d__Bacteria;p__Firmicutes_A;c__Clostridia;o__Lachnospirales;f__Lachnospiraceae;g__;s__	12
GUT_GENOME257612	d__Bacteria;p__Firmicutes;c__Bacilli;o__RF39;f__CAG-822;g__UBA5026;s__	12
GUT_GENOME259081	d__Bacteria;p__Firmicutes_A;c__Clostridia;o__Oscillospirales;f__Acutalibacteraceae;g__UBA737;s__UBA737 sp002431945	12
GUT_GENOME262065	d__Bacteria;p__Actinobacteriota;c__Actinobacteria;o__Actinomycetales;f__Actinomycetaceae;g__Pauljensenia;s__Pauljensenia bouchesdurhonensis	12
GUT_GENOME262938	d__Bacteria;p__Firmicutes_A;c__Clostridia;o__Oscillospirales;f__Acutalibacteraceae;g__;s__	12
GUT_GENOME276430	d__Bacteria;p__Firmicutes_A;c__Clostridia;o__Oscillospirales;f__Ruminococcaceae;g__UBA1394;s__	12
GUT_GENOME284580	d__Bacteria;p__Firmicutes;c__Bacilli;o__Acholeplasmatales;f__CAG-307;g__CAG-307;s__CAG-307 sp001916215	12
GUT_GENOME285123	d__Bacteria;p__Firmicutes_A;c__Clostridia;o__Oscillospirales;f__Acutalibacteraceae;g__Acutalibacter;s__	12
GUT_GENOME000001	d__Bacteria;p__Firmicutes_A;c__Clostridia;o__Peptostreptococcales;f__Peptostreptococcaceae;g__GCA-900066495;s__	11
GUT_GENOME000046	d__Bacteria;p__Firmicutes_A;c__Clostridia;o__Clostridiales;f__Clostridiaceae;g__Clostridium;s__Clostridium butyricum	11
GUT_GENOME000572	d__Bacteria;p__Firmicutes;c__Bacilli;o__Lactobacillales;f__Streptococcaceae;g__Streptococcus;s__	11
GUT_GENOME001122	d__Bacteria;p__Actinobacteriota;c__Coriobacteriia;o__Coriobacteriales;f__Coriobacteriaceae;g__Collinsella;s__	11
GUT_GENOME007882	d__Bacteria;p__Firmicutes_A;c__Clostridia;o__Oscillospirales;f__CAG-382;g__;s__	11
GUT_GENOME008492	d__Bacteria;p__Firmicutes_A;c__Clostridia;o__Lachnospirales;f__Lachnospiraceae;g__Roseburia;s__	11
GUT_GENOME017938	d__Bacteria;p__Firmicutes_A;c__Clostridia;o__Lachnospirales;f__Lachnospiraceae;g__Acetatifactor;s__	11
GUT_GENOME029304	d__Bacteria;p__Firmicutes_C;c__Negativicutes;o__Acidaminococcales;f__Acidaminococcaceae;g__;s__	11
GUT_GENOME038048	d__Bacteria;p__Firmicutes_A;c__Clostridia;o__TANB77;f__CAG-508;g__CAG-269;s__	11
GUT_GENOME049930	d__Bacteria;p__Firmicutes_A;c__Clostridia;o__TANB77;f__CAG-508;g__;s__	11
GUT_GENOME058212	d__Bacteria;p__Firmicutes_A;c__Clostridia;o__Clostridiales;f__Clostridiaceae;g__Clostridium;s__	11
GUT_GENOME065370	d__Bacteria;p__Actinobacteriota;c__Actinobacteria;o__Actinomycetales;f__Actinomycetaceae;g__Pauljensenia;s__Pauljensenia sp000278725	11
GUT_GENOME087109	d__Bacteria;p__Actinobacteriota;c__Coriobacteriia;o__Coriobacteriales;f__Eggerthellaceae;g__;s__	11
GUT_GENOME087598	d__Bacteria;p__Actinobacteriota;c__Actinobacteria;o__Actinomycetales;f__Bifidobacteriaceae;g__Bifidobacterium;s__Bifidobacterium pullorum	11
GUT_GENOME092065	d__Bacteria;p__Firmicutes_A;c__Clostridia;o__Lachnospirales;f__Lachnospiraceae;g__;s__	11
GUT_GENOME096557	d__Bacteria;p__Firmicutes_A;c__Clostridia;o__Peptostreptococcales;f__Anaerovoracaceae;g__Emergencia;s__Emergencia timonensis	11
GUT_GENOME098045	d__Bacteria;p__Firmicutes_A;c__Clostridia;o__Lachnospirales;f__Lachnospiraceae;g__Dorea;s__Dorea sp900240315	11
GUT_GENOME111947	d__Bacteria;p__Firmicutes_A;c__Clostridia;o__Oscillospirales;f__Oscillospiraceae;g__CAG-170;s__	11
GUT_GENOME119839	d__Bacteria;p__Firmicutes;c__Bacilli;o__RF39;f__CAG-1000;g__;s__	11
GUT_GENOME121425	d__Bacteria;p__Firmicutes_A;c__Clostridia;o__Christensenellales;f__CAG-138;g__UBA5394;s__UBA5394 sp003150565	11
GUT_GENOME127797	d__Bacteria;p__Firmicutes_A;c__Clostridia;o__Christensenellales;f__UBA1750;g__UBA7102;s__	11
GUT_GENOME129046	d__Bacteria;p__Firmicutes_A;c__Clostridia;o__Oscillospirales;f__Oscillospiraceae;g__CAG-110;s__	11
GUT_GENOME140106	d__Bacteria;p__Firmicutes_A;c__Clostridia;o__Lachnospirales;f__Lachnospiraceae;g__Marvinbryantia;s__Marvinbryantia sp900066075	11
GUT_GENOME142458	d__Bacteria;p__Firmicutes;c__Bacilli;o__Lactobacillales;f__Lactobacillaceae;g__Lactobacillus_F;s__Lactobacillus_F plantarum	11
GUT_GENOME142585	d__Bacteria;p__Actinobacteriota;c__Actinobacteria;o__Propionibacteriales;f__Propionibacteriaceae;g__Propionibacterium;s__Propionibacterium freudenreichii	11
GUT_GENOME145982	d__Bacteria;p__Proteobacteria;c__Gammaproteobacteria;o__Enterobacterales;f__Enterobacteriaceae;g__Proteus;s__Proteus mirabilis	11
GUT_GENOME153931	d__Bacteria;p__Bacteroidota;c__Bacteroidia;o__Bacteroidales;f__Muribaculaceae;g__CAG-485;s__	11
GUT_GENOME155166	d__Bacteria;p__Fusobacteriota;c__Fusobacteriia;o__Fusobacteriales;f__Fusobacteriaceae;g__Fusobacterium_A;s__	11
GUT_GENOME158155	d__Bacteria;p__Firmicutes_A;c__Clostridia;o__Oscillospirales;f__Oscillospiraceae;g__Oscillibacter;s__	11
GUT_GENOME158606	d__Bacteria;p__Firmicutes_A;c__Clostridia;o__Oscillospirales;f__Acutalibacteraceae;g__;s__	11
GUT_GENOME199790	d__Bacteria;p__Actinobacteriota;c__Actinobacteria;o__Actinomycetales;f__Bifidobacteriaceae;g__Bifidobacterium;s__Bifidobacterium gallinarum	11
GUT_GENOME207228	d__Bacteria;p__Firmicutes_A;c__Clostridia;o__Clostridiales;f__Clostridiaceae;g__Clostridium;s__	11
GUT_GENOME229392	d__Bacteria;p__Firmicutes_C;c__Negativicutes;o__Veillonellales;f__Dialisteraceae;g__Dialister;s__	11
GUT_GENOME234915	d__Bacteria;p__Firmicutes_A;c__Clostridia;o__Oscillospirales;f__CAG-272;g__CAG-841;s__	11
GUT_GENOME237253	d__Bacteria;p__Cyanobacteria;c__Vampirovibrionia;o__Gastranaerophilales;f__Gastranaerophilaceae;g__Zag1;s__	11
GUT_GENOME243809	d__Bacteria;p__Firmicutes_A;c__Clostridia;o__Oscillospirales;f__Acutalibacteraceae;g__;s__	11
GUT_GENOME244589	d__Bacteria;p__Firmicutes_A;c__Clostridia;o__Lachnospirales;f__Lachnospiraceae;g__Blautia_A;s__	11
GUT_GENOME246211	d__Bacteria;p__Proteobacteria;c__Alphaproteobacteria;o__RF32;f__CAG-239;g__51-20;s__51-20 sp001917175	11
GUT_GENOME246551	d__Bacteria;p__Firmicutes_A;c__Clostridia;o__Oscillospirales;f__Acutalibacteraceae;g__Clostridium_A;s__	11
GUT_GENOME251968	d__Bacteria;p__Firmicutes_A;c__Clostridia;o__Christensenellales;f__QALW01;g__;s__	11
GUT_GENOME254975	d__Bacteria;p__Firmicutes_A;c__Clostridia;o__Lachnospirales;f__Lachnospiraceae;g__Eubacterium_G;s__	11
GUT_GENOME256492	d__Bacteria;p__Firmicutes_A;c__Clostridia;o__TANB77;f__CAG-508;g__CAG-269;s__	11
GUT_GENOME256536	d__Bacteria;p__Firmicutes_A;c__Clostridia;o__Oscillospirales;f__CAG-382;g__;s__	11
GUT_GENOME256939	d__Bacteria;p__Firmicutes_B;c__Dehalobacteriia;o__UBA4068;f__UBA4068;g__;s__	11
GUT_GENOME257066	d__Bacteria;p__Firmicutes_A;c__Clostridia;o__Oscillospirales;f__CAG-382;g__UCG-010;s__	11
GUT_GENOME275347	d__Bacteria;p__Bacteroidota;c__Bacteroidia;o__Bacteroidales;f__Bacteroidaceae;g__CAG-462;s__CAG-462 sp900291465	11
GUT_GENOME279866	d__Bacteria;p__Verrucomicrobiota;c__Lentisphaeria;o__Victivallales;f__Victivallaceae;g__Victivallis;s__	11
GUT_GENOME283320	d__Bacteria;p__Firmicutes_A;c__Clostridia;o__Lachnospirales;f__Lachnospiraceae;g__Dorea;s__	11
GUT_GENOME285797	d__Bacteria;p__Bacteroidota;c__Bacteroidia;o__Bacteroidales;f__Bacteroidaceae;g__Prevotella;s__Prevotella intermedia	11
GUT_GENOME000483	d__Bacteria;p__Proteobacteria;c__Gammaproteobacteria;o__Enterobacterales;f__Enterobacteriaceae;g__Klebsiella_A;s__Klebsiella_A grimontii	10
GUT_GENOME000768	d__Bacteria;p__Actinobacteriota;c__Coriobacteriia;o__Coriobacteriales;f__Coriobacteriaceae;g__Collinsella;s__	10
GUT_GENOME007443	d__Bacteria;p__Bacteroidota;c__Bacteroidia;o__Bacteroidales;f__Marinifilaceae;g__Odoribacter;s__	10
GUT_GENOME007932	d__Bacteria;p__Firmicutes_A;c__Clostridia;o__Peptostreptococcales;f__Anaerovoracaceae;g__;s__	10
GUT_GENOME009144	d__Bacteria;p__Firmicutes_A;c__Clostridia;o__Oscillospirales;f__Acutalibacteraceae;g__GCA-900066995;s__	10
GUT_GENOME009549	d__Bacteria;p__Firmicutes_A;c__Clostridia;o__Lachnospirales;f__Lachnospiraceae;g__Acetatifactor;s__	10
GUT_GENOME009565	d__Bacteria;p__Firmicutes;c__Bacilli;o__RF39;f__CAG-611;g__CAG-710;s__CAG-710 sp000432595	10
GUT_GENOME013942	d__Bacteria;p__Firmicutes_A;c__Clostridia;o__Oscillospirales;f__CAG-272;g__CAG-724;s__CAG-724 sp003524145	10
GUT_GENOME033875	d__Bacteria;p__Cyanobacteria;c__Vampirovibrionia;o__Gastranaerophilales;f__Gastranaerophilaceae;g__Zag1;s__Zag1 sp000437435	10
GUT_GENOME038202	d__Bacteria;p__Firmicutes_A;c__Clostridia;o__Lachnospirales;f__Lachnospiraceae;g__Tyzzerella;s__	10
GUT_GENOME066712	d__Bacteria;p__Firmicutes_A;c__Clostridia;o__Monoglobales;f__;g__;s__	10
GUT_GENOME070485	d__Bacteria;p__Firmicutes_A;c__Clostridia;o__Lachnospirales;f__Lachnospiraceae;g__Clostridium_M;s__	10
GUT_GENOME091736	d__Bacteria;p__Firmicutes;c__Bacilli;o__Lactobacillales;f__Streptococcaceae;g__Streptococcus;s__	10
GUT_GENOME095850	d__Bacteria;p__Firmicutes_C;c__Negativicutes;o__Veillonellales;f__Veillonellaceae;g__Veillonella;s__Veillonella dispar	10
GUT_GENOME095942	d__Bacteria;p__Desulfobacterota_A;c__Desulfovibrionia;o__Desulfovibrionales;f__Desulfovibrionaceae;g__Desulfovibrio;s__Desulfovibrio fairfieldensis	10
GUT_GENOME095986	d__Bacteria;p__Firmicutes_A;c__Clostridia;o__Lachnospirales;f__Lachnospiraceae;g__Clostridium_M;s__Clostridium_M sp000155435	10
GUT_GENOME096124	d__Bacteria;p__Firmicutes;c__Bacilli;o__Erysipelotrichales;f__Erysipelotrichaceae;g__Absiella;s__Absiella sp000165065	10
GUT_GENOME096380	d__Bacteria;p__Firmicutes;c__Bacilli;o__Lactobacillales;f__Streptococcaceae;g__Streptococcus;s__Streptococcus sp000411475	10
GUT_GENOME098402	d__Bacteria;p__Proteobacteria;c__Gammaproteobacteria;o__Burkholderiales;f__Burkholderiaceae;g__CAG-521;s__CAG-521 sp002329575	10
GUT_GENOME106027	d__Bacteria;p__Bacteroidota;c__Bacteroidia;o__Bacteroidales;f__Bacteroidaceae;g__Bacteroides_A;s__Bacteroides_A ilei	10
GUT_GENOME111111	d__Bacteria;p__Firmicutes_A;c__Clostridia;o__Peptostreptococcales;f__Anaerovoracaceae;g__CAG-145;s__	10
GUT_GENOME111334	d__Bacteria;p__Firmicutes_A;c__Clostridia;o__Christensenellales;f__CAG-74;g__;s__	10
GUT_GENOME116624	d__Bacteria;p__Cyanobacteria;c__Vampirovibrionia;o__Gastranaerophilales;f__Gastranaerophilaceae;g__CAG-484;s__	10
GUT_GENOME130348	d__Bacteria;p__Desulfobacterota_A;c__Desulfovibrionia;o__Desulfovibrionales;f__Desulfovibrionaceae;g__Mailhella;s__	10
GUT_GENOME130814	d__Bacteria;p__Firmicutes_A;c__Clostridia;o__Oscillospirales;f__Oscillospiraceae;g__CAG-83;s__	10
GUT_GENOME138470	d__Bacteria;p__Firmicutes_A;c__Clostridia;o__Oscillospirales;f__Oscillospiraceae;g__;s__	10
GUT_GENOME139646	d__Bacteria;p__Firmicutes_A;c__Clostridia;o__Oscillospirales;f__Oscillospiraceae;g__CAG-110;s__	10
GUT_GENOME147109	d__Bacteria;p__Firmicutes_A;c__Clostridia;o__Christensenellales;f__Christensenellaceae;g__Christensenella;s__Christensenella minuta	10
GUT_GENOME153042	d__Bacteria;p__Firmicutes;c__Bacilli;o__Lactobacillales;f__Streptococcaceae;g__Streptococcus;s__	10
GUT_GENOME159348	d__Bacteria;p__Firmicutes_A;c__Clostridia;o__Oscillospirales;f__Butyricicoccaceae;g__Butyricicoccus;s__	10
GUT_GENOME167727	d__Bacteria;p__Firmicutes_A;c__Clostridia;o__Lachnospirales;f__Lachnospiraceae;g__Robinsoniella;s__	10
GUT_GENOME215006	d__Bacteria;p__Firmicutes;c__Bacilli;o__RF39;f__CAG-1000;g__CAG-582;s__	10
GUT_GENOME225812	d__Bacteria;p__Firmicutes_A;c__Clostridia;o__Peptostreptococcales;f__Anaerovoracaceae;g__Mogibacterium;s__	10
GUT_GENOME231320	d__Bacteria;p__Proteobacteria;c__Gammaproteobacteria;o__Enterobacterales;f__Enterobacteriaceae;g__Pseudescherichia;s__Pseudescherichia sp002298805	10
GUT_GENOME236657	d__Bacteria;p__Firmicutes_A;c__Clostridia;o__4C28d-15;f__CAG-727;g__UBA7597;s__UBA7597 sp003448195	10
GUT_GENOME238401	d__Bacteria;p__Firmicutes;c__Bacilli;o__Erysipelotrichales;f__Erysipelatoclostridiaceae;g__Catenibacterium;s__	10
GUT_GENOME238812	d__Bacteria;p__Firmicutes_A;c__Clostridia;o__Oscillospirales;f__Oscillospiraceae;g__CAG-110;s__	10
GUT_GENOME246864	d__Bacteria;p__Bacteroidota;c__Bacteroidia;o__Bacteroidales;f__Bacteroidaceae;g__Prevotella;s__Prevotella oris	10
GUT_GENOME251332	d__Bacteria;p__Firmicutes_A;c__Clostridia;o__Monoglobales;f__;g__;s__	10
GUT_GENOME253901	d__Bacteria;p__Firmicutes;c__Bacilli;o__RF39;f__CAG-1000;g__CAG-628;s__CAG-628 sp003524085	10
GUT_GENOME255956	d__Bacteria;p__Firmicutes;c__Bacilli;o__RF39;f__CAG-1000;g__;s__	10
GUT_GENOME256086	d__Bacteria;p__Firmicutes_A;c__Clostridia;o__Oscillospirales;f__;g__;s__	10
GUT_GENOME259823	d__Bacteria;p__Firmicutes_A;c__Clostridia;o__TANB77;f__UBA1234;g__;s__	10
GUT_GENOME272760	d__Bacteria;p__Bacteroidota;c__Bacteroidia;o__Bacteroidales;f__UBA932;g__RC9;s__RC9 sp000432515	10
GUT_GENOME277334	d__Bacteria;p__Bacteroidota;c__Bacteroidia;o__Bacteroidales;f__Muribaculaceae;g__Muribaculum;s__Muribaculum sp003150235	10
GUT_GENOME278353	d__Bacteria;p__Firmicutes;c__Bacilli;o__RFN20;f__CAG-288;g__CAG-345;s__CAG-345 sp000433315	10
GUT_GENOME284826	d__Bacteria;p__Firmicutes_A;c__Clostridia;o__Lachnospirales;f__Lachnospiraceae;g__Faecalicatena;s__	10
GUT_GENOME000128	d__Bacteria;p__Firmicutes_A;c__Clostridia;o__Lachnospirales;f__Lachnospiraceae;g__CAG-603;s__CAG-603 sp900066105	9
GUT_GENOME000545	d__Bacteria;p__Firmicutes_A;c__Clostridia;o__Clostridiales;f__Clostridiaceae;g__Clostridium;s__	9
GUT_GENOME000941	d__Bacteria;p__Firmicutes;c__Bacilli;o__Erysipelotrichales;f__Erysipelotrichaceae;g__Solobacterium;s__Solobacterium moorei	9
GUT_GENOME007446	d__Bacteria;p__Firmicutes_A;c__Clostridia;o__4C28d-15;f__CAG-727;g__QALS01;s__	9
GUT_GENOME007568	d__Bacteria;p__Bacteroidota;c__Bacteroidia;o__Bacteroidales;f__Muribaculaceae;g__CAG-485;s__CAG-485 sp001701295	9
GUT_GENOME009256	d__Bacteria;p__Cyanobacteria;c__Vampirovibrionia;o__Gastranaerophilales;f__Gastranaerophilaceae;g__Zag111;s__Zag111 sp002102825	9
GUT_GENOME009762	d__Bacteria;p__Firmicutes;c__Bacilli;o__RFN20;f__CAG-288;g__CAG-288;s__CAG-288 sp000437395	9
GUT_GENOME010067	d__Bacteria;p__Firmicutes_A;c__Clostridia;o__Oscillospirales;f__Oscillospiraceae;g__Oscillibacter;s__	9
GUT_GENOME011515	d__Bacteria;p__Firmicutes_A;c__Clostridia;o__Oscillospirales;f__Oscillospiraceae;g__Oscillibacter;s__	9
GUT_GENOME013560	d__Bacteria;p__Spirochaetota;c__Brachyspirae;o__Brachyspirales;f__Brachyspiraceae;g__Brachyspira;s__Brachyspira sp000431595	9
GUT_GENOME017737	d__Bacteria;p__Firmicutes_A;c__Clostridia;o__Lachnospirales;f__Lachnospiraceae;g__;s__	9
GUT_GENOME018957	d__Bacteria;p__Firmicutes_A;c__Clostridia;o__Lachnospirales;f__Lachnospiraceae;g__Blautia_A;s__	9
GUT_GENOME020894	d__Bacteria;p__Firmicutes_A;c__Clostridia;o__TANB77;f__CAG-508;g__CAG-269;s__	9
GUT_GENOME021812	d__Bacteria;p__Firmicutes;c__Bacilli;o__Erysipelotrichales;f__Erysipelotrichaceae;g__Solobacterium;s__	9
GUT_GENOME022794	d__Bacteria;p__Bacteroidota;c__Bacteroidia;o__Bacteroidales;f__Muribaculaceae;g__CAG-485;s__CAG-485 sp002491165	9
GUT_GENOME024450	d__Bacteria;p__Firmicutes;c__Bacilli;o__Erysipelotrichales;f__Erysipelotrichaceae;g__Solobacterium;s__	9
GUT_GENOME024810	d__Bacteria;p__Firmicutes_A;c__Clostridia;o__Oscillospirales;f__Oscillospiraceae;g__UBA738;s__	9
GUT_GENOME028802	d__Bacteria;p__Bacteroidota;c__Bacteroidia;o__Bacteroidales;f__Bacteroidaceae;g__Prevotella;s__Prevotella sp000431975	9
GUT_GENOME049425	d__Bacteria;p__Actinobacteriota;c__Coriobacteriia;o__Coriobacteriales;f__Eggerthellaceae;g__CAG-1427;s__	9
GUT_GENOME065882	d__Bacteria;p__Firmicutes_A;c__Clostridia;o__UBA1212;f__UBA1255;g__;s__	9
GUT_GENOME069124	d__Bacteria;p__Bacteroidota;c__Bacteroidia;o__Bacteroidales;f__Bacteroidaceae;g__Prevotellamassilia;s__	9
GUT_GENOME087397	d__Bacteria;p__Firmicutes_A;c__Clostridia;o__Christensenellales;f__CAG-74;g__;s__	9
GUT_GENOME091175	d__Bacteria;p__Firmicutes_A;c__Clostridia;o__Lachnospirales;f__Lachnospiraceae;g__Blautia_A;s__	9
GUT_GENOME095520	d__Bacteria;p__Desulfobacterota_A;c__Desulfovibrionia;o__Desulfovibrionales;f__Desulfovibrionaceae;g__Bilophila;s__	9
GUT_GENOME096572	d__Bacteria;p__Firmicutes_C;c__Negativicutes;o__Veillonellales;f__Megasphaeraceae;g__Caecibacter;s__Caecibacter massiliensis	9
GUT_GENOME101275	d__Bacteria;p__Firmicutes_A;c__Clostridia;o__Lachnospirales;f__CAG-274;g__;s__	9
GUT_GENOME104676	d__Bacteria;p__Firmicutes_A;c__Clostridia;o__Peptostreptococcales;f__Anaerovoracaceae;g__CAG-145;s__	9
GUT_GENOME105698	d__Bacteria;p__Firmicutes_A;c__Clostridia;o__Oscillospirales;f__Oscillospiraceae;g__Oscillibacter;s__	9
GUT_GENOME108993	d__Bacteria;p__Bacteroidota;c__Bacteroidia;o__Bacteroidales;f__Bacteroidaceae;g__Bacteroides;s__	9
GUT_GENOME113599	d__Bacteria;p__Firmicutes_A;c__Clostridia;o__Christensenellales;f__QALW01;g__QALW01;s__	9
GUT_GENOME113664	d__Bacteria;p__Firmicutes_A;c__Clostridia;o__Peptostreptococcales;f__Anaerovoracaceae;g__CAG-145;s__	9
GUT_GENOME116897	d__Bacteria;p__Bacteroidota;c__Bacteroidia;o__Bacteroidales;f__Muribaculaceae;g__Muribaculum;s__Muribaculum sp002492595	9
GUT_GENOME120712	d__Bacteria;p__Firmicutes;c__Bacilli;o__RF39;f__CAG-1000;g__CAG-460;s__	9
GUT_GENOME129025	d__Bacteria;p__Firmicutes_A;c__Clostridia;o__Oscillospirales;f__Oscillospiraceae;g__Oscillibacter;s__	9
GUT_GENOME139200	d__Bacteria;p__Firmicutes_A;c__Clostridia;o__Lachnospirales;f__Lachnospiraceae;g__CAG-81;s__	9
GUT_GENOME142411	d__Bacteria;p__Verrucomicrobiota;c__Verrucomicrobiae;o__Verrucomicrobiales;f__Akkermansiaceae;g__Akkermansia;s__Akkermansia sp001580195	9
GUT_GENOME149381	d__Bacteria;p__Bacteroidota;c__Bacteroidia;o__Bacteroidales;f__Bacteroidaceae;g__Bacteroides;s__	9
GUT_GENOME155679	d__Bacteria;p__Bacteroidota;c__Bacteroidia;o__Bacteroidales;f__Bacteroidaceae;g__Bacteroides_A;s__	9
GUT_GENOME173857	d__Bacteria;p__Firmicutes_A;c__Clostridia;o__Oscillospirales;f__Oscillospiraceae;g__;s__	9
GUT_GENOME180992	d__Bacteria;p__Actinobacteriota;c__Coriobacteriia;o__Coriobacteriales;f__Coriobacteriaceae;g__Collinsella;s__	9
GUT_GENOME187126	d__Bacteria;p__Actinobacteriota;c__Coriobacteriia;o__Coriobacteriales;f__Eggerthellaceae;g__;s__	9
GUT_GENOME188728	d__Bacteria;p__Firmicutes_C;c__Negativicutes;o__Acidaminococcales;f__Acidaminococcaceae;g__Succiniclasticum;s__	9
GUT_GENOME189835	d__Bacteria;p__Firmicutes_A;c__Clostridia;o__Peptostreptococcales;f__Anaerovoracaceae;g__UBA1191;s__	9
GUT_GENOME193126	d__Bacteria;p__Firmicutes;c__Bacilli;o__Lactobacillales;f__Streptococcaceae;g__Lactococcus;s__Lactococcus piscium_C	9
GUT_GENOME193403	d__Bacteria;p__Firmicutes;c__Bacilli;o__Lactobacillales;f__Streptococcaceae;g__Streptococcus;s__	9
GUT_GENOME195657	d__Bacteria;p__Proteobacteria;c__Gammaproteobacteria;o__Enterobacterales;f__Pasteurellaceae;g__Haemophilus_D;s__	9
GUT_GENOME222558	d__Bacteria;p__Firmicutes_A;c__Clostridia;o__Oscillospirales;f__Ruminococcaceae;g__Angelakisella;s__	9
GUT_GENOME238202	d__Bacteria;p__Bacteroidota;c__Bacteroidia;o__Bacteroidales;f__UBA932;g__RC9;s__	9
GUT_GENOME244005	d__Bacteria;p__Firmicutes_A;c__Clostridia;o__Lachnospirales;f__Lachnospiraceae;g__GCA-900066575;s__GCA-900066575 sp002160765	9
GUT_GENOME244012	d__Bacteria;p__Firmicutes_C;c__Negativicutes;o__Veillonellales;f__Veillonellaceae;g__Veillonella;s__	9
GUT_GENOME246267	d__Bacteria;p__Firmicutes_A;c__Clostridia;o__Oscillospirales;f__Oscillospiraceae;g__NK3B98;s__	9
GUT_GENOME252665	d__Bacteria;p__Firmicutes_A;c__Clostridia;o__Oscillospirales;f__Oscillospiraceae;g__;s__	9
GUT_GENOME253072	d__Bacteria;p__Bacteroidota;c__Bacteroidia;o__Bacteroidales;f__Bacteroidaceae;g__43-108;s__43-108 sp001915545	9
GUT_GENOME254156	d__Bacteria;p__Firmicutes;c__Bacilli;o__RF39;f__CAG-1000;g__CAG-582;s__CAG-582 sp000435515	9
GUT_GENOME258656	d__Bacteria;p__Firmicutes_A;c__Clostridia;o__TANB77;f__CAG-508;g__;s__	9
GUT_GENOME261390	d__Bacteria;p__Desulfobacterota_A;c__Desulfovibrionia;o__Desulfovibrionales;f__Desulfovibrionaceae;g__Desulfovibrio;s__Desulfovibrio piger_A	9
GUT_GENOME269084	d__Bacteria;p__Firmicutes_C;c__Negativicutes;o__Veillonellales;f__Veillonellaceae;g__Veillonella_A;s__Veillonella_A sp000431435	9
GUT_GENOME274699	d__Bacteria;p__Firmicutes_A;c__Clostridia;o__Oscillospirales;f__Butyricicoccaceae;g__UBA4644;s__	9
GUT_GENOME275252	d__Bacteria;p__Firmicutes;c__Bacilli;o__RF39;f__CAG-1000;g__CAG-460;s__CAG-460 sp000438075	9
GUT_GENOME275379	d__Bacteria;p__Firmicutes_A;c__Clostridia;o__TANB77;f__CAG-508;g__CAG-245;s__	9
GUT_GENOME000047	d__Bacteria;p__Proteobacteria;c__Gammaproteobacteria;o__Enterobacterales;f__Enterobacteriaceae;g__Enterobacter;s__Enterobacter mori	8
GUT_GENOME000054	d__Bacteria;p__Actinobacteriota;c__Coriobacteriia;o__Coriobacteriales;f__Coriobacteriaceae;g__Collinsella;s__	8
GUT_GENOME000609	d__Bacteria;p__Firmicutes_A;c__Clostridia;o__Oscillospirales;f__Acutalibacteraceae;g__Marseille-P4683;s__Marseille-P4683 sp900232885	8
GUT_GENOME000994	d__Bacteria;p__Firmicutes_A;c__Clostridia;o__Lachnospirales;f__Lachnospiraceae;g__UBA9414;s__	8
GUT_GENOME001681	d__Bacteria;p__Actinobacteriota;c__Coriobacteriia;o__Coriobacteriales;f__Coriobacteriaceae;g__Collinsella;s__	8
GUT_GENOME005080	d__Bacteria;p__Firmicutes_C;c__Negativicutes;o__Veillonellales;f__Veillonellaceae;g__Veillonella;s__	8
GUT_GENOME005405	d__Bacteria;p__Firmicutes;c__Bacilli;o__Lactobacillales;f__Streptococcaceae;g__Streptococcus;s__Streptococcus infantis_I	8
GUT_GENOME006546	d__Bacteria;p__Firmicutes;c__Bacilli;o__RF39;f__CAG-1000;g__CAG-605;s__CAG-605 sp000433255	8
GUT_GENOME023569	d__Bacteria;p__Firmicutes_A;c__Clostridia;o__Oscillospirales;f__Ruminococcaceae;g__Angelakisella;s__Angelakisella sp003453215	8
GUT_GENOME023798	d__Bacteria;p__Bacteroidota;c__Bacteroidia;o__Bacteroidales;f__Bacteroidaceae;g__Prevotellamassilia;s__	8
GUT_GENOME024514	d__Bacteria;p__Bacteroidota;c__Bacteroidia;o__Bacteroidales;f__Bacteroidaceae;g__UBA4372;s__	8
GUT_GENOME024527	d__Bacteria;p__Bacteroidota;c__Bacteroidia;o__Bacteroidales;f__Bacteroidaceae;g__Prevotella;s__	8
GUT_GENOME024905	d__Bacteria;p__Fusobacteriota;c__Fusobacteriia;o__Fusobacteriales;f__Fusobacteriaceae;g__Fusobacterium_B;s__	8
GUT_GENOME024968	d__Bacteria;p__Firmicutes_A;c__Clostridia;o__Oscillospirales;f__Oscillospiraceae;g__CAG-83;s__	8
GUT_GENOME027596	d__Bacteria;p__Firmicutes;c__Bacilli;o__Lactobacillales;f__Streptococcaceae;g__Lactococcus;s__Lactococcus lactis_E	8
GUT_GENOME029780	d__Bacteria;p__Firmicutes_C;c__Negativicutes;o__Veillonellales;f__Veillonellaceae;g__Veillonella;s__Veillonella sp002959755	8
GUT_GENOME037425	d__Bacteria;p__Firmicutes_C;c__Negativicutes;o__Acidaminococcales;f__Acidaminococcaceae;g__Acidaminococcus;s__	8
GUT_GENOME040420	d__Bacteria;p__Verrucomicrobiota;c__Verrucomicrobiae;o__Verrucomicrobiales;f__Akkermansiaceae;g__Akkermansia;s__	8
GUT_GENOME044529	d__Bacteria;p__Firmicutes_A;c__Clostridia;o__TANB77;f__CAG-508;g__CAG-269;s__	8
GUT_GENOME045630	d__Bacteria;p__Firmicutes_A;c__Clostridia;o__Lachnospirales;f__Lachnospiraceae;g__Blautia;s__	8
GUT_GENOME057980	d__Bacteria;p__Firmicutes;c__Bacilli;o__RFN20;f__CAG-826;g__UBA4855;s__	8
GUT_GENOME065504	d__Bacteria;p__Firmicutes;c__Bacilli;o__Erysipelotrichales;f__Erysipelotrichaceae;g__Absiella;s__	8
GUT_GENOME078848	d__Bacteria;p__Firmicutes_A;c__Clostridia;o__Oscillospirales;f__Acutalibacteraceae;g__Acutalibacter;s__	8
GUT_GENOME092727	d__Bacteria;p__Bacteroidota;c__Bacteroidia;o__Bacteroidales;f__Porphyromonadaceae;g__Porphyromonas;s__Porphyromonas uenonis_A	8
GUT_GENOME093605	d__Bacteria;p__Firmicutes_A;c__Clostridia;o__Lachnospirales;f__Lachnospiraceae;g__Blautia_A;s__	8
GUT_GENOME093910	d__Bacteria;p__Firmicutes_A;c__Clostridia;o__Peptostreptococcales;f__Peptostreptococcaceae;g__Peptostreptococcus;s__	8
GUT_GENOME095001	d__Bacteria;p__Firmicutes_A;c__Clostridia;o__Lachnospirales;f__Lachnospiraceae;g__TF01-11;s__	8
GUT_GENOME096196	d__Bacteria;p__Firmicutes_A;c__Clostridia;o__Oscillospirales;f__Ruminococcaceae;g__Ruminococcus_F;s__Ruminococcus_F champanellensis	8
GUT_GENOME096407	d__Bacteria;p__Fusobacteriota;c__Fusobacteriia;o__Fusobacteriales;f__Fusobacteriaceae;g__Cetobacterium_A;s__Cetobacterium_A somerae	8
GUT_GENOME096571	d__Bacteria;p__Firmicutes_A;c__Clostridia;o__Oscillospirales;f__Ruminococcaceae;g__Massilioclostridium;s__Massilioclostridium coli	8
GUT_GENOME096573	d__Bacteria;p__Bacteroidota;c__Bacteroidia;o__Bacteroidales;f__Rikenellaceae;g__Alistipes;s__Alistipes timonensis	8
GUT_GENOME098042	d__Bacteria;p__Firmicutes_A;c__Clostridia;o__Lachnospirales;f__Lachnospiraceae;g__Clostridium_M;s__	8
GUT_GENOME102629	d__Bacteria;p__Firmicutes_A;c__Clostridia;o__UBA1212;f__UBA1255;g__;s__	8
GUT_GENOME104639	d__Bacteria;p__Firmicutes_A;c__Clostridia;o__Lachnospirales;f__UBA1390;g__UBA1390;s__UBA1390 sp002305315	8
GUT_GENOME108274	d__Bacteria;p__Bacteroidota;c__Bacteroidia;o__Bacteroidales;f__Bacteroidaceae;g__CAG-617;s__CAG-617 sp000438115	8
GUT_GENOME109620	d__Bacteria;p__Bacteroidota;c__Bacteroidia;o__Bacteroidales;f__Bacteroidaceae;g__Bacteroides_A;s__Bacteroides_A sp002161565	8
GUT_GENOME115127	d__Bacteria;p__Bacteroidota;c__Bacteroidia;o__Bacteroidales;f__Bacteroidaceae;g__Prevotellamassilia;s__	8
GUT_GENOME115597	d__Bacteria;p__Bacteroidota;c__Bacteroidia;o__Bacteroidales;f__Bacteroidaceae;g__Prevotella;s__	8
GUT_GENOME119698	d__Bacteria;p__Firmicutes_A;c__Clostridia;o__Oscillospirales;f__Ruminococcaceae;g__;s__	8
GUT_GENOME126719	d__Bacteria;p__Bacteroidota;c__Bacteroidia;o__Bacteroidales;f__Rikenellaceae;g__Alistipes;s__	8
GUT_GENOME142330	d__Bacteria;p__Firmicutes_A;c__Clostridia;o__Peptostreptococcales;f__Peptostreptococcaceae;g__Clostridioides;s__Clostridioides difficile	8
GUT_GENOME145980	d__Bacteria;p__Proteobacteria;c__Gammaproteobacteria;o__Enterobacterales;f__Enterobacteriaceae;g__Morganella;s__Morganella morganii	8
GUT_GENOME155164	d__Bacteria;p__Bacteroidota;c__Bacteroidia;o__Bacteroidales;f__Bacteroidaceae;g__Bacteroides_A;s__	8
GUT_GENOME155809	d__Bacteria;p__Firmicutes_C;c__Negativicutes;o__Veillonellales;f__Veillonellaceae;g__Veillonella;s__	8
GUT_GENOME189606	d__Bacteria;p__Firmicutes_A;c__Clostridia;o__Lachnospirales;f__Lachnospiraceae;g__UBA7096;s__	8
GUT_GENOME192857	d__Bacteria;p__Firmicutes_C;c__Negativicutes;o__Veillonellales;f__Megasphaeraceae;g__Megasphaera;s__Megasphaera sp002319965	8
GUT_GENOME207408	d__Bacteria;p__Actinobacteriota;c__Actinobacteria;o__Actinomycetales;f__Bifidobacteriaceae;g__Alloscardovia;s__Alloscardovia omnicolens	8
GUT_GENOME212287	d__Bacteria;p__Proteobacteria;c__Gammaproteobacteria;o__Enterobacterales;f__Pasteurellaceae;g__Haemophilus_D;s__Haemophilus_D parainfluenzae_M	8
GUT_GENOME222123	d__Bacteria;p__Actinobacteriota;c__Coriobacteriia;o__Coriobacteriales;f__Eggerthellaceae;g__Senegalimassilia;s__	8
GUT_GENOME222296	d__Bacteria;p__Firmicutes_A;c__Clostridia;o__Christensenellales;f__Christensenellaceae;g__QANA01;s__	8
GUT_GENOME226031	d__Bacteria;p__Firmicutes_C;c__Negativicutes;o__Veillonellales;f__Megasphaeraceae;g__Megasphaera;s__Megasphaera sp001546855	8
GUT_GENOME245185	d__Bacteria;p__Firmicutes;c__Bacilli;o__RF39;f__UBA5348;g__CAG-1193;s__CAG-1193 sp000436255	8
GUT_GENOME246421	d__Bacteria;p__Bacteroidota;c__Bacteroidia;o__Bacteroidales;f__Bacteroidaceae;g__Bacteroides;s__	8
GUT_GENOME249374	d__Bacteria;p__Firmicutes_A;c__Clostridia;o__Oscillospirales;f__Oscillospiraceae;g__Oscillibacter;s__	8
GUT_GENOME251112	d__Bacteria;p__Firmicutes_A;c__Clostridia;o__TANB77;f__CAG-508;g__CAG-269;s__	8
GUT_GENOME251627	d__Bacteria;p__Bacteroidota;c__Bacteroidia;o__Bacteroidales;f__Rikenellaceae;g__Alistipes;s__Alistipes sp900021155	8
GUT_GENOME256840	d__Bacteria;p__Firmicutes_A;c__Clostridia;o__Oscillospirales;f__Acutalibacteraceae;g__;s__	8
GUT_GENOME259822	d__Bacteria;p__Firmicutes_A;c__Clostridia;o__Oscillospirales;f__CAG-272;g__;s__	8
GUT_GENOME262768	d__Bacteria;p__Firmicutes_C;c__Negativicutes;o__Veillonellales;f__Veillonellaceae;g__Veillonella;s__	8
GUT_GENOME263866	d__Bacteria;p__Firmicutes;c__Bacilli;o__Erysipelotrichales;f__Erysipelotrichaceae;g__Faecalicoccus;s__Faecalicoccus pleomorphus	8
GUT_GENOME264227	d__Bacteria;p__Bacteroidota;c__Bacteroidia;o__Bacteroidales;f__Bacteroidaceae;g__Alloprevotella;s__Alloprevotella tannerae	8
GUT_GENOME266481	d__Bacteria;p__Firmicutes;c__Bacilli;o__Lactobacillales;f__Streptococcaceae;g__Streptococcus;s__Streptococcus constellatus	8
GUT_GENOME277087	d__Bacteria;p__Firmicutes_A;c__Clostridia;o__Oscillospirales;f__Oscillospiraceae;g__ER4;s__	8
GUT_GENOME279170	d__Bacteria;p__Firmicutes;c__Bacilli;o__RF39;f__CAG-1000;g__CAG-460;s__CAG-460 sp000437355	8
GUT_GENOME285832	d__Bacteria;p__Bacteroidota;c__Bacteroidia;o__Bacteroidales;f__Bacteroidaceae;g__Prevotella;s__Prevotella sp002300055	8
GUT_GENOME000187	d__Bacteria;p__Bacteroidota;c__Bacteroidia;o__Bacteroidales;f__Bacteroidaceae;g__Bacteroides_A;s__Bacteroides_A sp900066445	7
GUT_GENOME000200	d__Bacteria;p__Firmicutes_A;c__Clostridia;o__Clostridiales;f__Clostridiaceae;g__Clostridium;s__Clostridium disporicum	7
GUT_GENOME000586	d__Bacteria;p__Firmicutes_A;c__Clostridia;o__Eubacteriales;f__Eubacteriaceae;g__Eubacterium;s__Eubacterium callanderi	7
GUT_GENOME000962	d__Bacteria;p__Firmicutes_A;c__Clostridia;o__Lachnospirales;f__Lachnospiraceae;g__Faecalicatena;s__Faecalicatena sp000509105	7
GUT_GENOME001324	d__Bacteria;p__Bacteroidota;c__Bacteroidia;o__Bacteroidales;f__Tannerellaceae;g__Parabacteroides;s__	7
GUT_GENOME001573	d__Bacteria;p__Firmicutes;c__Bacilli;o__Lactobacillales;f__Lactobacillaceae;g__Weissella;s__Weissella cibaria	7
GUT_GENOME008172	d__Bacteria;p__Firmicutes_A;c__Clostridia;o__Oscillospirales;f__Acutalibacteraceae;g__Eubacterium_R;s__	7
GUT_GENOME009953	d__Bacteria;p__Cyanobacteria;c__Vampirovibrionia;o__Gastranaerophilales;f__Gastranaerophilaceae;g__CAG-306;s__CAG-306 sp000980375	7
GUT_GENOME010560	d__Bacteria;p__Firmicutes;c__Bacilli;o__RF39;f__CAG-822;g__;s__	7
GUT_GENOME015416	d__Bacteria;p__Firmicutes_A;c__Clostridia;o__Lachnospirales;f__Lachnospiraceae;g__Agathobacter;s__	7
GUT_GENOME044136	d__Bacteria;p__Firmicutes_A;c__Clostridia;o__Oscillospirales;f__Oscillospiraceae;g__ER4;s__	7
GUT_GENOME063926	d__Bacteria;p__Bacteroidota;c__Bacteroidia;o__Bacteroidales;f__Bacteroidaceae;g__Prevotella;s__	7
GUT_GENOME065321	d__Bacteria;p__Firmicutes_A;c__Clostridia;o__Lachnospirales;f__Lachnospiraceae;g__Tyzzerella;s__	7
GUT_GENOME078005	d__Bacteria;p__Fusobacteriota;c__Fusobacteriia;o__Fusobacteriales;f__Fusobacteriaceae;g__Fusobacterium_B;s__	7
GUT_GENOME086481	d__Bacteria;p__Fusobacteriota;c__Fusobacteriia;o__Fusobacteriales;f__Fusobacteriaceae;g__Fusobacterium_A;s__Fusobacterium_A varium_A	7
GUT_GENOME089207	d__Bacteria;p__Firmicutes_A;c__Clostridia;o__Oscillospirales;f__Acutalibacteraceae;g__Acutalibacter;s__	7
GUT_GENOME090944	d__Bacteria;p__Firmicutes_A;c__Clostridia;o__TANB77;f__CAG-508;g__CAG-269;s__	7
GUT_GENOME092360	d__Bacteria;p__Firmicutes_A;c__Clostridia;o__Oscillospirales;f__Oscillospiraceae;g__NK3B98;s__	7
GUT_GENOME093248	d__Bacteria;p__Firmicutes_A;c__Clostridia;o__Monoglobales;f__Monoglobaceae;g__;s__	7
GUT_GENOME095515	d__Bacteria;p__Firmicutes_A;c__Clostridia;o__Eubacteriales;f__Eubacteriaceae;g__Eubacterium;s__Eubacterium limosum	7
GUT_GENOME096281	d__Bacteria;p__Actinobacteriota;c__Actinobacteria;o__Actinomycetales;f__Actinomycetaceae;g__Pauljensenia;s__Pauljensenia sp000308055	7
GUT_GENOME096378	d__Bacteria;p__Actinobacteriota;c__Actinobacteria;o__Actinomycetales;f__Actinomycetaceae;g__Pauljensenia;s__Pauljensenia sp000411415	7
GUT_GENOME096399	d__Bacteria;p__Firmicutes_A;c__Clostridia;o__Oscillospirales;f__Ruminococcaceae;g__Bittarella;s__Bittarella massiliensis	7
GUT_GENOME096819	d__Bacteria;p__Firmicutes_A;c__Clostridia;o__Oscillospirales;f__Acutalibacteraceae;g__Eubacterium_R;s__Eubacterium_R coprostanoligenes	7
GUT_GENOME103741	d__Bacteria;p__Firmicutes;c__Bacilli;o__Erysipelotrichales;f__Erysipelatoclostridiaceae;g__Erysipelatoclostridium;s__Erysipelatoclostridium saccharogumia	7
GUT_GENOME118429	d__Bacteria;p__Firmicutes_A;c__Clostridia;o__Oscillospirales;f__Acutalibacteraceae;g__Acutalibacter;s__	7
GUT_GENOME120040	d__Bacteria;p__Firmicutes_A;c__Clostridia;o__Lachnospirales;f__Lachnospiraceae;g__Faecalicatena;s__	7
GUT_GENOME121397	d__Bacteria;p__Firmicutes_A;c__Clostridia;o__Peptostreptococcales;f__Anaerovoracaceae;g__CAG-145;s__	7
GUT_GENOME133538	d__Bacteria;p__Firmicutes_A;c__Clostridia;o__Lachnospirales;f__Lachnospiraceae;g__Clostridium_Q;s__	7
GUT_GENOME137478	d__Bacteria;p__Firmicutes;c__Bacilli;o__RF39;f__CAG-822;g__CAG-822;s__CAG-822 sp000432855	7
GUT_GENOME139307	d__Bacteria;p__Firmicutes_A;c__Clostridia;o__Oscillospirales;f__Acutalibacteraceae;g__UBA1691;s__	7
GUT_GENOME139895	d__Bacteria;p__Firmicutes;c__Bacilli;o__RF39;f__CAG-302;g__CAG-302;s__	7
GUT_GENOME140045	d__Bacteria;p__Firmicutes;c__Bacilli;o__Erysipelotrichales;f__Erysipelotrichaceae;g__Absiella;s__	7
GUT_GENOME142396	d__Bacteria;p__Firmicutes_A;c__Clostridia;o__Lachnospirales;f__Lachnospiraceae;g__Dorea;s__Dorea sp000765215	7
GUT_GENOME143751	d__Bacteria;p__Proteobacteria;c__Gammaproteobacteria;o__Enterobacterales;f__Enterobacteriaceae;g__Enterobacter;s__Enterobacter cloacae_H	7
GUT_GENOME156849	d__Bacteria;p__Proteobacteria;c__Gammaproteobacteria;o__Burkholderiales;f__Burkholderiaceae;g__Turicimonas;s__	7
GUT_GENOME170510	d__Bacteria;p__Firmicutes;c__Bacilli;o__RF39;f__CAG-611;g__CAG-877;s__CAG-877 sp000433455	7
GUT_GENOME175345	d__Bacteria;p__Firmicutes_A;c__Clostridia;o__Oscillospirales;f__Butyricicoccaceae;g__Agathobaculum;s__Agathobaculum desmolans	7
GUT_GENOME175792	d__Bacteria;p__Proteobacteria;c__Alphaproteobacteria;o__RF32;f__CAG-239;g__CAG-495;s__	7
GUT_GENOME191958	d__Bacteria;p__Firmicutes_A;c__Clostridia;o__Lachnospirales;f__Lachnospiraceae;g__Marvinbryantia;s__	7
GUT_GENOME207489	d__Bacteria;p__Actinobacteriota;c__Actinobacteria;o__Actinomycetales;f__Micrococcaceae;g__Rothia;s__Rothia mucilaginosa_A	7
GUT_GENOME208504	d__Bacteria;p__Bacteroidota;c__Bacteroidia;o__Bacteroidales;f__Bacteroidaceae;g__Prevotella;s__Prevotella denticola	7
GUT_GENOME225852	d__Bacteria;p__Firmicutes;c__Bacilli;o__Lactobacillales;f__Lactobacillaceae;g__Leuconostoc;s__Leuconostoc lactis_B	7
GUT_GENOME226919	d__Bacteria;p__Firmicutes;c__Bacilli;o__Lactobacillales;f__Lactobacillaceae;g__Lactobacillus;s__Lactobacillus gallinarum	7
GUT_GENOME232315	d__Bacteria;p__Firmicutes;c__Bacilli;o__Lactobacillales;f__Lactobacillaceae;g__Leuconostoc;s__Leuconostoc citreum	7
GUT_GENOME232438	d__Bacteria;p__Firmicutes_A;c__Clostridia;o__4C28d-15;f__CAG-727;g__UBA10281;s__	7
GUT_GENOME246326	d__Bacteria;p__Firmicutes_A;c__Clostridia;o__Oscillospirales;f__Acutalibacteraceae;g__An200;s__	7
GUT_GENOME251942	d__Bacteria;p__Verrucomicrobiota;c__Lentisphaeria;o__Victivallales;f__Victivallaceae;g__;s__	7
GUT_GENOME252578	d__Bacteria;p__Firmicutes_A;c__Clostridia;o__TANB77;f__CAG-508;g__CAG-269;s__	7
GUT_GENOME254353	d__Bacteria;p__Firmicutes_A;c__Clostridia;o__Christensenellales;f__CAG-138;g__UBA1685;s__	7
GUT_GENOME257069	d__Bacteria;p__Firmicutes_A;c__Clostridia;o__Oscillospirales;f__Ruminococcaceae;g__Fournierella;s__	7
GUT_GENOME257132	d__Bacteria;p__Firmicutes_A;c__Clostridia;o__Oscillospirales;f__Acutalibacteraceae;g__;s__	7
GUT_GENOME257151	d__Bacteria;p__Firmicutes_A;c__Clostridia;o__Lachnospirales;f__Lachnospiraceae;g__;s__	7
GUT_GENOME261579	d__Bacteria;p__Firmicutes_A;c__Clostridia;o__Lachnospirales;f__Lachnospiraceae;g__Dorea;s__	7
GUT_GENOME273237	d__Bacteria;p__Firmicutes;c__Bacilli;o__RF39;f__CAG-1000;g__CAG-1000;s__CAG-1000 sp000434555	7
GUT_GENOME278559	d__Bacteria;p__Firmicutes;c__Bacilli;o__RF39;f__CAG-611;g__CAG-451;s__	7
GUT_GENOME279989	d__Bacteria;p__Cyanobacteria;c__Vampirovibrionia;o__Gastranaerophilales;f__Gastranaerophilaceae;g__Zag111;s__Zag111 sp002103105	7
GUT_GENOME283286	d__Bacteria;p__Bacteroidota;c__Bacteroidia;o__Bacteroidales;f__Bacteroidaceae;g__UBA6382;s__	7
GUT_GENOME286320	d__Bacteria;p__Proteobacteria;c__Alphaproteobacteria;o__RF32;f__CAG-239;g__CAG-495;s__CAG-495 sp000432275	7
GUT_GENOME000022	d__Bacteria;p__Firmicutes;c__Bacilli;o__Lactobacillales;f__Lactobacillaceae;g__Lactobacillus;s__Lactobacillus johnsonii	6
GUT_GENOME000202	d__Bacteria;p__Firmicutes_A;c__Clostridia;o__Clostridiales;f__Clostridiaceae;g__Clostridium_P;s__Clostridium_P ventriculi	6
GUT_GENOME000559	d__Bacteria;p__Proteobacteria;c__Gammaproteobacteria;o__Enterobacterales;f__Enterobacteriaceae;g__Klebsiella_A;s__Klebsiella_A oxytoca	6
GUT_GENOME001376	d__Bacteria;p__Firmicutes;c__Bacilli;o__Lactobacillales;f__Streptococcaceae;g__Lactococcus;s__Lactococcus petauri	6
GUT_GENOME001768	d__Bacteria;p__Firmicutes;c__Bacilli;o__Erysipelotrichales;f__Erysipelatoclostridiaceae;g__Erysipelatoclostridium;s__	6
GUT_GENOME003569	d__Bacteria;p__Firmicutes_A;c__Clostridia;o__Peptostreptococcales;f__Peptostreptococcaceae;g__Peptostreptococcus;s__Peptostreptococcus anaerobius	6
GUT_GENOME011719	d__Bacteria;p__Proteobacteria;c__Gammaproteobacteria;o__Burkholderiales;f__Burkholderiaceae;g__Duodenibacillus;s__	6
GUT_GENOME011747	d__Bacteria;p__Firmicutes_A;c__Clostridia;o__Oscillospirales;f__CAG-382;g__;s__	6
GUT_GENOME014081	d__Bacteria;p__Firmicutes_A;c__Clostridia;o__Lachnospirales;f__Lachnospiraceae;g__CAG-590;s__	6
GUT_GENOME025678	d__Bacteria;p__Firmicutes_A;c__Clostridia;o__Oscillospirales;f__Ruminococcaceae;g__Gemmiger;s__	6
GUT_GENOME026646	d__Bacteria;p__Firmicutes_C;c__Negativicutes;o__Veillonellales;f__Dialisteraceae;g__Dialister;s__	6
GUT_GENOME032966	d__Bacteria;p__Firmicutes_A;c__Clostridia;o__Lachnospirales;f__Lachnospiraceae;g__Blautia_A;s__	6
GUT_GENOME034674	d__Bacteria;p__Firmicutes_A;c__Clostridia;o__Monoglobales;f__UBA9506;g__UBA9506;s__UBA9506 sp003506415	6
GUT_GENOME034989	d__Bacteria;p__Bacteroidota;c__Bacteroidia;o__Bacteroidales;f__Muribaculaceae;g__Duncaniella;s__	6
GUT_GENOME037775	d__Bacteria;p__Bacteroidota;c__Bacteroidia;o__Bacteroidales;f__Bacteroidaceae;g__Prevotella;s__	6
GUT_GENOME044051	d__Bacteria;p__Firmicutes;c__Bacilli;o__RF39;f__CAG-302;g__CAG-914;s__CAG-914 sp000437895	6
GUT_GENOME044229	d__Bacteria;p__Firmicutes_A;c__Clostridia;o__Oscillospirales;f__CAG-382;g__;s__	6
GUT_GENOME048181	d__Bacteria;p__Firmicutes_A;c__Clostridia;o__Oscillospirales;f__Oscillospiraceae;g__UBA5446;s__	6
GUT_GENOME057672	d__Bacteria;p__Firmicutes_C;c__Negativicutes;o__Veillonellales;f__Veillonellaceae;g__Veillonella_A;s__Veillonella_A seminalis	6
GUT_GENOME062382	d__Bacteria;p__Firmicutes_C;c__Negativicutes;o__Veillonellales;f__Dialisteraceae;g__Dialister;s__	6
GUT_GENOME065630	d__Bacteria;p__Firmicutes_C;c__Negativicutes;o__Veillonellales;f__Veillonellaceae;g__Veillonella;s__	6
GUT_GENOME074555	d__Bacteria;p__Bacteroidota;c__Bacteroidia;o__Bacteroidales;f__Porphyromonadaceae;g__Porphyromonas;s__Porphyromonas somerae	6
GUT_GENOME078981	d__Bacteria;p__Firmicutes_A;c__Clostridia;o__Oscillospirales;f__Acutalibacteraceae;g__Ruminococcus_E;s__	6
GUT_GENOME086831	d__Bacteria;p__Actinobacteriota;c__Coriobacteriia;o__Coriobacteriales;f__Coriobacteriaceae;g__Collinsella;s__Collinsella sp002232035	6
GUT_GENOME088630	d__Bacteria;p__Actinobacteriota;c__Coriobacteriia;o__Coriobacteriales;f__Eggerthellaceae;g__CAG-1427;s__	6
GUT_GENOME089884	d__Bacteria;p__Firmicutes_A;c__Clostridia;o__Oscillospirales;f__Oscillospiraceae;g__UBA5446;s__	6
GUT_GENOME092814	d__Bacteria;p__Bacteroidota;c__Bacteroidia;o__Bacteroidales;f__Porphyromonadaceae;g__Porphyromonas;s__	6
GUT_GENOME092829	d__Bacteria;p__Firmicutes_A;c__Clostridia;o__Oscillospirales;f__Acutalibacteraceae;g__Acutalibacter;s__	6
GUT_GENOME093113	d__Bacteria;p__Firmicutes_A;c__Clostridia;o__TANB77;f__CAG-508;g__CAG-354;s__	6
GUT_GENOME093315	d__Bacteria;p__Firmicutes_A;c__Clostridia;o__Monoglobales;f__Monoglobaceae;g__;s__	6
GUT_GENOME094938	d__Bacteria;p__Firmicutes_A;c__Clostridia;o__Lachnospirales;f__Lachnospiraceae;g__;s__	6
GUT_GENOME096057	d__Bacteria;p__Firmicutes;c__Bacilli;o__Lactobacillales;f__Lactobacillaceae;g__Lactobacillus_H;s__	6
GUT_GENOME096176	d__Bacteria;p__Proteobacteria;c__Gammaproteobacteria;o__Enterobacterales;f__Succinivibrionaceae;g__Succinatimonas;s__Succinatimonas hippei	6
GUT_GENOME096420	d__Bacteria;p__Fusobacteriota;c__Fusobacteriia;o__Fusobacteriales;f__Fusobacteriaceae;g__Fusobacterium;s__Fusobacterium polymorphum	6
GUT_GENOME096495	d__Bacteria;p__Firmicutes_A;c__Clostridia;o__Lachnospirales;f__Lachnospiraceae;g__Faecalicatena;s__Faecalicatena contorta_B	6
GUT_GENOME096556	d__Bacteria;p__Bacteroidota;c__Bacteroidia;o__Bacteroidales;f__Rikenellaceae;g__Alistipes;s__Alistipes sp900083545	6
GUT_GENOME098777	d__Bacteria;p__Firmicutes_A;c__Clostridia;o__Peptostreptococcales;f__Peptostreptococcaceae;g__Terrisporobacter;s__Terrisporobacter othiniensis	6
GUT_GENOME099523	d__Bacteria;p__Firmicutes;c__Bacilli;o__Erysipelotrichales;f__Erysipelatoclostridiaceae;g__KLE1796;s__	6
GUT_GENOME103857	d__Bacteria;p__Actinobacteriota;c__Coriobacteriia;o__Coriobacteriales;f__Coriobacteriaceae;g__Collinsella;s__Collinsella stercoris	6
GUT_GENOME104910	d__Bacteria;p__Firmicutes_A;c__Clostridia;o__Oscillospirales;f__Oscillospiraceae;g__CAG-83;s__	6
GUT_GENOME105900	d__Bacteria;p__Firmicutes_A;c__Clostridia;o__Oscillospirales;f__Acutalibacteraceae;g__An200;s__	6
GUT_GENOME108785	d__Bacteria;p__Firmicutes_C;c__Negativicutes;o__Acidaminococcales;f__Acidaminococcaceae;g__Phascolarctobacterium;s__	6
GUT_GENOME110466	d__Bacteria;p__Bacteroidota;c__Bacteroidia;o__Bacteroidales;f__UBA932;g__RC9;s__	6
GUT_GENOME111344	d__Bacteria;p__Firmicutes_A;c__Clostridia;o__TANB77;f__CAG-508;g__CAG-269;s__	6
GUT_GENOME111495	d__Bacteria;p__Firmicutes_A;c__Clostridia;o__Oscillospirales;f__Acutalibacteraceae;g__;s__	6
GUT_GENOME112667	d__Bacteria;p__Firmicutes_A;c__Clostridia;o__Lachnospirales;f__Anaerotignaceae;g__Anaerotignum;s__	6
GUT_GENOME115910	d__Bacteria;p__Firmicutes_A;c__Clostridia;o__Christensenellales;f__QAND01;g__;s__	6
GUT_GENOME116282	d__Bacteria;p__Bacteroidota;c__Bacteroidia;o__Bacteroidales;f__Muribaculaceae;g__CAG-873;s__CAG-873 sp001701165	6
GUT_GENOME116471	d__Bacteria;p__Firmicutes_A;c__Clostridia;o__TANB77;f__CAG-508;g__CAG-269;s__	6
GUT_GENOME117154	d__Bacteria;p__Firmicutes_A;c__Clostridia;o__Lachnospirales;f__Lachnospiraceae;g__Lachnoclostridium_A;s__	6
GUT_GENOME117636	d__Bacteria;p__Firmicutes_A;c__Clostridia;o__TANB77;f__CAG-508;g__CAG-492;s__	6
GUT_GENOME120773	d__Bacteria;p__Proteobacteria;c__Gammaproteobacteria;o__Burkholderiales;f__Burkholderiaceae;g__Sutterella;s__	6
GUT_GENOME121415	d__Bacteria;p__Bacteroidota;c__Bacteroidia;o__Bacteroidales;f__Porphyromonadaceae;g__Porphyromonas;s__Porphyromonas endodontalis	6
GUT_GENOME121462	d__Bacteria;p__Firmicutes_A;c__Clostridia;o__Oscillospirales;f__Acutalibacteraceae;g__Eubacterium_R;s__Eubacterium_R sp000431535	6
GUT_GENOME123846	d__Bacteria;p__Firmicutes;c__Bacilli;o__Lactobacillales;f__Lactobacillaceae;g__Lactobacillus_G;s__Lactobacillus_G sanfranciscensis	6
GUT_GENOME125418	d__Bacteria;p__Proteobacteria;c__Gammaproteobacteria;o__Burkholderiales;f__Burkholderiaceae;g__Sutterella;s__	6
GUT_GENOME127781	d__Bacteria;p__Firmicutes_A;c__Clostridia;o__Christensenellales;f__CAG-74;g__;s__	6
GUT_GENOME134271	d__Bacteria;p__Firmicutes;c__Bacilli;o__RF39;f__CAG-1000;g__CAG-533;s__CAG-533 sp000434495	6
GUT_GENOME137438	d__Bacteria;p__Firmicutes_A;c__Clostridia;o__Oscillospirales;f__Acutalibacteraceae;g__;s__	6
GUT_GENOME138463	d__Bacteria;p__Actinobacteriota;c__Coriobacteriia;o__Coriobacteriales;f__Coriobacteriaceae;g__Collinsella;s__	6
GUT_GENOME140603	d__Bacteria;p__Firmicutes_A;c__Clostridia;o__Tissierellales;f__Helcococcaceae;g__Anaerococcus;s__Anaerococcus obesiensis	6
GUT_GENOME142015	d__Bacteria;p__Actinobacteriota;c__Actinobacteria;o__Actinomycetales;f__Bifidobacteriaceae;g__Bifidobacterium;s__Bifidobacterium pseudolongum_A	6
GUT_GENOME142485	d__Bacteria;p__Firmicutes;c__Bacilli;o__Lactobacillales;f__Lactobacillaceae;g__Lactobacillus_D;s__Lactobacillus_D sakei	6
GUT_GENOME143127	d__Bacteria;p__Firmicutes_A;c__Clostridia;o__Lachnospirales;f__Lachnospiraceae;g__Blautia;s__Blautia hominis	6
GUT_GENOME148816	d__Bacteria;p__Firmicutes_C;c__Negativicutes;o__Veillonellales;f__Megasphaeraceae;g__Megasphaera;s__	6
GUT_GENOME150770	d__Bacteria;p__Firmicutes_A;c__Clostridia;o__TANB77;f__UBA1234;g__;s__	6
GUT_GENOME153870	d__Bacteria;p__Cyanobacteria;c__Vampirovibrionia;o__Gastranaerophilales;f__Gastranaerophilaceae;g__UBA6984;s__UBA6984 sp003258725	6
GUT_GENOME157303	d__Bacteria;p__Elusimicrobiota;c__Elusimicrobia;o__Elusimicrobiales;f__Elusimicrobiaceae;g__UBA1174;s__	6
GUT_GENOME159031	d__Bacteria;p__Firmicutes_A;c__Clostridia;o__Monoglobales;f__UBA1381;g__UBA4716;s__	6
GUT_GENOME159708	d__Bacteria;p__Firmicutes_A;c__Clostridia;o__Oscillospirales;f__Oscillospiraceae;g__;s__	6
GUT_GENOME161306	d__Bacteria;p__Bacteroidota;c__Bacteroidia;o__Bacteroidales;f__Bacteroidaceae;g__Prevotella;s__	6
GUT_GENOME170652	d__Bacteria;p__Firmicutes_A;c__Clostridia;o__Oscillospirales;f__Ruminococcaceae;g__Faecalibacterium;s__	6
GUT_GENOME170783	d__Bacteria;p__Firmicutes;c__Bacilli;o__RF39;f__CAG-822;g__UBA3631;s__	6
GUT_GENOME175819	d__Bacteria;p__Firmicutes_A;c__Clostridia;o__Oscillospirales;f__Oscillospiraceae;g__UBA1777;s__UBA1777 sp002320035	6
GUT_GENOME195281	d__Bacteria;p__Bacteroidota;c__Bacteroidia;o__Bacteroidales;f__Rikenellaceae;g__Alistipes_A;s__	6
GUT_GENOME207226	d__Bacteria;p__Actinobacteriota;c__Actinobacteria;o__Actinomycetales;f__Actinomycetaceae;g__Pauljensenia;s__Pauljensenia sp001838165	6
GUT_GENOME207341	d__Bacteria;p__Proteobacteria;c__Gammaproteobacteria;o__Enterobacterales;f__Pasteurellaceae;g__Haemophilus_D;s__Haemophilus_D parainfluenzae_J	6
GUT_GENOME208942	d__Bacteria;p__Bacteroidota;c__Bacteroidia;o__Bacteroidales;f__Muribaculaceae;g__CAG-485;s__CAG-485 sp000437495	6
GUT_GENOME215875	d__Bacteria;p__Firmicutes_A;c__Clostridia;o__Oscillospirales;f__Oscillospiraceae;g__Pseudoflavonifractor;s__	6
GUT_GENOME219102	d__Bacteria;p__Firmicutes_A;c__Clostridia;o__TANB77;f__CAG-508;g__CAG-269;s__	6
GUT_GENOME219168	d__Bacteria;p__Actinobacteriota;c__Coriobacteriia;o__Coriobacteriales;f__Coriobacteriaceae;g__Collinsella;s__	6
GUT_GENOME221775	d__Bacteria;p__Firmicutes_A;c__Clostridia;o__Oscillospirales;f__Oscillospiraceae;g__;s__	6
GUT_GENOME225024	d__Bacteria;p__Actinobacteriota;c__Actinobacteria;o__Actinomycetales;f__Actinomycetaceae;g__Actinobaculum;s__Actinobaculum massiliense	6
GUT_GENOME225807	d__Bacteria;p__Firmicutes_A;c__Clostridia;o__Oscillospirales;f__Ruminococcaceae;g__Faecalibacterium;s__	6
GUT_GENOME231247	d__Bacteria;p__Proteobacteria;c__Gammaproteobacteria;o__Enterobacterales;f__Enterobacteriaceae;g__Kluyvera;s__Kluyvera ascorbata	6
GUT_GENOME232915	d__Bacteria;p__Firmicutes_A;c__Clostridia;o__Christensenellales;f__CAG-74;g__;s__	6
GUT_GENOME234253	d__Bacteria;p__Verrucomicrobiota;c__Verrucomicrobiae;o__Opitutales;f__CAG-312;g__CAG-312;s__CAG-312 sp002405555	6
GUT_GENOME236892	d__Bacteria;p__Bacteroidota;c__Bacteroidia;o__Bacteroidales;f__Bacteroidaceae;g__Prevotella;s__	6
GUT_GENOME239721	d__Bacteria;p__Actinobacteriota;c__Coriobacteriia;o__Coriobacteriales;f__Coriobacteriaceae;g__Collinsella;s__Collinsella sp002232035	6
GUT_GENOME242938	d__Bacteria;p__Firmicutes_A;c__Clostridia;o__Peptostreptococcales;f__Anaerovoracaceae;g__S5-A14a;s__	6
GUT_GENOME244587	d__Bacteria;p__Firmicutes_A;c__Clostridia;o__Oscillospirales;f__Oscillospiraceae;g__UBA5446;s__	6
GUT_GENOME244598	d__Bacteria;p__Firmicutes_A;c__Clostridia;o__Lachnospirales;f__Lachnospiraceae;g__Blautia_A;s__	6
GUT_GENOME245287	d__Bacteria;p__Firmicutes_A;c__Clostridia;o__Lachnospirales;f__Lachnospiraceae;g__Eisenbergiella;s__	6
GUT_GENOME247584	d__Bacteria;p__Firmicutes_A;c__Clostridia;o__Oscillospirales;f__Ruminococcaceae;g__Negativibacillus;s__	6
GUT_GENOME250990	d__Bacteria;p__Desulfobacterota_A;c__Desulfovibrionia;o__Desulfovibrionales;f__Desulfovibrionaceae;g__Desulfovibrio;s__Desulfovibrio desulfuricans	6
GUT_GENOME251925	d__Bacteria;p__Firmicutes_A;c__Clostridia;o__Christensenellales;f__CAG-138;g__RUG472;s__	6
GUT_GENOME254740	d__Bacteria;p__Firmicutes;c__Bacilli;o__Lactobacillales;f__Lactobacillaceae;g__Lactobacillus_H;s__Lactobacillus_H vaginalis	6
GUT_GENOME255109	d__Bacteria;p__Bacteroidota;c__Bacteroidia;o__Bacteroidales;f__Rikenellaceae;g__Alistipes_A;s__Alistipes_A ihumii	6
GUT_GENOME255630	d__Bacteria;p__Firmicutes_A;c__Clostridia;o__Christensenellales;f__CAG-138;g__;s__	6
GUT_GENOME257014	d__Bacteria;p__Firmicutes_A;c__Clostridia;o__Peptostreptococcales;f__Anaerovoracaceae;g__;s__	6
GUT_GENOME258542	d__Bacteria;p__Firmicutes_A;c__Clostridia;o__Peptostreptococcales;f__Anaerovoracaceae;g__CAG-145;s__	6
GUT_GENOME258823	d__Bacteria;p__Firmicutes_A;c__Clostridia;o__Oscillospirales;f__Ruminococcaceae;g__QANG01;s__	6
GUT_GENOME261776	d__Bacteria;p__Firmicutes;c__Bacilli;o__Lactobacillales;f__Streptococcaceae;g__Streptococcus;s__	6
GUT_GENOME262835	d__Bacteria;p__Actinobacteriota;c__Coriobacteriia;o__Coriobacteriales;f__Eggerthellaceae;g__CAG-1427;s__	6
GUT_GENOME266139	d__Bacteria;p__Firmicutes;c__Bacilli;o__Lactobacillales;f__Aerococcaceae;g__Granulicatella;s__Granulicatella adiacens	6
GUT_GENOME268865	d__Bacteria;p__Firmicutes_A;c__Clostridia;o__Oscillospirales;f__Ruminococcaceae;g__UBA5884;s__	6
GUT_GENOME272874	d__Bacteria;p__Firmicutes;c__Bacilli;o__Lactobacillales;f__Enterococcaceae;g__Enterococcus_B;s__Enterococcus_B hirae	6
GUT_GENOME283183	d__Bacteria;p__Synergistota;c__Synergistia;o__Synergistales;f__Synergistaceae;g__An23;s__	6
GUT_GENOME284658	d__Bacteria;p__Firmicutes;c__Bacilli;o__Lactobacillales;f__Streptococcaceae;g__Streptococcus;s__Streptococcus oralis_V	6
GUT_GENOME285133	d__Bacteria;p__Actinobacteriota;c__Coriobacteriia;o__Coriobacteriales;f__Atopobiaceae;g__Olsenella_E;s__Olsenella_E provencensis	6
GUT_GENOME000064	d__Bacteria;p__Firmicutes;c__Bacilli;o__Lactobacillales;f__Lactobacillaceae;g__Lactobacillus_D;s__Lactobacillus_D curvatus	5
GUT_GENOME000067	d__Bacteria;p__Firmicutes;c__Bacilli;o__Lactobacillales;f__Lactobacillaceae;g__Lactobacillus_H;s__Lactobacillus_H vaginalis_A	5
GUT_GENOME000137	d__Bacteria;p__Firmicutes_A;c__Clostridia;o__Oscillospirales;f__Ruminococcaceae;g__Massilimaliae;s__Massilimaliae timonensis	5
GUT_GENOME000595	d__Bacteria;p__Proteobacteria;c__Gammaproteobacteria;o__Enterobacterales;f__Enterobacteriaceae;g__Citrobacter;s__Citrobacter pasteurii	5
GUT_GENOME000784	d__Bacteria;p__Firmicutes;c__Bacilli;o__Lactobacillales;f__Enterococcaceae;g__Enterococcus_B;s__Enterococcus_B durans	5
GUT_GENOME000979	d__Bacteria;p__Firmicutes_A;c__Clostridia;o__Oscillospirales;f__Oscillospiraceae;g__Lawsonibacter;s__	5
GUT_GENOME001312	d__Bacteria;p__Firmicutes_A;c__Clostridia;o__Eubacteriales;f__Eubacteriaceae;g__Eubacterium;s__Eubacterium limosum_A	5
GUT_GENOME001316	d__Bacteria;p__Bacteroidota;c__Bacteroidia;o__Bacteroidales;f__Tannerellaceae;g__Parabacteroides;s__Parabacteroides bouchesdurhonensis	5
GUT_GENOME005141	d__Bacteria;p__Firmicutes_A;c__Clostridia;o__Lachnospirales;f__Lachnospiraceae;g__Eisenbergiella;s__	5
GUT_GENOME008216	d__Bacteria;p__Firmicutes;c__Bacilli;o__Erysipelotrichales;f__Erysipelotrichaceae;g__Merdibacter;s__	5
GUT_GENOME008653	d__Bacteria;p__Firmicutes_A;c__Clostridia;o__Oscillospirales;f__Acutalibacteraceae;g__Ruminococcus_E;s__Ruminococcus_E sp003521625	5
GUT_GENOME010315	d__Bacteria;p__Verrucomicrobiota;c__Verrucomicrobiae;o__Opitutales;f__CAG-312;g__CAG-312;s__	5
GUT_GENOME011146	d__Bacteria;p__Firmicutes_A;c__Clostridia;o__Oscillospirales;f__CAG-272;g__CAG-841;s__CAG-841 sp000437375	5
GUT_GENOME011266	d__Bacteria;p__Firmicutes_A;c__Clostridia;o__Oscillospirales;f__CAG-272;g__;s__	5
GUT_GENOME014237	d__Bacteria;p__Firmicutes_A;c__Clostridia;o__Oscillospirales;f__CAG-272;g__Firm-07;s__	5
GUT_GENOME015181	d__Bacteria;p__Firmicutes;c__Bacilli;o__RF39;f__CAG-302;g__CAG-762;s__CAG-762 sp000432575	5
GUT_GENOME015556	d__Bacteria;p__Firmicutes_A;c__Clostridia;o__Lachnospirales;f__Lachnospiraceae;g__Faecalicatena;s__	5
GUT_GENOME018655	d__Bacteria;p__Firmicutes_A;c__Clostridia;o__TANB77;f__UBA1234;g__UBA1234;s__	5
GUT_GENOME018906	d__Bacteria;p__Firmicutes;c__Bacilli;o__Erysipelotrichales;f__Erysipelotrichaceae;g__UBA636;s__	5
GUT_GENOME024688	d__Bacteria;p__Firmicutes_A;c__Clostridia;o__4C28d-15;f__CAG-917;g__CAG-475;s__CAG-475 sp000434435	5
GUT_GENOME024836	d__Bacteria;p__Firmicutes_A;c__Clostridia;o__Oscillospirales;f__Oscillospiraceae;g__CAG-110;s__	5
GUT_GENOME026811	d__Bacteria;p__Firmicutes_A;c__Clostridia;o__Oscillospirales;f__Acutalibacteraceae;g__UBA737;s__	5
GUT_GENOME027270	d__Bacteria;p__Firmicutes;c__Bacilli;o__Lactobacillales;f__Streptococcaceae;g__Streptococcus;s__	5
GUT_GENOME041780	d__Bacteria;p__Bacteroidota;c__Bacteroidia;o__Bacteroidales;f__Porphyromonadaceae;g__Porphyromonas;s__	5
GUT_GENOME044331	d__Bacteria;p__Firmicutes_C;c__Negativicutes;o__Acidaminococcales;f__Acidaminococcaceae;g__Acidaminococcus;s__Acidaminococcus fermentans	5
GUT_GENOME045693	d__Bacteria;p__Fusobacteriota;c__Fusobacteriia;o__Fusobacteriales;f__Fusobacteriaceae;g__Fusobacterium_A;s__Fusobacterium_A sp900015295	5
GUT_GENOME046057	d__Bacteria;p__Firmicutes_A;c__Clostridia;o__Oscillospirales;f__Ruminococcaceae;g__Gemmiger;s__	5
GUT_GENOME046367	d__Bacteria;p__Firmicutes_A;c__Clostridia;o__Oscillospirales;f__Acutalibacteraceae;g__An172;s__An172 sp002160515	5
GUT_GENOME048143	d__Bacteria;p__Firmicutes_A;c__Clostridia;o__Oscillospirales;f__Acutalibacteraceae;g__;s__	5
GUT_GENOME048628	d__Bacteria;p__Firmicutes_A;c__Clostridia;o__Christensenellales;f__CAG-138;g__CAG-1024;s__	5
GUT_GENOME063562	d__Bacteria;p__Firmicutes_A;c__Clostridia;o__Monoglobales;f__UBA1381;g__UBA4716;s__	5
GUT_GENOME075349	d__Bacteria;p__Actinobacteriota;c__Coriobacteriia;o__Coriobacteriales;f__Eggerthellaceae;g__CAG-1427;s__	5
GUT_GENOME076944	d__Bacteria;p__Firmicutes_A;c__Clostridia;o__Oscillospirales;f__Acutalibacteraceae;g__UBA4871;s__	5
GUT_GENOME077606	d__Bacteria;p__Proteobacteria;c__Gammaproteobacteria;o__Enterobacterales;f__Pasteurellaceae;g__Haemophilus_A;s__Haemophilus_A sputorum	5
GUT_GENOME078054	d__Bacteria;p__Firmicutes;c__Bacilli;o__Lactobacillales;f__Aerococcaceae;g__Granulicatella;s__	5
GUT_GENOME083450	d__Bacteria;p__Firmicutes_A;c__Clostridia;o__Lachnospirales;f__Lachnospiraceae;g__UBA7160;s__	5
GUT_GENOME084477	d__Bacteria;p__Bacteroidota;c__Bacteroidia;o__Bacteroidales;f__Bacteroidaceae;g__Prevotella;s__	5
GUT_GENOME090444	d__Bacteria;p__Firmicutes;c__Bacilli;o__Erysipelotrichales;f__Erysipelotrichaceae;g__OEMR01;s__OEMR01 sp900199515	5
GUT_GENOME090929	d__Bacteria;p__Firmicutes_A;c__Clostridia;o__Lachnospirales;f__CAG-274;g__;s__	5
GUT_GENOME092842	d__Bacteria;p__Actinobacteriota;c__Coriobacteriia;o__Coriobacteriales;f__Atopobiaceae;g__Libanicoccus;s__	5
GUT_GENOME093124	d__Bacteria;p__Firmicutes_A;c__Clostridia;o__Christensenellales;f__CAG-74;g__;s__	5
GUT_GENOME094937	d__Bacteria;p__Firmicutes_A;c__Clostridia;o__Lachnospirales;f__Lachnospiraceae;g__Lachnoclostridium_A;s__Lachnoclostridium_A sp002160755	5
GUT_GENOME096036	d__Bacteria;p__Firmicutes_A;c__Clostridia;o__Clostridiales;f__Clostridiaceae;g__Clostridium;s__Clostridium tertium	5
GUT_GENOME096236	d__Bacteria;p__Synergistota;c__Synergistia;o__Synergistales;f__Synergistaceae;g__Cloacibacillus;s__Cloacibacillus evryensis	5
GUT_GENOME096563	d__Bacteria;p__Bacteroidota;c__Bacteroidia;o__Bacteroidales;f__Marinifilaceae;g__Butyricimonas;s__Butyricimonas synergistica	5
GUT_GENOME100343	d__Bacteria;p__Bacteroidota;c__Bacteroidia;o__Bacteroidales;f__Muribaculaceae;g__UBA7173;s__	5
GUT_GENOME100497	d__Bacteria;p__Firmicutes_A;c__Clostridia;o__TANB77;f__CAG-508;g__;s__	5
GUT_GENOME103727	d__Bacteria;p__Firmicutes;c__Bacilli;o__Lactobacillales;f__Enterococcaceae;g__Enterococcus_A;s__Enterococcus_A raffinosus	5
GUT_GENOME104638	d__Bacteria;p__Firmicutes_A;c__Clostridia;o__Peptostreptococcales;f__Anaerovoracaceae;g__UBA1191;s__	5
GUT_GENOME105472	d__Bacteria;p__Firmicutes_A;c__Clostridia;o__TANB77;f__CAG-508;g__CAG-269;s__	5
GUT_GENOME105799	d__Bacteria;p__Firmicutes;c__Bacilli;o__RF39;f__CAG-822;g__CAG-884;s__	5
GUT_GENOME106095	d__Bacteria;p__Firmicutes_A;c__Clostridia;o__Oscillospirales;f__Ruminococcaceae;g__Gemmiger;s__	5
GUT_GENOME109102	d__Bacteria;p__Bacteroidota;c__Bacteroidia;o__Bacteroidales;f__Bacteroidaceae;g__Bacteroides_A;s__	5
GUT_GENOME110959	d__Bacteria;p__Firmicutes_A;c__Clostridia;o__Monoglobales;f__Monoglobaceae;g__;s__	5
GUT_GENOME111396	d__Bacteria;p__Firmicutes_A;c__Clostridia;o__4C28d-15;f__CAG-314;g__;s__	5
GUT_GENOME113464	d__Bacteria;p__Firmicutes_A;c__Clostridia;o__TANB77;f__CAG-508;g__;s__	5
GUT_GENOME116311	d__Bacteria;p__Firmicutes_A;c__Clostridia;o__Oscillospirales;f__Ruminococcaceae;g__Ruminococcus;s__Ruminococcus sp002438605	5
GUT_GENOME117159	d__Bacteria;p__Firmicutes_A;c__Clostridia;o__Peptostreptococcales;f__Anaerovoracaceae;g__Emergencia;s__	5
GUT_GENOME119191	d__Bacteria;p__Firmicutes_A;c__Clostridia;o__Oscillospirales;f__Oscillospiraceae;g__Oscillibacter;s__Oscillibacter sp000436875	5
GUT_GENOME119528	d__Bacteria;p__Proteobacteria;c__Alphaproteobacteria;o__RF32;f__CAG-239;g__CAG-495;s__	5
GUT_GENOME121668	d__Bacteria;p__Actinobacteriota;c__Coriobacteriia;o__Coriobacteriales;f__Eggerthellaceae;g__;s__	5
GUT_GENOME127500	d__Bacteria;p__Bacteroidota;c__Bacteroidia;o__Bacteroidales;f__Bacteroidaceae;g__Prevotella;s__	5
GUT_GENOME129695	d__Bacteria;p__Firmicutes_A;c__Clostridia;o__Oscillospirales;f__Ruminococcaceae;g__Negativibacillus;s__	5
GUT_GENOME131843	d__Bacteria;p__Firmicutes_A;c__Clostridia;o__Oscillospirales;f__Oscillospiraceae;g__UBA5446;s__	5
GUT_GENOME137460	d__Bacteria;p__Firmicutes_A;c__Clostridia;o__Tissierellales;f__Helcococcaceae;g__Parvimonas;s__Parvimonas sp001553085	5
GUT_GENOME138452	d__Bacteria;p__Firmicutes_A;c__Clostridia;o__Lachnospirales;f__Lachnospiraceae;g__;s__	5
GUT_GENOME138473	d__Bacteria;p__Firmicutes_A;c__Clostridia;o__Lachnospirales;f__Lachnospiraceae;g__Blautia_A;s__	5
GUT_GENOME139906	d__Bacteria;p__Firmicutes_A;c__Clostridia;o__Oscillospirales;f__Acutalibacteraceae;g__Eubacterium_R;s__	5
GUT_GENOME143497	d__Bacteria;p__Firmicutes_A;c__Clostridia;o__Lachnospirales;f__Lachnospiraceae;g__Lactonifactor;s__Lactonifactor longoviformis	5
GUT_GENOME145582	d__Bacteria;p__Proteobacteria;c__Gammaproteobacteria;o__Enterobacterales;f__Enterobacteriaceae;g__Hafnia;s__Hafnia alvei	5
GUT_GENOME147525	d__Bacteria;p__Proteobacteria;c__Gammaproteobacteria;o__Enterobacterales;f__Enterobacteriaceae;g__Citrobacter;s__Citrobacter werkmanii_A	5
GUT_GENOME148502	d__Bacteria;p__Firmicutes_A;c__Clostridia;o__Oscillospirales;f__Acutalibacteraceae;g__;s__	5
GUT_GENOME155674	d__Bacteria;p__Bacteroidota;c__Bacteroidia;o__Bacteroidales;f__Bacteroidaceae;g__Bacteroides;s__Bacteroides ndongoniae	5
GUT_GENOME156119	d__Bacteria;p__Bacteroidota;c__Bacteroidia;o__Bacteroidales;f__Bacteroidaceae;g__Prevotella;s__Prevotella jejuni	5
GUT_GENOME158633	d__Bacteria;p__Firmicutes_A;c__Clostridia;o__Oscillospirales;f__;g__;s__	5
GUT_GENOME158649	d__Bacteria;p__Proteobacteria;c__Gammaproteobacteria;o__Burkholderiales;f__Burkholderiaceae;g__Oxalobacter;s__	5
GUT_GENOME161370	d__Bacteria;p__Firmicutes_A;c__Clostridia;o__Lachnospirales;f__Lachnospiraceae;g__Blautia;s__	5
GUT_GENOME166524	d__Bacteria;p__Actinobacteriota;c__Coriobacteriia;o__Coriobacteriales;f__Atopobiaceae;g__Olsenella_E;s__	5
GUT_GENOME171567	d__Bacteria;p__Proteobacteria;c__Gammaproteobacteria;o__Enterobacterales;f__Enterobacteriaceae;g__Enterobacter;s__Enterobacter bugandensis	5
GUT_GENOME177056	d__Bacteria;p__Proteobacteria;c__Gammaproteobacteria;o__Enterobacterales;f__Pasteurellaceae;g__Haemophilus_D;s__Haemophilus_D pittmaniae	5
GUT_GENOME185251	d__Bacteria;p__Actinobacteriota;c__Actinobacteria;o__Actinomycetales;f__Actinomycetaceae;g__Actinomyces;s__Actinomyces viscosus	5
GUT_GENOME185273	d__Bacteria;p__Firmicutes_A;c__Clostridia;o__Oscillospirales;f__Oscillospiraceae;g__Marseille-P3106;s__	5
GUT_GENOME185278	d__Bacteria;p__Firmicutes_A;c__Clostridia;o__Lachnospirales;f__Lachnospiraceae;g__Bariatricus;s__Bariatricus massiliensis	5
GUT_GENOME190117	d__Bacteria;p__Firmicutes_A;c__Clostridia;o__Oscillospirales;f__Acutalibacteraceae;g__UBA1691;s__UBA1691 sp002320555	5
GUT_GENOME208016	d__Bacteria;p__Firmicutes;c__Bacilli;o__Lactobacillales;f__Streptococcaceae;g__Streptococcus;s__Streptococcus oralis_S	5
GUT_GENOME217586	d__Bacteria;p__Firmicutes_A;c__Clostridia;o__4C28d-15;f__CAG-552;g__;s__	5
GUT_GENOME218243	d__Bacteria;p__Bacteroidota;c__Bacteroidia;o__Bacteroidales;f__Bacteroidaceae;g__Prevotella;s__	5
GUT_GENOME218592	d__Bacteria;p__Firmicutes_A;c__Clostridia;o__Lachnospirales;f__Lachnospiraceae;g__;s__	5
GUT_GENOME225915	d__Bacteria;p__Firmicutes_A;c__Clostridia;o__Oscillospirales;f__Oscillospiraceae;g__Lawsonibacter;s__	5
GUT_GENOME230891	d__Bacteria;p__Firmicutes_A;c__Clostridia;o__Lachnospirales;f__Lachnospiraceae;g__Faecalicatena;s__	5
GUT_GENOME231453	d__Bacteria;p__Proteobacteria;c__Gammaproteobacteria;o__Enterobacterales;f__Enterobacteriaceae;g__Citrobacter;s__Citrobacter werkmanii	5
GUT_GENOME239538	d__Bacteria;p__Firmicutes_A;c__Clostridia;o__Lachnospirales;f__Lachnospiraceae;g__CAG-95;s__	5
GUT_GENOME239700	d__Bacteria;p__Firmicutes;c__Bacilli;o__Erysipelotrichales;f__Erysipelotrichaceae;g__Faecalicoccus;s__	5
GUT_GENOME239710	d__Bacteria;p__Bacteroidota;c__Bacteroidia;o__Bacteroidales;f__Bacteroidaceae;g__Prevotella;s__Prevotella disiens	5
GUT_GENOME244171	d__Bacteria;p__Bacteroidota;c__Bacteroidia;o__Bacteroidales;f__Bacteroidaceae;g__Prevotella;s__Prevotella timonensis	5
GUT_GENOME249050	d__Bacteria;p__Firmicutes_A;c__Clostridia;o__Oscillospirales;f__Butyricicoccaceae;g__Butyricicoccus;s__	5
GUT_GENOME251867	d__Bacteria;p__Verrucomicrobiota;c__Verrucomicrobiae;o__Opitutales;f__CAG-312;g__CAG-312;s__	5
GUT_GENOME252293	d__Bacteria;p__Firmicutes_A;c__Clostridia;o__Christensenellales;f__QALW01;g__QALW01;s__QALW01 sp003150515	5
GUT_GENOME254518	d__Bacteria;p__Firmicutes_A;c__Clostridia;o__Lachnospirales;f__Lachnospiraceae;g__;s__	5
GUT_GENOME254720	d__Bacteria;p__Firmicutes;c__Bacilli;o__Lactobacillales;f__Lactobacillaceae;g__Lactobacillus;s__	5
GUT_GENOME256520	d__Bacteria;p__Firmicutes_A;c__Clostridia;o__Oscillospirales;f__Acutalibacteraceae;g__;s__	5
GUT_GENOME256614	d__Bacteria;p__Actinobacteriota;c__Coriobacteriia;o__Coriobacteriales;f__Eggerthellaceae;g__;s__	5
GUT_GENOME256624	d__Bacteria;p__Firmicutes_A;c__Clostridia;o__Oscillospirales;f__CAG-272;g__CAG-272;s__CAG-272 sp000433515	5
GUT_GENOME257423	d__Bacteria;p__Firmicutes_A;c__Clostridia;o__Oscillospirales;f__Oscillospiraceae;g__Marseille-P3106;s__Marseille-P3106 sp900169975	5
GUT_GENOME257519	d__Bacteria;p__Firmicutes_A;c__Clostridia;o__Oscillospirales;f__;g__;s__	5
GUT_GENOME258967	d__Bacteria;p__Firmicutes_A;c__Clostridia;o__Oscillospirales;f__CAG-382;g__;s__	5
GUT_GENOME258988	d__Bacteria;p__Firmicutes_A;c__Clostridia;o__TANB77;f__CAG-508;g__CAG-793;s__	5
GUT_GENOME266127	d__Bacteria;p__Proteobacteria;c__Gammaproteobacteria;o__Enterobacterales;f__Pasteurellaceae;g__Aggregatibacter;s__Aggregatibacter segnis	5
GUT_GENOME271927	d__Bacteria;p__Firmicutes;c__Bacilli;o__RF39;f__CAG-1000;g__CAG-460;s__	5
GUT_GENOME273305	d__Bacteria;p__Firmicutes_A;c__Clostridia;o__Oscillospirales;f__Oscillospiraceae;g__CAG-83;s__CAG-83 sp900313295	5
GUT_GENOME276337	d__Bacteria;p__Bacteroidota;c__Bacteroidia;o__Bacteroidales;f__Rikenellaceae;g__Alistipes_A;s__	5
GUT_GENOME279576	d__Bacteria;p__Firmicutes_C;c__Negativicutes;o__Selenomonadales;f__Selenomonadaceae;g__Megamonas;s__Megamonas hypermegale	5
GUT_GENOME282991	d__Bacteria;p__Firmicutes_B;c__Peptococcia;o__Peptococcales;f__Peptococcaceae;g__;s__	5
GUT_GENOME283050	d__Bacteria;p__Firmicutes_A;c__Clostridia;o__Lachnospirales;f__Lachnospiraceae;g__Faecalicatena;s__	5
GUT_GENOME000558	d__Bacteria;p__Firmicutes;c__Bacilli;o__Lactobacillales;f__Enterococcaceae;g__Enterococcus_D;s__Enterococcus_D gallinarum	4
GUT_GENOME000584	d__Bacteria;p__Firmicutes_A;c__Clostridia;o__Tissierellales;f__Peptoniphilaceae;g__Peptoniphilus_A;s__Peptoniphilus_A harei_A	4
GUT_GENOME000812	d__Bacteria;p__Firmicutes;c__Bacilli;o__Lactobacillales;f__Enterococcaceae;g__Enterococcus_C;s__Enterococcus_C asini	4
GUT_GENOME000996	d__Bacteria;p__Firmicutes_C;c__Negativicutes;o__Selenomonadales;f__Selenomonadaceae;g__Mitsuokella;s__	4
GUT_GENOME001422	d__Bacteria;p__Firmicutes;c__Bacilli;o__Lactobacillales;f__Enterococcaceae;g__Enterococcus_D;s__Enterococcus_D casseliflavus	4
GUT_GENOME001752	d__Bacteria;p__Firmicutes;c__Bacilli;o__Erysipelotrichales;f__Erysipelotrichaceae;g__CAG-536;s__CAG-536 sp000434355	4
GUT_GENOME002167	d__Bacteria;p__Firmicutes_B;c__Peptococcia;o__Peptococcales;f__Peptococcaceae;g__UBA7185;s__	4
GUT_GENOME004215	d__Bacteria;p__Actinobacteriota;c__Coriobacteriia;o__Coriobacteriales;f__Eggerthellaceae;g__CAG-1427;s__	4
GUT_GENOME005654	d__Bacteria;p__Bacteroidota;c__Bacteroidia;o__Bacteroidales;f__Marinifilaceae;g__Odoribacter;s__	4
GUT_GENOME007573	d__Bacteria;p__Bacteroidota;c__Bacteroidia;o__Bacteroidales;f__Tannerellaceae;g__Parabacteroides;s__	4
GUT_GENOME008340	d__Bacteria;p__Firmicutes_A;c__Clostridia;o__Oscillospirales;f__Acutalibacteraceae;g__UBA737;s__	4
GUT_GENOME009769	d__Bacteria;p__Firmicutes_A;c__Clostridia;o__TANB77;f__CAG-508;g__CAG-269;s__	4
GUT_GENOME013721	d__Bacteria;p__Verrucomicrobiota;c__Verrucomicrobiae;o__Opitutales;f__CAG-312;g__CAG-312;s__CAG-312 sp000438015	4
GUT_GENOME013723	d__Bacteria;p__Firmicutes_A;c__Clostridia;o__Oscillospirales;f__Acutalibacteraceae;g__;s__	4
GUT_GENOME015477	d__Bacteria;p__Cyanobacteria;c__Vampirovibrionia;o__Gastranaerophilales;f__Gastranaerophilaceae;g__Zag1;s__	4
GUT_GENOME019023	d__Bacteria;p__Cyanobacteria;c__Vampirovibrionia;o__Gastranaerophilales;f__Gastranaerophilaceae;g__CAG-196;s__	4
GUT_GENOME022861	d__Bacteria;p__Firmicutes;c__Bacilli;o__Lactobacillales;f__Streptococcaceae;g__Lactococcus;s__Lactococcus raffinolactis	4
GUT_GENOME023484	d__Bacteria;p__Firmicutes_A;c__Clostridia;o__Lachnospirales;f__Lachnospiraceae;g__Anaerostipes;s__	4
GUT_GENOME025653	d__Bacteria;p__Bacteroidota;c__Bacteroidia;o__Bacteroidales;f__UBA932;g__RC9;s__	4
GUT_GENOME025984	d__Bacteria;p__Firmicutes_A;c__Clostridia;o__Christensenellales;f__CAG-74;g__;s__	4
GUT_GENOME026008	d__Bacteria;p__Firmicutes_A;c__Clostridia;o__Oscillospirales;f__Oscillospiraceae;g__F23-B02;s__	4
GUT_GENOME031782	d__Bacteria;p__Proteobacteria;c__Gammaproteobacteria;o__Burkholderiales;f__Burkholderiaceae;g__Turicimonas;s__Turicimonas muris	4
GUT_GENOME036853	d__Bacteria;p__Proteobacteria;c__Gammaproteobacteria;o__Burkholderiales;f__Burkholderiaceae;g__Sutterella;s__	4
GUT_GENOME044483	d__Bacteria;p__Firmicutes_A;c__Clostridia;o__Clostridiales;f__Clostridiaceae;g__Clostridium;s__Clostridium neonatale	4
GUT_GENOME061051	d__Bacteria;p__Firmicutes_A;c__Clostridia;o__Lachnospirales;f__Cellulosilyticaceae;g__Niameybacter;s__	4
GUT_GENOME066135	d__Bacteria;p__Firmicutes;c__Bacilli;o__Lactobacillales;f__Streptococcaceae;g__Lactococcus;s__Lactococcus garvieae_B	4
GUT_GENOME067136	d__Bacteria;p__Firmicutes_A;c__Clostridia;o__Lachnospirales;f__Lachnospiraceae;g__CAG-56;s__	4
GUT_GENOME068461	d__Bacteria;p__Firmicutes_A;c__Clostridia;o__Lachnospirales;f__UBA1390;g__UBA1390;s__	4
GUT_GENOME068585	d__Bacteria;p__Bacteroidota;c__Bacteroidia;o__Bacteroidales;f__Bacteroidaceae;g__Prevotella;s__	4
GUT_GENOME084337	d__Bacteria;p__Firmicutes_C;c__Negativicutes;o__Acidaminococcales;f__Acidaminococcaceae;g__Phascolarctobacterium_A;s__	4
GUT_GENOME085736	d__Bacteria;p__Firmicutes_A;c__Clostridia;o__Oscillospirales;f__Acutalibacteraceae;g__UBA737;s__	4
GUT_GENOME087180	d__Bacteria;p__Actinobacteriota;c__Coriobacteriia;o__Coriobacteriales;f__Eggerthellaceae;g__CAG-1427;s__CAG-1427 sp000431675	4
GUT_GENOME089665	d__Bacteria;p__Actinobacteriota;c__Coriobacteriia;o__Coriobacteriales;f__Coriobacteriaceae;g__Collinsella;s__	4
GUT_GENOME090740	d__Bacteria;p__Firmicutes_B;c__Peptococcia;o__Peptococcales;f__Peptococcaceae;g__;s__	4
GUT_GENOME091228	d__Bacteria;p__Firmicutes_A;c__Clostridia;o__Oscillospirales;f__Oscillospiraceae;g__UBA1777;s__	4
GUT_GENOME093918	d__Bacteria;p__Firmicutes_A;c__Clostridia;o__Tissierellales;f__Helcococcaceae;g__Parvimonas;s__	4
GUT_GENOME095336	d__Bacteria;p__Actinobacteriota;c__Actinobacteria;o__Actinomycetales;f__Micrococcaceae;g__Rothia;s__Rothia mucilaginosa_B	4
GUT_GENOME095609	d__Bacteria;p__Actinobacteriota;c__Actinobacteria;o__Actinomycetales;f__Bifidobacteriaceae;g__Scardovia;s__Scardovia wiggsiae	4
GUT_GENOME095650	d__Bacteria;p__Actinobacteriota;c__Actinobacteria;o__Actinomycetales;f__Actinomycetaceae;g__Pauljensenia;s__	4
GUT_GENOME095999	d__Bacteria;p__Firmicutes_A;c__Clostridia;o__Peptostreptococcales;f__Peptostreptococcaceae;g__Clostridium_U;s__Clostridium_U hiranonis	4
GUT_GENOME096020	d__Bacteria;p__Firmicutes_A;c__Clostridia;o__Oscillospirales;f__Ruminococcaceae;g__Gemmiger;s__Gemmiger variabile	4
GUT_GENOME096028	d__Bacteria;p__Fusobacteriota;c__Fusobacteriia;o__Fusobacteriales;f__Fusobacteriaceae;g__Fusobacterium;s__Fusobacterium periodonticum_D	4
GUT_GENOME096084	d__Bacteria;p__Fusobacteriota;c__Fusobacteriia;o__Fusobacteriales;f__Fusobacteriaceae;g__Fusobacterium;s__Fusobacterium vincentii	4
GUT_GENOME096179	d__Bacteria;p__Firmicutes_A;c__Clostridia;o__Lachnospirales;f__Lachnospiraceae;g__Faecalicatena;s__Faecalicatena fissicatena	4
GUT_GENOME097684	d__Bacteria;p__Bacteroidota;c__Bacteroidia;o__Bacteroidales;f__Tannerellaceae;g__Parabacteroides;s__Parabacteroides timonensis	4
GUT_GENOME097737	d__Bacteria;p__Firmicutes_A;c__Clostridia;o__Lachnospirales;f__Lachnospiraceae;g__Blautia_A;s__	4
GUT_GENOME097946	d__Bacteria;p__Firmicutes_A;c__Clostridia;o__Lachnospirales;f__Lachnospiraceae;g__Blautia;s__	4
GUT_GENOME098769	d__Bacteria;p__Actinobacteriota;c__Actinobacteria;o__Actinomycetales;f__Actinomycetaceae;g__Pauljensenia;s__	4
GUT_GENOME100215	d__Bacteria;p__Actinobacteriota;c__Coriobacteriia;o__Coriobacteriales;f__Eggerthellaceae;g__Slackia_A;s__	4
GUT_GENOME103007	d__Bacteria;p__Firmicutes_A;c__Clostridia;o__Oscillospirales;f__Ruminococcaceae;g__Ruminococcus;s__	4
GUT_GENOME107146	d__Bacteria;p__Firmicutes_A;c__Clostridia;o__Oscillospirales;f__Ruminococcaceae;g__Gemmiger;s__	4
GUT_GENOME110833	d__Bacteria;p__Firmicutes_A;c__Clostridia;o__Lachnospirales;f__Lachnospiraceae;g__COE1;s__	4
GUT_GENOME110966	d__Bacteria;p__Firmicutes_A;c__Clostridia;o__Oscillospirales;f__UBA644_A;g__;s__	4
GUT_GENOME111335	d__Bacteria;p__Firmicutes_A;c__Clostridia;o__Oscillospirales;f__Oscillospiraceae;g__CAG-83;s__	4
GUT_GENOME111598	d__Bacteria;p__Desulfobacterota_A;c__Desulfovibrionia;o__Desulfovibrionales;f__Desulfovibrionaceae;g__Bilophila;s__	4
GUT_GENOME114436	d__Bacteria;p__Cyanobacteria;c__Vampirovibrionia;o__Gastranaerophilales;f__Gastranaerophilaceae;g__CAG-484;s__	4
GUT_GENOME115017	d__Bacteria;p__Firmicutes;c__Bacilli;o__RF39;f__CAG-302;g__;s__	4
GUT_GENOME115340	d__Bacteria;p__Firmicutes_A;c__Clostridia;o__TANB77;f__CAG-465;g__CAG-465;s__CAG-465 sp000433135	4
GUT_GENOME115718	d__Bacteria;p__Bacteroidota;c__Bacteroidia;o__Bacteroidales;f__Muribaculaceae;g__Paramuribaculum;s__	4
GUT_GENOME116934	d__Bacteria;p__Firmicutes_A;c__Clostridia;o__Oscillospirales;f__Oscillospiraceae;g__Oscillibacter;s__	4
GUT_GENOME123317	d__Bacteria;p__Firmicutes_A;c__Clostridia;o__Oscillospirales;f__Ruminococcaceae;g__;s__	4
GUT_GENOME123625	d__Bacteria;p__Firmicutes_A;c__Clostridia;o__Oscillospirales;f__Oscillospiraceae;g__CAG-110;s__	4
GUT_GENOME124203	d__Bacteria;p__Bacteroidota;c__Bacteroidia;o__Bacteroidales;f__Muribaculaceae;g__CAG-485;s__	4
GUT_GENOME127152	d__Bacteria;p__Firmicutes_A;c__Clostridia;o__Christensenellales;f__CAG-138;g__Phil1;s__	4
GUT_GENOME127701	d__Bacteria;p__Firmicutes_A;c__Clostridia;o__Christensenellales;f__Christensenellaceae;g__;s__	4
GUT_GENOME128888	d__Bacteria;p__Firmicutes_C;c__Negativicutes;o__Selenomonadales;f__Selenomonadaceae;g__Anaerovibrio;s__	4
GUT_GENOME129153	d__Bacteria;p__Actinobacteriota;c__Actinobacteria;o__Actinomycetales;f__Micrococcaceae;g__Rothia;s__Rothia mucilaginosa_B	4
GUT_GENOME132078	d__Bacteria;p__Desulfobacterota_A;c__Desulfovibrionia;o__Desulfovibrionales;f__Desulfovibrionaceae;g__Desulfovibrio;s__Desulfovibrio desulfuricans_A	4
GUT_GENOME134988	d__Bacteria;p__Bacteroidota;c__Bacteroidia;o__Bacteroidales;f__UBA932;g__CAG-831;s__	4
GUT_GENOME135463	d__Bacteria;p__Bacteroidota;c__Bacteroidia;o__Bacteroidales;f__Muribaculaceae;g__Paramuribaculum;s__Paramuribaculum sp000431155	4
GUT_GENOME139765	d__Bacteria;p__Firmicutes;c__Bacilli;o__RF39;f__CAG-822;g__UBA5026;s__	4
GUT_GENOME139809	d__Bacteria;p__Firmicutes_A;c__Clostridia;o__Oscillospirales;f__Oscillospiraceae;g__CAG-110;s__	4
GUT_GENOME140361	d__Bacteria;p__Actinobacteriota;c__Actinobacteria;o__Mycobacteriales;f__Mycobacteriaceae;g__Mycobacterium;s__Mycobacterium avium	4
GUT_GENOME141414	d__Bacteria;p__Firmicutes;c__Bacilli;o__Lactobacillales;f__Streptococcaceae;g__Streptococcus;s__Streptococcus agalactiae	4
GUT_GENOME143138	d__Bacteria;p__Actinobacteriota;c__Coriobacteriia;o__Coriobacteriales;f__Eggerthellaceae;g__Enteroscipio;s__Enteroscipio rubneri	4
GUT_GENOME143139	d__Bacteria;p__Actinobacteriota;c__Coriobacteriia;o__Coriobacteriales;f__Eggerthellaceae;g__Rubneribacter;s__Rubneribacter badeniensis	4
GUT_GENOME143192	d__Bacteria;p__Actinobacteriota;c__Coriobacteriia;o__Coriobacteriales;f__Eggerthellaceae;g__Eggerthella;s__	4
GUT_GENOME143252	d__Archaea;p__Thermoplasmatota;c__Thermoplasmata;o__Methanomassiliicoccales;f__Methanomethylophilaceae;g__Methanomethylophilus;s__Methanomethylophilus alvus	4
GUT_GENOME146010	d__Bacteria;p__Proteobacteria;c__Gammaproteobacteria;o__Enterobacterales;f__Enterobacteriaceae;g__Metakosakonia;s__Metakosakonia intermedia	4
GUT_GENOME150307	d__Bacteria;p__Firmicutes_A;c__Clostridia;o__Clostridiales;f__Clostridiaceae;g__Clostridium;s__	4
GUT_GENOME153913	d__Bacteria;p__Bacteroidota;c__Bacteroidia;o__Bacteroidales;f__Muribaculaceae;g__CAG-873;s__	4
GUT_GENOME156122	d__Bacteria;p__Proteobacteria;c__Gammaproteobacteria;o__Enterobacterales;f__Pasteurellaceae;g__Haemophilus;s__Haemophilus sp002998595	4
GUT_GENOME157698	d__Bacteria;p__Firmicutes_A;c__Clostridia;o__Oscillospirales;f__CAG-272;g__;s__	4
GUT_GENOME158600	d__Bacteria;p__Firmicutes_A;c__Clostridia;o__Lachnospirales;f__Lachnospiraceae;g__Eubacterium_E;s__Eubacterium_E sp002161065	4
GUT_GENOME158850	d__Bacteria;p__Firmicutes_A;c__Clostridia;o__Oscillospirales;f__Acutalibacteraceae;g__;s__	4
GUT_GENOME162798	d__Bacteria;p__Firmicutes_A;c__Clostridia;o__Oscillospirales;f__Oscillospiraceae;g__CAG-103;s__	4
GUT_GENOME164213	d__Bacteria;p__Firmicutes;c__Bacilli;o__Erysipelotrichales;f__Erysipelatoclostridiaceae;g__Catenibacterium;s__	4
GUT_GENOME166968	d__Bacteria;p__Bacteroidota;c__Bacteroidia;o__Bacteroidales;f__Bacteroidaceae;g__Prevotellamassilia;s__	4
GUT_GENOME171597	d__Bacteria;p__Proteobacteria;c__Gammaproteobacteria;o__Enterobacterales;f__Enterobacteriaceae;g__Klebsiella_A;s__	4
GUT_GENOME172433	d__Bacteria;p__Firmicutes_A;c__Clostridia;o__Oscillospirales;f__Oscillospiraceae;g__ER4;s__	4
GUT_GENOME173058	d__Bacteria;p__Firmicutes;c__Bacilli;o__Lactobacillales;f__Aerococcaceae;g__Granulicatella;s__Granulicatella sp001071995	4
GUT_GENOME173869	d__Bacteria;p__Firmicutes_A;c__Clostridia;o__Oscillospirales;f__Oscillospiraceae;g__UBA5446;s__	4
GUT_GENOME175326	d__Bacteria;p__Firmicutes_C;c__Negativicutes;o__Veillonellales;f__Megasphaeraceae;g__Megasphaera;s__	4
GUT_GENOME179445	d__Bacteria;p__Firmicutes_A;c__Clostridia;o__4C28d-15;f__CAG-552;g__UBA10677;s__	4
GUT_GENOME191265	d__Bacteria;p__Firmicutes;c__Bacilli;o__Staphylococcales;f__Gemellaceae;g__Gemella;s__Gemella sanguinis	4
GUT_GENOME192985	d__Bacteria;p__Firmicutes_A;c__Clostridia;o__Lachnospirales;f__Lachnospiraceae;g__Clostridium_M;s__	4
GUT_GENOME194081	d__Bacteria;p__Firmicutes;c__Bacilli;o__Lactobacillales;f__Aerococcaceae;g__Granulicatella;s__	4
GUT_GENOME195758	d__Bacteria;p__Proteobacteria;c__Gammaproteobacteria;o__Burkholderiales;f__Burkholderiaceae;g__Parasutterella;s__	4
GUT_GENOME197557	d__Bacteria;p__Actinobacteriota;c__Coriobacteriia;o__Coriobacteriales;f__Coriobacteriaceae;g__Collinsella;s__	4
GUT_GENOME199120	d__Bacteria;p__Firmicutes_A;c__Clostridia;o__Lachnospirales;f__Lachnospiraceae;g__Eisenbergiella;s__	4
GUT_GENOME201325	d__Bacteria;p__Bacteroidota;c__Bacteroidia;o__Bacteroidales;f__Marinifilaceae;g__Odoribacter;s__	4
GUT_GENOME230915	d__Bacteria;p__Firmicutes;c__Bacilli;o__Lactobacillales;f__Streptococcaceae;g__Streptococcus;s__Streptococcus sp002300045	4
GUT_GENOME234840	d__Bacteria;p__Firmicutes_A;c__Clostridia;o__4C28d-15;f__UBA1242;g__UBA4626;s__	4
GUT_GENOME236014	d__Bacteria;p__Firmicutes_A;c__Clostridia;o__Oscillospirales;f__Acutalibacteraceae;g__CAG-488;s__	4
GUT_GENOME236325	d__Bacteria;p__Firmicutes_A;c__Clostridia;o__4C28d-15;f__CAG-314;g__CAG-1435;s__CAG-1435 sp003537755	4
GUT_GENOME237511	d__Bacteria;p__Firmicutes_C;c__Negativicutes;o__Acidaminococcales;f__Acidaminococcaceae;g__Acidaminococcus;s__	4
GUT_GENOME237605	d__Bacteria;p__Firmicutes_A;c__Clostridia;o__Monoglobales;f__UBA1381;g__;s__	4
GUT_GENOME238419	d__Bacteria;p__Bacteroidota;c__Bacteroidia;o__Bacteroidales;f__F082;g__F082;s__	4
GUT_GENOME240528	d__Bacteria;p__Firmicutes_A;c__Clostridia;o__Lachnospirales;f__Lachnospiraceae;g__An181;s__An181 sp002160325	4
GUT_GENOME243599	d__Bacteria;p__Bacteroidota;c__Bacteroidia;o__Bacteroidales;f__Bacteroidaceae;g__Prevotella;s__	4
GUT_GENOME244035	d__Bacteria;p__Firmicutes_A;c__Clostridia;o__Lachnospirales;f__Lachnospiraceae;g__Stomatobaculum;s__Stomatobaculum naviforme	4
GUT_GENOME244427	d__Bacteria;p__Firmicutes_C;c__Negativicutes;o__Acidaminococcales;f__Acidaminococcaceae;g__Succiniclasticum;s__Succiniclasticum sp900314855	4
GUT_GENOME244575	d__Bacteria;p__Firmicutes_A;c__Clostridia;o__4C28d-15;f__CAG-917;g__;s__	4
GUT_GENOME247455	d__Bacteria;p__Firmicutes_A;c__Clostridia;o__Lachnospirales;f__Lachnospiraceae;g__Roseburia;s__	4
GUT_GENOME249268	d__Bacteria;p__Bacteroidota;c__Bacteroidia;o__Bacteroidales;f__Marinifilaceae;g__Odoribacter;s__	4
GUT_GENOME250962	d__Bacteria;p__Firmicutes_A;c__Clostridia;o__Lachnospirales;f__Lachnospiraceae;g__CAG-590;s__	4
GUT_GENOME252605	d__Bacteria;p__Firmicutes_A;c__Clostridia;o__Oscillospirales;f__CAG-272;g__;s__	4
GUT_GENOME253317	d__Bacteria;p__Firmicutes_A;c__Clostridia;o__Oscillospirales;f__Oscillospiraceae;g__CAG-83;s__	4
GUT_GENOME253435	d__Bacteria;p__Bacteroidota;c__Bacteroidia;o__Bacteroidales;f__Bacteroidaceae;g__Prevotella;s__	4
GUT_GENOME255999	d__Bacteria;p__Firmicutes_A;c__Clostridia;o__Lachnospirales;f__Lachnospiraceae;g__Clostridium_M;s__	4
GUT_GENOME257270	d__Bacteria;p__Firmicutes_A;c__Clostridia;o__Oscillospirales;f__Butyricicoccaceae;g__Agathobaculum;s__	4
GUT_GENOME258957	d__Bacteria;p__Actinobacteriota;c__Coriobacteriia;o__Coriobacteriales;f__Eggerthellaceae;g__Slackia_A;s__	4
GUT_GENOME259524	d__Bacteria;p__Firmicutes_A;c__Clostridia;o__Oscillospirales;f__Oscillospiraceae;g__F23-B02;s__F23-B02 sp000431075	4
GUT_GENOME259760	d__Bacteria;p__Firmicutes_A;c__Clostridia;o__TANB77;f__CAG-508;g__CAG-269;s__	4
GUT_GENOME260112	d__Bacteria;p__Firmicutes;c__Bacilli;o__RF39;f__CAG-1000;g__CAG-533;s__	4
GUT_GENOME268003	d__Bacteria;p__Firmicutes;c__Bacilli;o__RF39;f__CAG-611;g__CAG-611;s__	4
GUT_GENOME269003	d__Bacteria;p__Bacteroidota;c__Bacteroidia;o__Bacteroidales;f__Bacteroidaceae;g__Prevotella;s__	4
GUT_GENOME269664	d__Bacteria;p__Firmicutes_A;c__Clostridia;o__Lachnospirales;f__Lachnospiraceae;g__Anaerostipes;s__	4
GUT_GENOME274675	d__Bacteria;p__Firmicutes_A;c__Clostridia;o__4C28d-15;f__CAG-727;g__UBA7597;s__	4
GUT_GENOME277515	d__Bacteria;p__Elusimicrobiota;c__Elusimicrobia;o__Elusimicrobiales;f__Elusimicrobiaceae;g__;s__	4
GUT_GENOME278232	d__Bacteria;p__Firmicutes_A;c__Clostridia;o__Oscillospirales;f__Acutalibacteraceae;g__;s__	4
GUT_GENOME278546	d__Bacteria;p__Verrucomicrobiota;c__Verrucomicrobiae;o__Opitutales;f__CAG-312;g__CAG-312;s__	4
GUT_GENOME279533	d__Bacteria;p__Bacteroidota;c__Bacteroidia;o__Bacteroidales;f__Bacteroidaceae;g__Prevotella;s__Prevotella sp002481295	4
GUT_GENOME280504	d__Bacteria;p__Firmicutes_A;c__Clostridia;o__Oscillospirales;f__Oscillospiraceae;g__CAG-83;s__	4
GUT_GENOME280747	d__Bacteria;p__Firmicutes;c__Bacilli;o__RF39;f__CAG-611;g__;s__	4
GUT_GENOME281513	d__Bacteria;p__Bacteroidota;c__Bacteroidia;o__Bacteroidales;f__Rikenellaceae;g__Alistipes;s__	4
GUT_GENOME282385	d__Bacteria;p__Bacteroidota;c__Bacteroidia;o__Bacteroidales;f__Rikenellaceae;g__Alistipes;s__Alistipes sp900290115	4
GUT_GENOME283178	d__Archaea;p__Euryarchaeota;c__Methanobacteria;o__Methanobacteriales;f__Methanobacteriaceae;g__Methanosphaera;s__Methanosphaera sp900322125	4
GUT_GENOME284003	d__Bacteria;p__Bacteroidota;c__Bacteroidia;o__Bacteroidales;f__Bacteroidaceae;g__Prevotella;s__Prevotella sp900317685	4
GUT_GENOME285829	d__Bacteria;p__Firmicutes_A;c__Clostridia;o__Peptostreptococcales;f__Anaerovoracaceae;g__Mogibacterium;s__Mogibacterium sp900315625	4
GUT_GENOME000259	d__Bacteria;p__Firmicutes_A;c__Clostridia;o__Lachnospirales;f__Lachnospiraceae;g__GCA-900066755;s__GCA-900066755 sp900066755	3
GUT_GENOME000271	d__Bacteria;p__Firmicutes_A;c__Clostridia;o__Oscillospirales;f__Oscillospiraceae;g__Pseudoflavonifractor;s__Pseudoflavonifractor capillosus	3
GUT_GENOME000290	d__Bacteria;p__Firmicutes_A;c__Clostridia;o__Peptostreptococcales;f__Peptostreptococcaceae;g__GCA-900066935;s__GCA-900066935 sp900066925	3
GUT_GENOME000496	d__Bacteria;p__Firmicutes_A;c__Clostridia;o__Lachnospirales;f__Lachnospiraceae;g__GCA-900066755;s__	3
GUT_GENOME001177	d__Bacteria;p__Firmicutes_A;c__Clostridia;o__Lachnospirales;f__Lachnospiraceae;g__;s__	3
GUT_GENOME001372	d__Bacteria;p__Actinobacteriota;c__Coriobacteriia;o__Coriobacteriales;f__Coriobacteriaceae;g__Collinsella;s__Collinsella sp002232035	3
GUT_GENOME003665	d__Bacteria;p__Firmicutes;c__Bacilli;o__Lactobacillales;f__Streptococcaceae;g__Streptococcus;s__	3
GUT_GENOME005466	d__Bacteria;p__Firmicutes_A;c__Clostridia;o__Oscillospirales;f__Ruminococcaceae;g__Pygmaiobacter;s__Pygmaiobacter massiliensis	3
GUT_GENOME005565	d__Bacteria;p__Actinobacteriota;c__Coriobacteriia;o__Coriobacteriales;f__Coriobacteriaceae;g__Collinsella;s__	3
GUT_GENOME007057	d__Bacteria;p__Firmicutes_A;c__Clostridia;o__Oscillospirales;f__Oscillospiraceae;g__UBA9475;s__	3
GUT_GENOME007437	d__Bacteria;p__Proteobacteria;c__Gammaproteobacteria;o__Burkholderiales;f__Burkholderiaceae;g__Oxalobacter;s__	3
GUT_GENOME007566	d__Bacteria;p__Bacteroidota;c__Bacteroidia;o__Bacteroidales;f__Muribaculaceae;g__UBA7173;s__	3
GUT_GENOME007711	d__Bacteria;p__Verrucomicrobiota;c__Lentisphaeria;o__Victivallales;f__UBA1829;g__UBA1829;s__	3
GUT_GENOME009523	d__Bacteria;p__Bacteroidota;c__Bacteroidia;o__Bacteroidales;f__UBA11471;g__UBA11471;s__	3
GUT_GENOME009824	d__Bacteria;p__Firmicutes;c__Bacilli;o__ML615J-28;f__CAG-313;g__UBA1737;s__	3
GUT_GENOME014238	d__Bacteria;p__Firmicutes_A;c__Clostridia;o__TANB77;f__CAG-508;g__CAG-452;s__	3
GUT_GENOME016337	d__Bacteria;p__Desulfobacterota_A;c__Desulfovibrionia;o__Desulfovibrionales;f__Desulfovibrionaceae;g__Mailhella;s__	3
GUT_GENOME017622	d__Bacteria;p__Actinobacteriota;c__Actinobacteria;o__Actinomycetales;f__Actinomycetaceae;g__Pauljensenia;s__Pauljensenia turicensis	3
GUT_GENOME019121	d__Bacteria;p__Verrucomicrobiota;c__Lentisphaeria;o__Victivallales;f__Victivallaceae;g__Victivallis;s__	3
GUT_GENOME023591	d__Bacteria;p__Firmicutes_A;c__Clostridia;o__Lachnospirales;f__Lachnospiraceae;g__CAG-590;s__CAG-590 sp000431135	3
GUT_GENOME025577	d__Bacteria;p__Firmicutes_A;c__Clostridia;o__Christensenellales;f__CAG-138;g__;s__	3
GUT_GENOME026187	d__Bacteria;p__Firmicutes_A;c__Clostridia;o__4C28d-15;f__CAG-727;g__UBA10281;s__	3
GUT_GENOME026334	d__Bacteria;p__Firmicutes_A;c__Clostridia;o__TANB77;f__CAG-508;g__CAG-269;s__	3
GUT_GENOME026473	d__Bacteria;p__Verrucomicrobiota;c__Verrucomicrobiae;o__Opitutales;f__CAG-312;g__CAG-312;s__CAG-312 sp001917305	3
GUT_GENOME029877	d__Bacteria;p__Bacteroidota;c__Bacteroidia;o__Bacteroidales;f__Bacteroidaceae;g__Bacteroides;s__Bacteroides pyogenes	3
GUT_GENOME031380	d__Bacteria;p__Proteobacteria;c__Gammaproteobacteria;o__Enterobacterales;f__Succinivibrionaceae;g__Succinivibrio;s__	3
GUT_GENOME036292	d__Bacteria;p__Firmicutes_A;c__Clostridia;o__4C28d-15;f__CAG-727;g__UBA10281;s__UBA10281 sp000437515	3
GUT_GENOME037519	d__Bacteria;p__Proteobacteria;c__Gammaproteobacteria;o__Burkholderiales;f__Burkholderiaceae;g__CAG-521;s__	3
GUT_GENOME043892	d__Bacteria;p__Firmicutes_A;c__Clostridia;o__Oscillospirales;f__Oscillospiraceae;g__CAG-170;s__	3
GUT_GENOME044257	d__Bacteria;p__Firmicutes_A;c__Clostridia;o__Christensenellales;f__CAG-138;g__UBA5394;s__	3
GUT_GENOME047195	d__Bacteria;p__Firmicutes_C;c__Negativicutes;o__Acidaminococcales;f__Acidaminococcaceae;g__;s__	3
GUT_GENOME047877	d__Bacteria;p__Firmicutes_A;c__Clostridia;o__Oscillospirales;f__Acutalibacteraceae;g__;s__	3
GUT_GENOME047932	d__Bacteria;p__Actinobacteriota;c__Coriobacteriia;o__Coriobacteriales;f__Coriobacteriaceae;g__Collinsella;s__	3
GUT_GENOME054973	d__Bacteria;p__Firmicutes;c__Bacilli;o__RF39;f__CAG-1000;g__CAG-776;s__CAG-776 sp000438195	3
GUT_GENOME066321	d__Bacteria;p__Firmicutes_B;c__Dehalobacteriia;o__UBA7702;f__UBA7702;g__UBA7702;s__	3
GUT_GENOME073482	d__Bacteria;p__Cyanobacteria;c__Vampirovibrionia;o__Gastranaerophilales;f__Gastranaerophilaceae;g__CAG-484;s__CAG-484 sp000431315	3
GUT_GENOME081475	d__Bacteria;p__Firmicutes_A;c__Clostridia;o__Oscillospirales;f__Ruminococcaceae;g__Pygmaiobacter;s__	3
GUT_GENOME086272	d__Bacteria;p__Proteobacteria;c__Gammaproteobacteria;o__Burkholderiales;f__Burkholderiaceae;g__Sutterella;s__	3
GUT_GENOME087393	d__Bacteria;p__Firmicutes_A;c__Clostridia;o__Oscillospirales;f__Oscillospiraceae;g__UBA738;s__	3
GUT_GENOME089625	d__Bacteria;p__Fusobacteriota;c__Fusobacteriia;o__Fusobacteriales;f__Fusobacteriaceae;g__Fusobacterium;s__Fusobacterium sp000235465	3
GUT_GENOME090342	d__Bacteria;p__Firmicutes_A;c__Clostridia;o__TANB77;f__CAG-508;g__;s__	3
GUT_GENOME092330	d__Bacteria;p__Actinobacteriota;c__Coriobacteriia;o__Coriobacteriales;f__Coriobacteriaceae;g__Collinsella;s__	3
GUT_GENOME092402	d__Bacteria;p__Firmicutes_A;c__Clostridia;o__Oscillospirales;f__Acutalibacteraceae;g__;s__	3
GUT_GENOME092757	d__Bacteria;p__Firmicutes_A;c__Clostridia;o__Lachnospirales;f__Lachnospiraceae;g__Faecalicatena;s__	3
GUT_GENOME092876	d__Bacteria;p__Actinobacteriota;c__Coriobacteriia;o__Coriobacteriales;f__Atopobiaceae;g__Lancefieldella;s__Lancefieldella rimae	3
GUT_GENOME093221	d__Bacteria;p__Firmicutes_A;c__Clostridia;o__Lachnospirales;f__Lachnospiraceae;g__CAG-56;s__	3
GUT_GENOME094068	d__Bacteria;p__Firmicutes;c__Bacilli;o__RF39;f__CAG-1000;g__CAG-776;s__	3
GUT_GENOME094850	d__Bacteria;p__Actinobacteriota;c__Coriobacteriia;o__Coriobacteriales;f__Coriobacteriaceae;g__Collinsella;s__Collinsella provencensis	3
GUT_GENOME095879	d__Bacteria;p__Firmicutes;c__Bacilli;o__Lactobacillales;f__Streptococcaceae;g__Streptococcus;s__	3
GUT_GENOME096029	d__Bacteria;p__Fusobacteriota;c__Fusobacteriia;o__Fusobacteriales;f__Fusobacteriaceae;g__Fusobacterium_C;s__Fusobacterium_C gonidiaformans	3
GUT_GENOME096098	d__Bacteria;p__Fusobacteriota;c__Fusobacteriia;o__Fusobacteriales;f__Fusobacteriaceae;g__Fusobacterium;s__Fusobacterium periodonticum_B	3
GUT_GENOME096173	d__Bacteria;p__Firmicutes;c__Bacilli;o__Lactobacillales;f__Streptococcaceae;g__Streptococcus;s__Streptococcus equinus	3
GUT_GENOME096220	d__Bacteria;p__Firmicutes;c__Bacilli;o__Lactobacillales;f__Lactobacillaceae;g__Lactobacillus;s__Lactobacillus iners	3
GUT_GENOME096243	d__Bacteria;p__Campylobacterota;c__Campylobacteria;o__Campylobacterales;f__Campylobacteraceae;g__Campylobacter_A;s__Campylobacter_A concisus_R	3
GUT_GENOME096522	d__Bacteria;p__Firmicutes;c__Bacilli;o__Lactobacillales;f__Lactobacillaceae;g__Lactobacillus_H;s__Lactobacillus_H antri	3
GUT_GENOME096535	d__Bacteria;p__Firmicutes_A;c__Clostridia;o__Lachnospirales;f__Lachnospiraceae;g__Faecalicatena;s__Faecalicatena sp001487105	3
GUT_GENOME097725	d__Bacteria;p__Firmicutes_A;c__Clostridia;o__Christensenellales;f__Christensenellaceae;g__Catabacter;s__Catabacter hongkongensis	3
GUT_GENOME097975	d__Bacteria;p__Firmicutes_A;c__Clostridia;o__Lachnospirales;f__Lachnospiraceae;g__;s__	3
GUT_GENOME103694	d__Bacteria;p__Firmicutes_A;c__Clostridia;o__Lachnospirales;f__Lachnospiraceae;g__Hungatella_A;s__Hungatella_A hathewayi	3
GUT_GENOME105496	d__Bacteria;p__Actinobacteriota;c__Coriobacteriia;o__Coriobacteriales;f__Eggerthellaceae;g__;s__	3
GUT_GENOME106243	d__Bacteria;p__Firmicutes_A;c__Clostridia;o__TANB77;f__CAG-508;g__CAG-245;s__	3
GUT_GENOME107512	d__Bacteria;p__Firmicutes_C;c__Negativicutes;o__Veillonellales;f__Megasphaeraceae;g__Anaeroglobus;s__Anaeroglobus geminatus	3
GUT_GENOME108231	d__Bacteria;p__Firmicutes_A;c__Clostridia;o__Oscillospirales;f__Acutalibacteraceae;g__CAG-488;s__CAG-488 sp000434915	3
GUT_GENOME109963	d__Bacteria;p__Firmicutes_A;c__Clostridia;o__Lachnospirales;f__Lachnospiraceae;g__CAG-590;s__	3
GUT_GENOME111778	d__Bacteria;p__Cyanobacteria;c__Vampirovibrionia;o__Gastranaerophilales;f__Gastranaerophilaceae;g__Zag1;s__Zag1 sp000438175	3
GUT_GENOME112478	d__Bacteria;p__Firmicutes_C;c__Negativicutes;o__Acidaminococcales;f__Acidaminococcaceae;g__Phascolarctobacterium_A;s__	3
GUT_GENOME113180	d__Bacteria;p__Firmicutes_A;c__Clostridia;o__Lachnospirales;f__Lachnospiraceae;g__Acetatifactor;s__	3
GUT_GENOME113426	d__Bacteria;p__Bacteroidota;c__Bacteroidia;o__Bacteroidales;f__Bacteroidaceae;g__Prevotella;s__	3
GUT_GENOME113507	d__Bacteria;p__Bacteroidota;c__Bacteroidia;o__Bacteroidales;f__Muribaculaceae;g__UBA7173;s__	3
GUT_GENOME114231	d__Bacteria;p__Firmicutes_A;c__Clostridia;o__Oscillospirales;f__Acutalibacteraceae;g__CAG-557;s__CAG-557 sp000435275	3
GUT_GENOME117212	d__Bacteria;p__Firmicutes_A;c__Clostridia;o__Lachnospirales;f__Lachnospiraceae;g__UBA7096;s__	3
GUT_GENOME117334	d__Bacteria;p__Firmicutes_A;c__Clostridia;o__Oscillospirales;f__Oscillospiraceae;g__Intestinimonas;s__	3
GUT_GENOME119153	d__Bacteria;p__Bacteroidota;c__Bacteroidia;o__Bacteroidales;f__Bacteroidaceae;g__CAG-617;s__CAG-617 sp000431275	3
GUT_GENOME121272	d__Bacteria;p__Firmicutes_A;c__Clostridia;o__4C28d-15;f__CAG-917;g__;s__	3
GUT_GENOME121457	d__Bacteria;p__Firmicutes_A;c__Clostridia;o__Lachnospirales;f__Lachnospiraceae;g__Eubacterium_E;s__	3
GUT_GENOME122322	d__Bacteria;p__Firmicutes_A;c__Clostridia;o__Oscillospirales;f__Acutalibacteraceae;g__;s__	3
GUT_GENOME123310	d__Bacteria;p__Firmicutes_A;c__Clostridia;o__Oscillospirales;f__Acutalibacteraceae;g__;s__	3
GUT_GENOME125520	d__Bacteria;p__Bacteroidota;c__Bacteroidia;o__Bacteroidales;f__Muribaculaceae;g__CAG-873;s__	3
GUT_GENOME128145	d__Bacteria;p__Firmicutes_A;c__Clostridia;o__Oscillospirales;f__Oscillospiraceae;g__Lawsonibacter;s__	3
GUT_GENOME128217	d__Bacteria;p__Actinobacteriota;c__Coriobacteriia;o__Coriobacteriales;f__Atopobiaceae;g__Olsenella_E;s__Olsenella_E sp003150175	3
GUT_GENOME128273	d__Bacteria;p__Firmicutes_A;c__Clostridia;o__Oscillospirales;f__Ruminococcaceae;g__;s__	3
GUT_GENOME128610	d__Bacteria;p__Actinobacteriota;c__Coriobacteriia;o__Coriobacteriales;f__Coriobacteriaceae;g__Collinsella;s__	3
GUT_GENOME129462	d__Bacteria;p__Firmicutes_A;c__Clostridia;o__4C28d-15;f__CAG-552;g__;s__	3
GUT_GENOME130638	d__Bacteria;p__Firmicutes_A;c__Clostridia;o__Lachnospirales;f__Lachnospiraceae;g__CAG-95;s__	3
GUT_GENOME131073	d__Bacteria;p__Firmicutes_A;c__Clostridia;o__Lachnospirales;f__Lachnospiraceae;g__Dorea;s__Dorea phocaeense	3
GUT_GENOME131672	d__Bacteria;p__Firmicutes_A;c__Clostridia;o__Lachnospirales;f__Lachnospiraceae;g__Faecalicatena;s__	3
GUT_GENOME132202	d__Archaea;p__Thermoplasmatota;c__Thermoplasmata;o__Methanomassiliicoccales;f__Methanomassiliicoccaceae;g__Methanomassiliicoccus_A;s__Methanomassiliicoccus_A intestinalis	3
GUT_GENOME137346	d__Bacteria;p__Firmicutes_A;c__Clostridia;o__Oscillospirales;f__Acutalibacteraceae;g__Acutalibacter;s__	3
GUT_GENOME137474	d__Bacteria;p__Firmicutes_A;c__Clostridia;o__4C28d-15;f__CAG-727;g__UBA11940;s__	3
GUT_GENOME140246	d__Bacteria;p__Firmicutes;c__Bacilli;o__Bacillales;f__Bacillaceae_G;g__Bacillus_A;s__Bacillus_A cereus_AD	3
GUT_GENOME141775	d__Bacteria;p__Fusobacteriota;c__Fusobacteriia;o__Fusobacteriales;f__Fusobacteriaceae;g__Fusobacterium_C;s__Fusobacterium_C necrophorum	3
GUT_GENOME143361	d__Bacteria;p__Proteobacteria;c__Gammaproteobacteria;o__Enterobacterales;f__Enterobacteriaceae;g__Cronobacter;s__Cronobacter sakazakii	3
GUT_GENOME143724	d__Bacteria;p__Proteobacteria;c__Gammaproteobacteria;o__Enterobacterales;f__Enterobacteriaceae;g__Citrobacter;s__Citrobacter europaeus	3
GUT_GENOME143749	d__Bacteria;p__Proteobacteria;c__Gammaproteobacteria;o__Enterobacterales;f__Enterobacteriaceae;g__Enterobacter;s__Enterobacter cloacae_K	3
GUT_GENOME147524	d__Bacteria;p__Proteobacteria;c__Gammaproteobacteria;o__Enterobacterales;f__Enterobacteriaceae;g__Citrobacter_A;s__Citrobacter_A farmeri	3
GUT_GENOME152509	d__Bacteria;p__Firmicutes_A;c__Clostridia;o__Peptostreptococcales;f__Anaerovoracaceae;g__CAG-145;s__CAG-145 sp002320005	3
GUT_GENOME153166	d__Bacteria;p__Firmicutes_A;c__Clostridia;o__Oscillospirales;f__Oscillospiraceae;g__CAG-83;s__	3
GUT_GENOME153272	d__Bacteria;p__Firmicutes_A;c__Clostridia;o__Peptostreptococcales;f__Anaerovoracaceae;g__Eubacterium_A;s__	3
GUT_GENOME155041	d__Bacteria;p__Bacteroidota;c__Bacteroidia;o__Bacteroidales;f__Bacteroidaceae;g__Prevotella;s__	3
GUT_GENOME155718	d__Bacteria;p__Firmicutes_A;c__Clostridia;o__Lachnospirales;f__;g__;s__	3
GUT_GENOME155722	d__Bacteria;p__Firmicutes_A;c__Clostridia;o__Oscillospirales;f__Butyricicoccaceae;g__;s__	3
GUT_GENOME155726	d__Bacteria;p__Firmicutes_A;c__Clostridia;o__Lachnospirales;f__Lachnospiraceae;g__;s__	3
GUT_GENOME156118	d__Bacteria;p__Bacteroidota;c__Bacteroidia;o__Bacteroidales;f__Bacteroidaceae;g__Prevotella;s__Prevotella veroralis	3
GUT_GENOME158618	d__Bacteria;p__Firmicutes_A;c__Clostridia;o__Oscillospirales;f__UBA644;g__;s__	3
GUT_GENOME158639	d__Bacteria;p__Firmicutes_A;c__Clostridia;o__Oscillospirales;f__Acutalibacteraceae;g__;s__	3
GUT_GENOME161262	d__Bacteria;p__Firmicutes_A;c__Clostridia;o__Oscillospirales;f__Acutalibacteraceae;g__;s__	3
GUT_GENOME169805	d__Bacteria;p__Firmicutes_A;c__Clostridia;o__Lachnospirales;f__Anaerotignaceae;g__Anaerotignum;s__	3
GUT_GENOME169952	d__Bacteria;p__Firmicutes_A;c__Clostridia;o__Oscillospirales;f__Oscillospiraceae;g__CAG-110;s__	3
GUT_GENOME170405	d__Bacteria;p__Firmicutes_A;c__Clostridia;o__TANB77;f__CAG-508;g__;s__	3
GUT_GENOME170556	d__Bacteria;p__Firmicutes;c__Bacilli;o__Lactobacillales;f__Lactobacillaceae;g__Leuconostoc;s__	3
GUT_GENOME179059	d__Bacteria;p__Actinobacteriota;c__Coriobacteriia;o__Coriobacteriales;f__Eggerthellaceae;g__Slackia;s__Slackia exigua	3
GUT_GENOME185247	d__Bacteria;p__Actinobacteriota;c__Actinobacteria;o__Actinomycetales;f__Actinomycetaceae;g__Actinomyces;s__Actinomyces graevenitzii	3
GUT_GENOME188058	d__Bacteria;p__Firmicutes_A;c__Clostridia;o__Clostridiales;f__Clostridiaceae;g__Clostridium;s__	3
GUT_GENOME188619	d__Bacteria;p__Actinobacteriota;c__Coriobacteriia;o__Coriobacteriales;f__Coriobacteriaceae;g__Collinsella;s__	3
GUT_GENOME193237	d__Bacteria;p__Actinobacteriota;c__Actinobacteria;o__Actinomycetales;f__Micrococcaceae;g__Rothia;s__Rothia dentocariosa	3
GUT_GENOME196908	d__Bacteria;p__Firmicutes_A;c__Clostridia;o__Oscillospirales;f__Ruminococcaceae;g__Gemmiger;s__	3
GUT_GENOME204201	d__Bacteria;p__Actinobacteriota;c__Coriobacteriia;o__Coriobacteriales;f__Eggerthellaceae;g__;s__	3
GUT_GENOME204901	d__Bacteria;p__Firmicutes;c__Bacilli;o__RF39;f__CAG-611;g__CAG-988;s__CAG-988 sp003149915	3
GUT_GENOME208102	d__Bacteria;p__Firmicutes_A;c__Clostridia;o__Lachnospirales;f__Lachnospiraceae;g__Tyzzerella;s__	3
GUT_GENOME211596	d__Bacteria;p__Firmicutes_A;c__Clostridia;o__4C28d-15;f__CAG-727;g__;s__	3
GUT_GENOME220136	d__Bacteria;p__Proteobacteria;c__Gammaproteobacteria;o__Burkholderiales;f__Burkholderiaceae;g__Duodenibacillus;s__	3
GUT_GENOME221174	d__Bacteria;p__Verrucomicrobiota;c__Verrucomicrobiae;o__Opitutales;f__CAG-312;g__CAG-312;s__CAG-312 sp002437405	3
GUT_GENOME222507	d__Bacteria;p__Firmicutes_A;c__Clostridia;o__4C28d-15;f__CAG-727;g__UBA10281;s__	3
GUT_GENOME225784	d__Bacteria;p__Firmicutes;c__Bacilli;o__Erysipelotrichales;f__Erysipelatoclostridiaceae;g__Catenibacterium;s__	3
GUT_GENOME233269	d__Bacteria;p__Bacteroidota;c__Bacteroidia;o__Bacteroidales;f__Muribaculaceae;g__;s__	3
GUT_GENOME235296	d__Bacteria;p__Firmicutes_A;c__Clostridia;o__Oscillospirales;f__CAG-272;g__;s__	3
GUT_GENOME235948	d__Bacteria;p__Actinobacteriota;c__Coriobacteriia;o__Coriobacteriales;f__Atopobiaceae;g__Olsenella_B;s__	3
GUT_GENOME236194	d__Bacteria;p__Bacteroidota;c__Bacteroidia;o__Bacteroidales;f__Bacteroidaceae;g__Prevotellamassilia;s__	3
GUT_GENOME236863	d__Bacteria;p__Bacteroidota;c__Bacteroidia;o__Bacteroidales;f__Paludibacteraceae;g__;s__	3
GUT_GENOME237015	d__Bacteria;p__Actinobacteriota;c__Coriobacteriia;o__Coriobacteriales;f__Eggerthellaceae;g__CAG-1427;s__	3
GUT_GENOME237444	d__Bacteria;p__Bacteroidota;c__Bacteroidia;o__Bacteroidales;f__UBA932;g__RC9;s__	3
GUT_GENOME237499	d__Bacteria;p__Firmicutes_A;c__Clostridia;o__Oscillospirales;f__Ruminococcaceae;g__;s__	3
GUT_GENOME237529	d__Bacteria;p__Firmicutes_A;c__Clostridia;o__Lachnospirales;f__Lachnospiraceae;g__Clostridium_M;s__	3
GUT_GENOME237839	d__Bacteria;p__Bacteroidota;c__Bacteroidia;o__Bacteroidales;f__Rikenellaceae;g__Alistipes;s__	3
GUT_GENOME239643	d__Bacteria;p__Bacteroidota;c__Bacteroidia;o__Bacteroidales;f__Bacteroidaceae;g__Prevotella;s__Prevotella sp000433175	3
GUT_GENOME239875	d__Bacteria;p__Firmicutes_A;c__Thermoanaerobacteria;o__Caldanaerobiales;f__UBA4877;g__UBA4877;s__UBA4877 sp002399345	3
GUT_GENOME241248	d__Bacteria;p__Firmicutes;c__Bacilli;o__Lactobacillales;f__Enterococcaceae;g__Enterococcus_A;s__Enterococcus_A devriesei	3
GUT_GENOME242646	d__Bacteria;p__Campylobacterota;c__Campylobacteria;o__Campylobacterales;f__Campylobacteraceae;g__Campylobacter_B;s__	3
GUT_GENOME242840	d__Bacteria;p__Firmicutes_A;c__Clostridia;o__Lachnospirales;f__Lachnospiraceae;g__Faecalicatena;s__	3
GUT_GENOME243824	d__Bacteria;p__Firmicutes_A;c__Clostridia;o__Oscillospirales;f__Oscillospiraceae;g__Flavonifractor;s__	3
GUT_GENOME244242	d__Bacteria;p__Bacteroidota;c__Bacteroidia;o__Bacteroidales;f__Muribaculaceae;g__C941;s__	3
GUT_GENOME244777	d__Bacteria;p__Firmicutes_A;c__Clostridia;o__Oscillospirales;f__Oscillospiraceae;g__UBA1777;s__	3
GUT_GENOME245203	d__Bacteria;p__Firmicutes_A;c__Clostridia;o__Christensenellales;f__CAG-74;g__;s__	3
GUT_GENOME245498	d__Bacteria;p__Bacteroidota;c__Bacteroidia;o__Bacteroidales;f__Porphyromonadaceae;g__Porphyromonas;s__	3
GUT_GENOME245674	d__Bacteria;p__Firmicutes_A;c__Clostridia;o__Oscillospirales;f__Acutalibacteraceae;g__;s__	3
GUT_GENOME246096	d__Bacteria;p__Firmicutes_A;c__Clostridia;o__Oscillospirales;f__Ruminococcaceae;g__Negativibacillus;s__	3
GUT_GENOME247103	d__Bacteria;p__Firmicutes_A;c__Clostridia;o__Oscillospirales;f__Oscillospiraceae;g__CAG-110;s__	3
GUT_GENOME251543	d__Bacteria;p__Bacteroidota;c__Bacteroidia;o__Bacteroidales;f__Rikenellaceae;g__Alistipes;s__	3
GUT_GENOME252376	d__Bacteria;p__Firmicutes_A;c__Clostridia;o__Oscillospirales;f__Oscillospiraceae;g__UBA9475;s__	3
GUT_GENOME254219	d__Bacteria;p__Firmicutes;c__Bacilli;o__RFN20;f__CAG-631;g__;s__	3
GUT_GENOME254943	d__Bacteria;p__Verrucomicrobiota;c__Verrucomicrobiae;o__Opitutales;f__CAG-312;g__CAG-312;s__	3
GUT_GENOME255303	d__Bacteria;p__Firmicutes_A;c__Clostridia;o__Monoglobales;f__UBA9506;g__;s__	3
GUT_GENOME255347	d__Bacteria;p__Bacteroidota;c__Bacteroidia;o__Bacteroidales;f__Bacteroidaceae;g__UBA6398;s__	3
GUT_GENOME255379	d__Bacteria;p__Actinobacteriota;c__Coriobacteriia;o__Coriobacteriales;f__Coriobacteriaceae;g__Collinsella;s__	3
GUT_GENOME256097	d__Bacteria;p__Bacteroidota;c__Bacteroidia;o__Bacteroidales;f__Muribaculaceae;g__CAG-279;s__	3
GUT_GENOME256509	d__Bacteria;p__Bacteroidota;c__Bacteroidia;o__Bacteroidales;f__Rikenellaceae;g__Alistipes_A;s__	3
GUT_GENOME257070	d__Bacteria;p__Actinobacteriota;c__Actinobacteria;o__Propionibacteriales;f__Propionibacteriaceae;g__;s__	3
GUT_GENOME257278	d__Bacteria;p__Firmicutes_A;c__Clostridia;o__Lachnospirales;f__Lachnospiraceae;g__Eisenbergiella;s__	3
GUT_GENOME257383	d__Bacteria;p__Firmicutes_A;c__Clostridia;o__Oscillospirales;f__Oscillospiraceae;g__UBA1777;s__	3
GUT_GENOME258181	d__Bacteria;p__Firmicutes_A;c__Clostridia;o__Christensenellales;f__QALW01;g__QALW01;s__	3
GUT_GENOME258287	d__Bacteria;p__Firmicutes;c__Bacilli;o__RF39;f__CAG-822;g__;s__	3
GUT_GENOME258665	d__Bacteria;p__Firmicutes_A;c__Clostridia;o__Christensenellales;f__CAG-138;g__CAG-1024;s__	3
GUT_GENOME258721	d__Bacteria;p__Bacteroidota;c__Bacteroidia;o__Bacteroidales;f__Tannerellaceae;g__Parabacteroides;s__	3
GUT_GENOME259547	d__Bacteria;p__Bacteroidota;c__Bacteroidia;o__Bacteroidales;f__UBA932;g__RC9;s__	3
GUT_GENOME259872	d__Bacteria;p__Firmicutes_A;c__Clostridia;o__4C28d-15;f__CAG-727;g__;s__	3
GUT_GENOME260001	d__Bacteria;p__Firmicutes_A;c__Clostridia;o__Monoglobales;f__;g__;s__	3
GUT_GENOME260250	d__Bacteria;p__Firmicutes_A;c__Clostridia;o__Clostridiales;f__Clostridiaceae;g__Clostridium;s__	3
GUT_GENOME260851	d__Bacteria;p__Firmicutes_A;c__Clostridia;o__Oscillospirales;f__CAG-272;g__;s__	3
GUT_GENOME261488	d__Bacteria;p__Actinobacteriota;c__Coriobacteriia;o__Coriobacteriales;f__Atopobiaceae;g__Atopobium;s__Atopobium minutum	3
GUT_GENOME261530	d__Bacteria;p__Firmicutes_A;c__Clostridia;o__TANB77;f__CAG-508;g__CAG-273;s__	3
GUT_GENOME263189	d__Bacteria;p__Bacteroidota;c__Bacteroidia;o__Bacteroidales;f__Tannerellaceae;g__Parabacteroides;s__	3
GUT_GENOME265791	d__Bacteria;p__Firmicutes_A;c__Clostridia;o__TANB77;f__CAG-465;g__CAG-465;s__	3
GUT_GENOME265996	d__Bacteria;p__Firmicutes_A;c__Clostridia;o__TANB77;f__CAG-508;g__;s__	3
GUT_GENOME269798	d__Bacteria;p__Firmicutes_A;c__Clostridia;o__4C28d-15;f__CAG-727;g__UBA10281;s__	3
GUT_GENOME271917	d__Bacteria;p__Firmicutes_A;c__Clostridia;o__Oscillospirales;f__Acutalibacteraceae;g__Eubacterium_R;s__	3
GUT_GENOME273292	d__Bacteria;p__Firmicutes_A;c__Clostridia;o__TANB77;f__CAG-508;g__CAG-269;s__	3
GUT_GENOME274122	d__Bacteria;p__Actinobacteriota;c__Coriobacteriia;o__Coriobacteriales;f__Coriobacteriaceae;g__Collinsella;s__	3
GUT_GENOME275636	d__Bacteria;p__Proteobacteria;c__Gammaproteobacteria;o__Burkholderiales;f__Burkholderiaceae;g__Sutterella;s__	3
GUT_GENOME276352	d__Bacteria;p__Firmicutes_A;c__Clostridia;o__Oscillospirales;f__Acutalibacteraceae;g__UBA737;s__	3
GUT_GENOME276700	d__Bacteria;p__Firmicutes_A;c__Clostridia;o__Oscillospirales;f__Oscillospiraceae;g__CAG-83;s__	3
GUT_GENOME277097	d__Bacteria;p__Firmicutes_A;c__Clostridia;o__Oscillospirales;f__Oscillospiraceae;g__F23-B02;s__F23-B02 sp003533405	3
GUT_GENOME277187	d__Bacteria;p__Firmicutes;c__Bacilli;o__RFN20;f__CAG-449;g__CAG-449;s__	3
GUT_GENOME278390	d__Bacteria;p__Verrucomicrobiota;c__Lentisphaeria;o__Victivallales;f__Victivallaceae;g__Victivallis;s__	3
GUT_GENOME283543	d__Bacteria;p__Firmicutes_A;c__Clostridia;o__4C28d-15;f__CAG-552;g__;s__	3
GUT_GENOME284201	d__Bacteria;p__Actinobacteriota;c__Coriobacteriia;o__Coriobacteriales;f__Eggerthellaceae;g__;s__	3
GUT_GENOME285659	d__Bacteria;p__Bacteroidota;c__Bacteroidia;o__Bacteroidales;f__Bacteroidaceae;g__Prevotella;s__Prevotella nigrescens	3
GUT_GENOME000024	d__Bacteria;p__Firmicutes;c__Bacilli;o__Lactobacillales;f__Lactobacillaceae;g__Lactobacillus_B;s__Lactobacillus_B murinus	2
GUT_GENOME000057	d__Bacteria;p__Proteobacteria;c__Gammaproteobacteria;o__Enterobacterales;f__Enterobacteriaceae;g__Enterobacter;s__	2
GUT_GENOME000224	d__Bacteria;p__Bacteroidota;c__Bacteroidia;o__Bacteroidales;f__Muribaculaceae;g__Muribaculum;s__Muribaculum intestinale	2
GUT_GENOME000509	d__Bacteria;p__Firmicutes;c__Bacilli;o__Lactobacillales;f__Lactobacillaceae;g__Lactobacillus_B;s__Lactobacillus_B animalis	2
GUT_GENOME000522	d__Bacteria;p__Firmicutes_C;c__Negativicutes;o__Selenomonadales;f__Massilibacillaceae;g__;s__	2
GUT_GENOME000578	d__Bacteria;p__Bacteroidota;c__Bacteroidia;o__Bacteroidales;f__Barnesiellaceae;g__Barnesiella;s__Barnesiella sp003150885	2
GUT_GENOME000587	d__Bacteria;p__Firmicutes;c__Bacilli;o__Staphylococcales;f__Staphylococcaceae;g__Staphylococcus;s__Staphylococcus epidermidis	2
GUT_GENOME000603	d__Bacteria;p__Firmicutes_A;c__Clostridia;o__Peptostreptococcales;f__Anaerovoracaceae;g__;s__	2
GUT_GENOME000753	d__Bacteria;p__Actinobacteriota;c__Coriobacteriia;o__Coriobacteriales;f__Coriobacteriaceae;g__Collinsella;s__Collinsella sp002232035	2
GUT_GENOME000764	d__Bacteria;p__Actinobacteriota;c__Coriobacteriia;o__Coriobacteriales;f__Coriobacteriaceae;g__Collinsella;s__	2
GUT_GENOME000852	d__Bacteria;p__Firmicutes_A;c__Clostridia;o__Lachnospirales;f__Lachnospiraceae;g__Dorea;s__Dorea sp900086625	2
GUT_GENOME000984	d__Bacteria;p__Actinobacteriota;c__Coriobacteriia;o__Coriobacteriales;f__Coriobacteriaceae;g__Collinsella;s__	2
GUT_GENOME001800	d__Bacteria;p__Actinobacteriota;c__Coriobacteriia;o__Coriobacteriales;f__Coriobacteriaceae;g__Collinsella;s__Collinsella sp002232035	2
GUT_GENOME002158	d__Bacteria;p__Bacteroidota;c__Bacteroidia;o__Bacteroidales;f__Tannerellaceae;g__Parabacteroides;s__	2
GUT_GENOME002250	d__Bacteria;p__Firmicutes_A;c__Clostridia;o__Lachnospirales;f__CAG-274;g__;s__	2
GUT_GENOME003966	d__Bacteria;p__Actinobacteriota;c__Actinobacteria;o__Actinomycetales;f__Actinomycetaceae;g__Pauljensenia;s__	2
GUT_GENOME004333	d__Bacteria;p__Firmicutes_A;c__Clostridia;o__Lachnospirales;f__Lachnospiraceae;g__Blautia_A;s__	2
GUT_GENOME006694	d__Bacteria;p__Firmicutes_A;c__Clostridia;o__Oscillospirales;f__Oscillospiraceae;g__UBA5446;s__	2
GUT_GENOME007513	d__Bacteria;p__Firmicutes_A;c__Clostridia;o__4C28d-15;f__CAG-917;g__CAG-1138;s__CAG-1138 sp000434675	2
GUT_GENOME008647	d__Bacteria;p__Firmicutes_A;c__Clostridia;o__4C28d-15;f__CAG-727;g__UBA11475;s__UBA11475 sp003538975	2
GUT_GENOME009209	d__Bacteria;p__Firmicutes_A;c__Clostridia;o__Oscillospirales;f__CAG-272;g__CAG-390;s__CAG-390 sp000437015	2
GUT_GENOME009437	d__Bacteria;p__Firmicutes_B;c__Peptococcia;o__Peptococcales;f__Peptococcaceae;g__UBA7185;s__	2
GUT_GENOME009698	d__Bacteria;p__Firmicutes;c__Bacilli;o__RFN20;f__CAG-449;g__CAG-449;s__CAG-449 sp000432895	2
GUT_GENOME010791	d__Bacteria;p__Firmicutes_A;c__Clostridia;o__Oscillospirales;f__Ruminococcaceae;g__;s__	2
GUT_GENOME010933	d__Bacteria;p__Bacteroidota;c__Bacteroidia;o__Bacteroidales;f__Barnesiellaceae;g__Barnesiella;s__Barnesiella sp002159975	2
GUT_GENOME011512	d__Bacteria;p__Firmicutes_A;c__Clostridia;o__4C28d-15;f__CAG-727;g__UBA10281;s__	2
GUT_GENOME013034	d__Bacteria;p__Firmicutes_A;c__Clostridia;o__Oscillospirales;f__Ruminococcaceae;g__CAG-115;s__	2
GUT_GENOME013049	d__Bacteria;p__Firmicutes_A;c__Clostridia;o__Lachnospirales;f__Lachnospiraceae;g__Agathobacter;s__	2
GUT_GENOME013138	d__Bacteria;p__Firmicutes_A;c__Clostridia;o__TANB77;f__CAG-508;g__CAG-269;s__	2
GUT_GENOME013168	d__Bacteria;p__Firmicutes_A;c__Clostridia;o__Monoglobales;f__;g__;s__	2
GUT_GENOME013280	d__Bacteria;p__Firmicutes;c__Bacilli;o__RF39;f__CAG-611;g__;s__	2
GUT_GENOME013810	d__Bacteria;p__Proteobacteria;c__Alphaproteobacteria;o__RF32;f__CAG-977;g__UBA2903;s__	2
GUT_GENOME016358	d__Bacteria;p__Proteobacteria;c__Gammaproteobacteria;o__Burkholderiales;f__Burkholderiaceae;g__CAG-521;s__	2
GUT_GENOME016509	d__Bacteria;p__Firmicutes_A;c__Clostridia;o__Lachnospirales;f__Cellulosilyticaceae;g__Cellulosilyticum;s__	2
GUT_GENOME017455	d__Bacteria;p__Proteobacteria;c__Gammaproteobacteria;o__Burkholderiales;f__Burkholderiaceae;g__Duodenibacillus;s__	2
GUT_GENOME017603	d__Bacteria;p__Desulfobacterota_A;c__Desulfovibrionia;o__Desulfovibrionales;f__Desulfovibrionaceae;g__Mailhella;s__	2
GUT_GENOME017688	d__Bacteria;p__Cyanobacteria;c__Vampirovibrionia;o__Gastranaerophilales;f__Gastranaerophilaceae;g__Zag1;s__	2
GUT_GENOME017790	d__Bacteria;p__Firmicutes;c__Bacilli;o__Lactobacillales;f__Streptococcaceae;g__Streptococcus;s__	2
GUT_GENOME017898	d__Bacteria;p__Firmicutes;c__Bacilli;o__Lactobacillales;f__Streptococcaceae;g__Lactococcus;s__Lactococcus garvieae	2
GUT_GENOME018428	d__Bacteria;p__Firmicutes_A;c__Clostridia;o__Peptostreptococcales;f__Anaerovoracaceae;g__Mogibacterium;s__Mogibacterium timonense	2
GUT_GENOME018543	d__Bacteria;p__Actinobacteriota;c__Coriobacteriia;o__Coriobacteriales;f__Eggerthellaceae;g__;s__	2
GUT_GENOME018753	d__Bacteria;p__Firmicutes_A;c__Clostridia;o__Oscillospirales;f__CAG-382;g__;s__	2
GUT_GENOME018848	d__Bacteria;p__Bacteroidota;c__Bacteroidia;o__Bacteroidales;f__Muribaculaceae;g__CAG-873;s__	2
GUT_GENOME019034	d__Bacteria;p__Firmicutes_C;c__Negativicutes;o__Veillonellales;f__Dialisteraceae;g__Dialister;s__	2
GUT_GENOME019330	d__Bacteria;p__Actinobacteriota;c__Coriobacteriia;o__Coriobacteriales;f__Eggerthellaceae;g__Senegalimassilia;s__	2
GUT_GENOME022890	d__Bacteria;p__Bacteroidota;c__Bacteroidia;o__Bacteroidales;f__Bacteroidaceae;g__UBA4334;s__	2
GUT_GENOME025525	d__Bacteria;p__Proteobacteria;c__Gammaproteobacteria;o__Burkholderiales;f__Burkholderiaceae;g__Duodenibacillus;s__	2
GUT_GENOME025881	d__Bacteria;p__Firmicutes_A;c__Clostridia;o__Oscillospirales;f__Acutalibacteraceae;g__CAG-180;s__	2
GUT_GENOME026754	d__Bacteria;p__Firmicutes_A;c__Clostridia;o__Christensenellales;f__CAG-74;g__RUG563;s__	2
GUT_GENOME027331	d__Bacteria;p__Bacteroidota;c__Bacteroidia;o__Bacteroidales;f__Porphyromonadaceae;g__Porphyromonas;s__	2
GUT_GENOME027665	d__Bacteria;p__Actinobacteriota;c__Coriobacteriia;o__Coriobacteriales;f__Coriobacteriaceae;g__Collinsella;s__	2
GUT_GENOME030277	d__Bacteria;p__Fusobacteriota;c__Fusobacteriia;o__Fusobacteriales;f__Fusobacteriaceae;g__Fusobacterium;s__Fusobacterium nucleatum_E	2
[truncated: 741 more rows]

## Sheet: Table S3
	study	group	mutant genome number	seq_depth	normalized mutant genome number	SNV number	normalized SNV number(Mbp)
AS10	AS	nonhealthy	33	3.97453	8.30288	371528	93.4773	AS10
AS11	AS	nonhealthy	14	0.554471	25.2493	190176	342.987	AS11
AS12	AS	nonhealthy	4	0.289694	13.8077	95897	331.029	AS12
AS13	AS	nonhealthy	58	3.4367	16.8767	638863	185.895	AS13
AS14	AS	nonhealthy	51	3.14271	16.2281	620128	197.323	AS14
AS15	AS	nonhealthy	37	4.21005	8.78848	498359	118.374	AS15
AS16	AS	nonhealthy	67	5.03437	13.3085	865503	171.919	AS16
AS17	AS	nonhealthy	33	1.26315	26.1252	324067	256.555	AS17
AS18	AS	nonhealthy	92	3.99154	23.0487	1213994	304.142	AS18
AS19	AS	nonhealthy	85	4.82081	17.6319	1082918	224.634	AS19
AS1	AS	nonhealthy	50	3.12256	16.0125	691594	221.483	AS1
AS20	AS	nonhealthy	61	4.76633	12.7981	671626	140.91	AS20
AS21	AS	nonhealthy	59	3.92756	15.022	780556	198.738	AS21
AS22	AS	nonhealthy	47	4.94199	9.51034	655320	132.603	AS22
AS23	AS	nonhealthy	65	3.81573	17.0348	1105515	289.726	AS23
AS24	AS	nonhealthy	111	3.99294	27.7991	1280522	320.696	AS24
AS25	AS	nonhealthy	53	4.22688	12.5388	598175	141.517	AS25
AS26	AS	nonhealthy	47	4.96374	9.46868	757121	152.53	AS26
AS27	AS	nonhealthy	80	4.41751	18.1097	1095149	247.911	AS27
AS28	AS	nonhealthy	126	4.52697	27.8332	1185242	261.818	AS28
AS29	AS	nonhealthy	97	4.82733	20.0939	985394	204.128	AS29
AS2	AS	nonhealthy	74	5.66325	13.0667	922702	162.928	AS2
AS30	AS	nonhealthy	66	4.40912	14.969	1009598	228.979	AS30
AS31	AS	nonhealthy	63	2.22275	28.3432	772156	347.387	AS31
AS32	AS	nonhealthy	90	5.8167	15.4727	1132393	194.679	AS32
AS33	AS	nonhealthy	55	5.08321	10.8199	936779	184.289	AS33
AS34	AS	nonhealthy	141	10.6564	13.2315	1872627	175.727	AS34
AS35	AS	nonhealthy	93	3.99858	23.2583	1292292	323.188	AS35
AS36	AS	nonhealthy	56	4.33856	12.9075	627641	144.666	AS36
AS37	AS	nonhealthy	78	4.18724	18.628	1250775	298.711	AS37
AS38	AS	nonhealthy	79	4.79939	16.4604	1090322	227.179	AS38
AS39	AS	nonhealthy	75	4.54577	16.4989	888652	195.49	AS39
AS3	AS	nonhealthy	42	3.5609	11.7948	548148	153.935	AS3
AS40	AS	nonhealthy	57	3.27454	17.407	706999	215.908	AS40
AS41	AS	nonhealthy	77	3.02351	25.4671	851506	281.628	AS41
AS42	AS	nonhealthy	62	3.78283	16.3899	892766	236.005	AS42
AS43	AS	nonhealthy	88	3.46548	25.3933	1009813	291.392	AS43
AS44	AS	nonhealthy	73	5.87614	12.4231	934213	158.984	AS44
AS45	AS	nonhealthy	102	3.46204	29.4624	1073029	309.942	AS45
AS46	AS	nonhealthy	77	4.42684	17.3939	1090280	246.289	AS46
AS47	AS	nonhealthy	58	3.04085	19.0736	726542	238.927	AS47
AS48	AS	nonhealthy	58	3.2594	17.7947	809374	248.32	AS48
AS49	AS	nonhealthy	39	4.84547	8.04875	653200	134.806	AS49
AS4	AS	nonhealthy	9	0.382796	23.5112	90861	237.361	AS4
AS50	AS	nonhealthy	43	3.36627	12.7738	486684	144.577	AS50
AS51	AS	nonhealthy	59	4.06389	14.5181	679462	167.195	AS51
AS52	AS	nonhealthy	98	4.29878	22.7972	1253485	291.591	AS52
AS53	AS	nonhealthy	51	3.90682	13.0541	577103	147.717	AS53
AS54	AS	nonhealthy	97	5.1027	19.0096	1325873	259.838	AS54
AS55	AS	nonhealthy	49	5.18748	9.44582	888010	171.183	AS55
AS56	AS	nonhealthy	166	13.1881	12.5871	2304843	174.767	AS56
AS57	AS	nonhealthy	69	5.02303	13.7367	980911	195.283	AS57
AS58	AS	nonhealthy	57	5.57519	10.2239	770397	138.183	AS58
AS59	AS	nonhealthy	45	4.18789	10.7453	509487	121.657	AS59
AS5	AS	nonhealthy	65	4.87176	13.3422	1015847	208.517	AS5
AS60	AS	nonhealthy	56	4.1353	13.542	756435	182.922	AS60
AS61	AS	nonhealthy	89	4.38723	20.2861	1331478	303.489	AS61
AS62	AS	nonhealthy	61	4.32022	14.1196	647656	149.913	AS62
AS63	AS	nonhealthy	70	4.3896	15.9468	799449	182.123	AS63
AS64	AS	nonhealthy	3	0.109634	27.3637	15454	140.96	AS64
AS65	AS	nonhealthy	69	4.22083	16.3475	904045	214.186	AS65
AS66	AS	nonhealthy	67	4.55009	14.725	862067	189.462	AS66
AS67	AS	nonhealthy	42	3.39029	12.3883	418684	123.495	AS67
AS68	AS	nonhealthy	68	4.58766	14.8224	1006883	219.476	AS68
AS69	AS	nonhealthy	52	3.51854	14.7788	592192	168.306	AS69
AS6	AS	nonhealthy	76	4.19413	18.1205	849965	202.656	AS6
AS70	AS	nonhealthy	91	3.42707	26.5533	997672	291.115	AS70
AS71	AS	nonhealthy	55	4.31197	12.7552	538059	124.783	AS71
AS72	AS	nonhealthy	60	4.02093	14.9219	788417	196.078	AS72
AS73	AS	nonhealthy	36	1.61217	22.3302	448427	278.152	AS73
AS74	AS	nonhealthy	64	4.15067	15.4192	831816	200.405	AS74
AS75	AS	nonhealthy	45	3.87129	11.624	407668	105.305	AS75
AS76	AS	nonhealthy	147	4.7093	31.2148	1654898	351.41	AS76
AS77	AS	nonhealthy	142	13.4077	10.5909	1903622	141.979	AS77
AS78	AS	nonhealthy	132	12.1369	10.8759	1554392	128.071	AS78
AS79	AS	nonhealthy	81	8.54255	9.48195	1048892	122.784	AS79
AS7	AS	nonhealthy	57	3.48918	16.3362	929228	266.317	AS7
AS80	AS	nonhealthy	87	4.7936	18.1492	1044746	217.946	AS80
AS81	AS	nonhealthy	63	3.59828	17.5084	906309	251.873	AS81
AS82	AS	nonhealthy	61	5.54713	10.9967	623401	112.383	AS82
AS83	AS	nonhealthy	87	4.03748	21.5481	971757	240.684	AS83
AS84	AS	nonhealthy	125	4.25191	29.3985	1406336	330.754	AS84
AS85	AS	nonhealthy	78	6.03132	12.9325	926767	153.659	AS85
AS86	AS	nonhealthy	63	4.4217	14.2479	951750	215.245	AS86
AS87	AS	nonhealthy	46	5.04233	9.12276	577660	114.562	AS87
AS88	AS	nonhealthy	60	4.55952	13.1593	683754	149.962	AS88
AS89	AS	nonhealthy	82	5.03121	16.2983	943785	187.586	AS89
AS8	AS	nonhealthy	56	3.4661	16.1565	756704	218.316	AS8
AS90	AS	nonhealthy	85	3.56709	23.8289	1120100	314.009	AS90
AS91	AS	nonhealthy	92	5.57537	16.5012	1274049	228.514	AS91
AS92	AS	nonhealthy	51	4.0105	12.7166	673219	167.864	AS92
AS93	AS	nonhealthy	119	4.66341	25.5178	1625186	348.497	AS93
AS94	AS	nonhealthy	119	4.44243	26.7871	1526838	343.694	AS94
AS95	AS	nonhealthy	65	3.6183	17.9642	862786	238.451	AS95
AS96	AS	nonhealthy	97	3.86508	25.0965	1224025	316.688	AS96
AS97	AS	nonhealthy	118	5.89933	20.0023	1291704	218.958	AS97
AS9	AS	nonhealthy	56	4.39147	12.752	867351	197.508	AS9
AS_HC100	AS	healthy	39	1.34024	29.0993	370000	276.07	AS_HC100
AS_HC101	AS	healthy	39	1.47997	26.3519	478986	323.646	AS_HC101
AS_HC102	AS	healthy	74	1.75171	42.2444	573637	327.472	AS_HC102
AS_HC103	AS	healthy	33	1.19033	27.7233	450346	378.336	AS_HC103
AS_HC104	AS	healthy	31	0.830299	37.336	170050	204.806	AS_HC104
AS_HC105	AS	healthy	34	1.34983	25.1883	409113	303.085	AS_HC105
AS_HC106	AS	healthy	33	2.15469	15.3154	649910	301.625	AS_HC106
AS_HC107	AS	healthy	41	1.63135	25.1325	544363	333.688	AS_HC107
AS_HC108	AS	healthy	43	1.88094	22.8609	600866	319.449	AS_HC108
AS_HC109	AS	healthy	43	1.24225	34.6145	417645	336.2	AS_HC109
AS_HC10	AS	healthy	87	2.90704	29.9273	1038463	357.223	AS_HC10
AS_HC110	AS	healthy	17	1.42102	11.9633	245555	172.802	AS_HC110
AS_HC111	AS	healthy	58	1.90857	30.3893	761479	398.979	AS_HC111
AS_HC112	AS	healthy	54	1.98052	27.2656	615853	310.956	AS_HC112
AS_HC113	AS	healthy	55	1.13702	48.3719	390213	343.188	AS_HC113
AS_HC114	AS	healthy	37	1.95922	18.8851	375748	191.784	AS_HC114
AS_HC11	AS	healthy	64	4.30331	14.8723	738288	171.563	AS_HC11
AS_HC12	AS	healthy	66	2.49494	26.4536	841601	337.324	AS_HC12
AS_HC13	AS	healthy	55	3.57094	15.4021	726735	203.514	AS_HC13
AS_HC14	AS	healthy	46	3.61931	12.7096	644879	178.178	AS_HC14
AS_HC15	AS	healthy	71	3.1426	22.5928	977793	311.142	AS_HC15
AS_HC16	AS	healthy	88	4.52696	19.4391	949108	209.657	AS_HC16
AS_HC17	AS	healthy	32	2.01871	15.8517	455930	225.853	AS_HC17
AS_HC18	AS	healthy	25	2.52071	9.91785	456935	181.272	AS_HC18
AS_HC19	AS	healthy	57	2.60451	21.8851	713744	274.041	AS_HC19
AS_HC1	AS	healthy	53	2.58532	20.5003	627249	242.619	AS_HC1
AS_HC20	AS	healthy	83	3.22094	25.7689	910888	282.802	AS_HC20
AS_HC21	AS	healthy	87	5.06036	17.1924	1396136	275.896	AS_HC21
AS_HC22	AS	healthy	141	8.26152	17.0671	1894758	229.347	AS_HC22
AS_HC23	AS	healthy	32	2.3123	13.8391	669706	289.628	AS_HC23
AS_HC24	AS	healthy	86	6.01298	14.3024	1287709	214.155	AS_HC24
AS_HC25	AS	healthy	91	7.39304	12.3089	1014094	137.169	AS_HC25
AS_HC26	AS	healthy	63	2.90995	21.6498	614994	211.342	AS_HC26
AS_HC27	AS	healthy	163	5.17253	31.5126	2075987	401.348	AS_HC27
AS_HC28	AS	healthy	51	2.27892	22.379	606096	265.957	AS_HC28
AS_HC29	AS	healthy	137	3.90887	35.0485	1674886	428.483	AS_HC29
AS_HC2	AS	healthy	45	3.10551	14.4904	854158	275.046	AS_HC2
AS_HC30	AS	healthy	59	2.61185	22.5893	701008	268.395	AS_HC30
AS_HC31	AS	healthy	92	3.17065	29.0162	959766	302.704	AS_HC31
AS_HC32	AS	healthy	43	1.72181	24.9737	490985	285.156	AS_HC32
AS_HC33	AS	healthy	56	2.95535	18.9487	592680	200.545	AS_HC33
AS_HC34	AS	healthy	63	3.41641	18.4404	897146	262.599	AS_HC34
AS_HC35	AS	healthy	146	5.58676	26.1332	1654018	296.06	AS_HC35
AS_HC36	AS	healthy	72	3.51361	20.4918	739126	210.361	AS_HC36
AS_HC37	AS	healthy	50	3.38626	14.7656	471631	139.278	AS_HC37
AS_HC38	AS	healthy	84	4.1667	20.1598	1189572	285.495	AS_HC38
AS_HC39	AS	healthy	32	2.65462	12.0544	501574	188.943	AS_HC39
AS_HC3	AS	healthy	81	3.64311	22.2338	1092151	299.785	AS_HC3
AS_HC40	AS	healthy	45	3.26896	13.7659	691344	211.488	AS_HC40
AS_HC41	AS	healthy	45	2.39643	18.7779	523149	218.304	AS_HC41
AS_HC42	AS	healthy	67	3.58676	18.6798	826231	230.356	AS_HC42
AS_HC43	AS	healthy	49	4.32454	11.3307	439452	101.618	AS_HC43
AS_HC44	AS	healthy	68	4.98176	13.6498	822437	165.09	AS_HC44
AS_HC45	AS	healthy	78	2.39539	32.5625	743131	310.234	AS_HC45
AS_HC46	AS	healthy	97	5.63103	17.226	1239483	220.117	AS_HC46
AS_HC47	AS	healthy	71	3.00855	23.5994	828061	275.236	AS_HC47
AS_HC48	AS	healthy	140	8.89437	15.7403	1542717	173.449	AS_HC48
AS_HC49	AS	healthy	132	5.9239	22.2826	1631816	275.463	AS_HC49
AS_HC4	AS	healthy	60	3.22257	18.6187	975576	302.733	AS_HC4
AS_HC50	AS	healthy	77	2.59847	29.6328	913763	351.654	AS_HC50
AS_HC51	AS	healthy	91	4.78375	19.0227	1240578	259.332	AS_HC51
AS_HC52	AS	healthy	55	2.31387	23.7697	725261	313.44	AS_HC52
AS_HC53	AS	healthy	50	2.23476	22.3738	672884	301.099	AS_HC53
AS_HC54	AS	healthy	72	3.98277	18.0779	986009	247.569	AS_HC54
AS_HC55	AS	healthy	85	2.97473	28.574	1042105	350.319	AS_HC55
AS_HC56	AS	healthy	98	5.01522	19.5405	1140826	227.473	AS_HC56
AS_HC57	AS	healthy	171	7.87417	21.7166	1802021	228.852	AS_HC57
AS_HC58	AS	healthy	64	3.12717	20.4658	786132	251.388	AS_HC58
AS_HC59	AS	healthy	124	4.83052	25.6701	1002346	207.503	AS_HC59
AS_HC5	AS	healthy	52	3.1722	16.3924	693792	218.71	AS_HC5
AS_HC60	AS	healthy	110	3.81673	28.8205	1308276	342.774	AS_HC60
AS_HC61	AS	healthy	27	2.34858	11.4963	400462	170.512	AS_HC61
AS_HC62	AS	healthy	79	4.17423	18.9257	996477	238.721	AS_HC62
AS_HC63	AS	healthy	74	3.06915	24.1109	809124	263.632	AS_HC63
AS_HC64	AS	healthy	91	3.29703	27.6006	991828	300.825	AS_HC64
AS_HC65	AS	healthy	67	3.64956	18.3584	888919	243.569	AS_HC65
AS_HC66	AS	healthy	55	3.17103	17.3445	850580	268.235	AS_HC66
AS_HC67	AS	healthy	55	4.22152	13.0285	599405	141.988	AS_HC67
AS_HC68	AS	healthy	29	2.31695	12.5165	504806	217.876	AS_HC68
AS_HC69	AS	healthy	82	3.55593	23.0601	956831	269.081	AS_HC69
AS_HC6	AS	healthy	58	3.29398	17.6079	906720	275.266	AS_HC6
AS_HC70	AS	healthy	73	2.52221	28.9429	861492	341.562	AS_HC70
AS_HC71	AS	healthy	47	2.10418	22.3365	596356	283.415	AS_HC71
AS_HC72	AS	healthy	66	3.28165	20.1118	847053	258.118	AS_HC72
AS_HC73	AS	healthy	87	5.52227	15.7544	1029432	186.415	AS_HC73
AS_HC74	AS	healthy	24	1.92085	12.4945	508749	264.856	AS_HC74
AS_HC75	AS	healthy	40	2.81425	14.2134	479931	170.536	AS_HC75
AS_HC76	AS	healthy	46	1.98792	23.1397	661706	332.863	AS_HC76
AS_HC77	AS	healthy	74	4.0141	18.435	1013914	252.588	AS_HC77
AS_HC78	AS	healthy	160	7.20997	22.1915	2457890	340.902	AS_HC78
AS_HC79	AS	healthy	38	2.5933	14.6532	581488	224.227	AS_HC79
AS_HC7	AS	healthy	120	5.82058	20.6165	1479174	254.128	AS_HC7
AS_HC80	AS	healthy	88	3.0521	28.8326	1121082	367.315	AS_HC80
AS_HC81	AS	healthy	33	2.16856	15.2175	566919	261.426	AS_HC81
AS_HC82	AS	healthy	58	3.13293	18.513	722660	230.665	AS_HC82
AS_HC83	AS	healthy	103	5.26356	19.5685	1011220	192.117	AS_HC83
AS_HC84	AS	healthy	31	1.25258	24.7489	417128	333.015	AS_HC84
AS_HC85	AS	healthy	63	1.35318	46.5571	468218	346.014	AS_HC85
AS_HC86	AS	healthy	34	1.53375	22.1679	334208	217.902	AS_HC86
AS_HC87	AS	healthy	50	2.12089	23.5751	531908	250.795	AS_HC87
AS_HC88	AS	healthy	29	1.6162	17.9433	529175	327.419	AS_HC88
AS_HC89	AS	healthy	32	1.63716	19.546	320102	195.522	AS_HC89
AS_HC8	AS	healthy	82	3.61302	22.6957	1110699	307.415	AS_HC8
AS_HC90	AS	healthy	26	1.90014	13.6832	337819	177.786	AS_HC90
AS_HC91	AS	healthy	32	1.64355	19.47	424784	258.454	AS_HC91
AS_HC92	AS	healthy	33	1.84138	17.9213	245051	133.08	AS_HC92
AS_HC93	AS	healthy	33	1.11699	29.5438	377810	338.24	AS_HC93
AS_HC94	AS	healthy	30	1.13895	26.34	406005	356.473	AS_HC94
AS_HC95	AS	healthy	24	1.24863	19.2211	335929	269.039	AS_HC95
AS_HC96	AS	healthy	47	1.27637	36.8232	345190	270.447	AS_HC96
AS_HC97	AS	healthy	49	1.5004	32.6579	547731	365.056	AS_HC97
AS_HC98	AS	healthy	34	1.37033	24.8115	474827	346.506	AS_HC98
AS_HC99	AS	healthy	55	1.63458	33.6478	539657	330.151	AS_HC99
AS_HC9	AS	healthy	66	3.1087	21.2307	819851	263.728	AS_HC9
BC10	BC	nonhealthy	178	10.548	16.8752	2333591	221.235	BC10
BC11	BC	nonhealthy	93	13.0057	7.15073	1183237	90.9785	BC11
BC12	BC	nonhealthy	110	11.0131	9.98813	1544555	140.247	BC12
BC13	BC	nonhealthy	139	13.0144	10.6804	1997194	153.46	BC13
BC14	BC	nonhealthy	163	11.0719	14.722	2088258	188.609	BC14
BC15	BC	nonhealthy	114	7.92474	14.3853	1741382	219.74	BC15
BC16	BC	nonhealthy	146	13.4608	10.8463	2239010	166.335	BC16
BC17	BC	nonhealthy	114	9.68304	11.7732	1771238	182.922	BC17
BC18	BC	nonhealthy	115	11.1921	10.2751	1610368	143.884	BC18
BC19	BC	nonhealthy	134	10.511	12.7486	2282459	217.15	BC19
BC1	BC	nonhealthy	126	10.3249	12.2035	2330911	225.755	BC1
BC20	BC	nonhealthy	122	10.509	11.6091	1427087	135.797	BC20
BC21	BC	nonhealthy	172	11.9847	14.3516	2433286	203.033	BC21
BC22	BC	nonhealthy	136	11.9077	11.4212	2002975	168.208	BC22
BC23	BC	nonhealthy	147	10.26	14.3274	1545066	150.591	BC23
BC24	BC	nonhealthy	119	12.7005	9.36973	1544657	121.622	BC24
BC25	BC	nonhealthy	155	12.5039	12.3961	2230662	178.397	BC25
BC26	BC	nonhealthy	122	10.341	11.7977	1266618	122.485	BC26
BC27	BC	nonhealthy	112	10.3458	10.8256	1427576	137.985	BC27
BC28	BC	nonhealthy	82	10.1744	8.05941	1271460	124.966	BC28
BC29	BC	nonhealthy	185	10.5475	17.5396	2382130	225.847	BC29
BC2	BC	nonhealthy	88	10.4976	8.38287	1023959	97.5423	BC2
BC30	BC	nonhealthy	192	12.3751	15.5151	2601678	210.235	BC30
BC31	BC	nonhealthy	64	9.97196	6.418	1002964	100.578	BC31
BC32	BC	nonhealthy	92	10.4021	8.84439	1314312	126.351	BC32
BC33	BC	nonhealthy	113	9.76805	11.5683	1620653	165.914	BC33
BC34	BC	nonhealthy	95	9.58025	9.91623	965721	100.803	BC34
BC35	BC	nonhealthy	81	8.86289	9.13924	1141840	128.834	BC35
BC36	BC	nonhealthy	78	7.18398	10.8575	1156332	160.96	BC36
BC37	BC	nonhealthy	117	9.00614	12.9911	1333998	148.121	BC37
BC38	BC	nonhealthy	111	10.9893	10.1007	1412868	128.567	BC38
BC39	BC	nonhealthy	81	10.1135	8.00909	1005000	99.3721	BC39
BC3	BC	nonhealthy	88	10.8941	8.07778	982902	90.2235	BC3
BC40	BC	nonhealthy	155	11.2982	13.719	2009105	177.826	BC40
BC41	BC	nonhealthy	134	11.172	11.9943	1841857	164.864	BC41
BC42	BC	nonhealthy	184	12.0471	15.2734	2139721	177.613	BC42
BC43	BC	nonhealthy	141	11.3519	12.4209	2062427	181.682	BC43
BC44	BC	nonhealthy	103	11.9683	8.60607	1277179	106.713	BC44
BC45	BC	nonhealthy	95	10.1105	9.39615	1377552	136.249	BC45
BC46	BC	nonhealthy	114	9.96322	11.4421	1632087	163.811	BC46
BC47	BC	nonhealthy	93	11.3137	8.22015	1207502	106.73	BC47
BC48	BC	nonhealthy	86	12.9905	6.62024	1154138	88.845	BC48
BC49	BC	nonhealthy	126	12.0134	10.4883	1734172	144.353	BC49
BC4	BC	nonhealthy	97	8.46552	11.4582	1045014	123.444	BC4
BC50	BC	nonhealthy	57	12.3897	4.60061	1104904	89.1796	BC50
BC51	BC	nonhealthy	138	11.3275	12.1827	2002974	176.824	BC51
BC52	BC	nonhealthy	98	8.56822	11.4376	763586	89.1184	BC52
BC53	BC	nonhealthy	140	12.6563	11.0617	1615466	127.641	BC53
BC54	BC	nonhealthy	120	12.2894	9.76451	1843519	150.009	BC54
BC55	BC	nonhealthy	124	10.9423	11.3322	1464796	133.866	BC55
BC56	BC	nonhealthy	167	11.4166	14.6279	2123393	185.993	BC56
BC57	BC	nonhealthy	114	11.62	9.81067	1188653	102.294	BC57
BC58	BC	nonhealthy	140	10.6192	13.1837	1661447	156.457	BC58
BC59	BC	nonhealthy	147	10.9968	13.3675	2207769	200.765	BC59
BC5	BC	nonhealthy	130	11.8405	10.9792	1527777	129.029	BC5
BC60	BC	nonhealthy	146	11.4586	12.7415	2395462	209.054	BC60
BC61	BC	nonhealthy	79	11.942	6.61533	1066512	89.3079	BC61
BC62	BC	nonhealthy	60	11.9304	5.02915	730488	61.2289	BC62
BC6	BC	nonhealthy	131	11.481	11.4102	1828241	159.241	BC6
BC7	BC	nonhealthy	123	9.78583	12.5692	1376650	140.678	BC7
BC8	BC	nonhealthy	116	10.226	11.3437	1543327	150.922	BC8
BC9	BC	nonhealthy	121	9.18245	13.1773	1736427	189.103	BC9
BC_HC10	BC	healthy	170	10.2377	16.6053	2414593	235.853	BC_HC10
BC_HC11	BC	healthy	114	12.6869	8.98563	1422092	112.091	BC_HC11
BC_HC12	BC	healthy	134	11.1395	12.0293	1657549	148.799	BC_HC12
BC_HC13	BC	healthy	116	11.3164	10.2506	1185817	104.787	BC_HC13
BC_HC14	BC	healthy	135	11.1333	12.1257	2029678	182.306	BC_HC14
BC_HC15	BC	healthy	101	9.83273	10.2718	1044313	106.208	BC_HC15
BC_HC16	BC	healthy	87	4.28201	20.3175	1150245	268.622	BC_HC16
BC_HC17	BC	healthy	91	10.4174	8.73535	1108992	106.455	BC_HC17
BC_HC18	BC	healthy	161	13.2	12.1969	2402854	182.034	BC_HC18
BC_HC19	BC	healthy	142	11.0762	12.8203	1813612	163.74	BC_HC19
BC_HC1	BC	healthy	93	11.4547	8.11896	1287195	112.373	BC_HC1
BC_HC20	BC	healthy	167	12.535	13.3227	2660687	212.261	BC_HC20
BC_HC21	BC	healthy	110	10.4718	10.5044	1180257	112.708	BC_HC21
BC_HC22	BC	healthy	116	11.4238	10.1542	1454433	127.316	BC_HC22
BC_HC23	BC	healthy	123	11.8199	10.4062	1509836	127.737	BC_HC23
BC_HC24	BC	healthy	162	10.1752	15.921	2361204	232.054	BC_HC24
BC_HC25	BC	healthy	103	11.5791	8.8953	1173490	101.345	BC_HC25
BC_HC26	BC	healthy	153	10.2679	14.9009	2286527	222.688	BC_HC26
BC_HC27	BC	healthy	120	11.1239	10.7876	1330275	119.587	BC_HC27
BC_HC28	BC	healthy	76	12.3128	6.17243	970857	78.8493	BC_HC28
BC_HC29	BC	healthy	208	11.5844	17.9552	2826501	243.992	BC_HC29
BC_HC2	BC	healthy	135	11.6747	11.5634	1569423	134.429	BC_HC2
BC_HC30	BC	healthy	177	10.393	17.0306	2752454	264.836	BC_HC30
BC_HC31	BC	healthy	129	10.9557	11.7747	1817106	165.86	BC_HC31
BC_HC32	BC	healthy	141	12.335	11.4309	1894861	153.617	BC_HC32
BC_HC33	BC	healthy	136	11.6386	11.6852	1674238	143.852	BC_HC33
BC_HC34	BC	healthy	135	12.7344	10.6012	1590389	124.889	BC_HC34
BC_HC35	BC	healthy	134	11.5103	11.6417	1632463	141.826	BC_HC35
BC_HC36	BC	healthy	110	8.84947	12.4301	1351755	152.75	BC_HC36
BC_HC37	BC	healthy	139	11.9435	11.6382	1581033	132.376	BC_HC37
BC_HC38	BC	healthy	120	10.2403	11.7184	1727108	168.658	BC_HC38
BC_HC39	BC	healthy	103	11.7038	8.80058	1260697	107.717	BC_HC39
BC_HC3	BC	healthy	149	12.7898	11.6499	2086022	163.1	BC_HC3
BC_HC40	BC	healthy	103	10.8416	9.50043	1156990	106.718	BC_HC40
BC_HC41	BC	healthy	177	11.6978	15.1311	2697065	230.563	BC_HC41
BC_HC42	BC	healthy	176	12.4292	14.1602	2841681	228.63	BC_HC42
BC_HC43	BC	healthy	139	9.67175	14.3718	1612886	166.763	BC_HC43
BC_HC44	BC	healthy	128	9.79345	13.07	2124466	216.927	BC_HC44
BC_HC45	BC	healthy	155	10.6437	14.5626	2288525	215.012	BC_HC45
BC_HC46	BC	healthy	137	13.2867	10.3111	1466220	110.353	BC_HC46
BC_HC47	BC	healthy	134	11.2583	11.9023	2217134	196.933	BC_HC47
BC_HC48	BC	healthy	121	10.9034	11.0975	1394795	127.923	BC_HC48
BC_HC49	BC	healthy	126	10.7693	11.6999	1434457	133.199	BC_HC49
BC_HC4	BC	healthy	180	10.5527	17.0572	2498793	236.792	BC_HC4
BC_HC50	BC	healthy	84	11.4929	7.30887	905952	78.8272	BC_HC50
BC_HC51	BC	healthy	178	13.2564	13.4275	2411614	181.921	BC_HC51
BC_HC52	BC	healthy	135	11.6939	11.5445	1823445	155.932	BC_HC52
BC_HC53	BC	healthy	134	11.6406	11.5115	1472162	126.468	BC_HC53
BC_HC54	BC	healthy	173	11.1716	15.4857	2670379	239.033	BC_HC54
BC_HC55	BC	healthy	146	10.7651	13.5624	2061215	191.472	BC_HC55
BC_HC56	BC	healthy	172	13.0979	13.1319	2180315	166.463	BC_HC56
BC_HC57	BC	healthy	95	12.2073	7.78225	986874	80.8432	BC_HC57
BC_HC58	BC	healthy	103	10.9326	9.42138	1244559	113.839	BC_HC58
BC_HC59	BC	healthy	118	12.7687	9.24135	1506094	117.952	BC_HC59
BC_HC5	BC	healthy	82	4.75552	17.2431	1056943	222.256	BC_HC5
BC_HC60	BC	healthy	80	8.16262	9.80078	823533	100.891	BC_HC60
BC_HC61	BC	healthy	91	12.1414	7.49505	803748	66.1992	BC_HC61
BC_HC62	BC	healthy	100	11.2247	8.90893	1468856	130.859	BC_HC62
BC_HC63	BC	healthy	133	9.88427	13.4557	1936768	195.945	BC_HC63
BC_HC64	BC	healthy	79	10.5282	7.50363	1211847	115.105	BC_HC64
BC_HC65	BC	healthy	93	11.5191	8.07356	1318866	114.494	BC_HC65
BC_HC66	BC	healthy	107	10.6327	10.0633	1507789	141.807	BC_HC66
BC_HC67	BC	healthy	116	9.92104	11.6923	1339206	134.987	BC_HC67
BC_HC68	BC	healthy	154	10.8498	14.1938	1968677	181.448	BC_HC68
BC_HC69	BC	healthy	158	10.8256	14.595	2562727	236.728	BC_HC69
BC_HC6	BC	healthy	161	11.1983	14.3771	1886021	168.42	BC_HC6
BC_HC70	BC	healthy	74	8.30614	8.90908	1124084	135.332	BC_HC70
BC_HC71	BC	healthy	129	10.0022	12.8971	1857326	185.691	BC_HC71
BC_HC7	BC	healthy	94	11.7609	7.9926	1038174	88.2735	BC_HC7
BC_HC8	BC	healthy	107	9.14552	11.6997	1401364	153.229	BC_HC8
BC_HC9	BC	healthy	133	10.6141	12.5306	1868984	176.086	BC_HC9
CD1	CD	nonhealthy	20	1.66782	11.9917	277129	315.344	CD1
CD10	CD	nonhealthy	57	2.53809	22.4578	800371	22.8439	CD10
CD11	CD	nonhealthy	4	0.463843	8.62361	10596	257.214	CD11
CD12	CD	nonhealthy	51	2.41034	21.1588	619974	290.948	CD12
CD13	CD	nonhealthy	74	2.91813	25.3587	849023	228.501	CD13
CD14	CD	nonhealthy	45	2.69732	16.6832	616341	224.328	CD14
CD15	CD	nonhealthy	58	3.08536	18.7985	692133	272.934	CD15
CD16	CD	nonhealthy	30	1.56664	19.1492	427590	208.026	CD16
CD17	CD	nonhealthy	23	1.02848	22.3631	213950	226.496	CD17
CD18	CD	nonhealthy	65	4.12178	15.7699	933568	310.372	CD18
CD19	CD	nonhealthy	62	2.53712	24.4371	787453	166.163	CD19
CD2	CD	nonhealthy	58	1.45252	39.9305	493647	245.384	CD2
CD20	CD	nonhealthy	52	2.64305	19.6743	648562	295.435	CD20
CD21	CD	nonhealthy	64	2.78033	23.0189	821408	195.634	CD21
CD22	CD	nonhealthy	39	2.5815	15.1075	505029	256.702	CD22
CD23	CD	nonhealthy	73	2.90108	25.163	744712	243.738	CD23
CD24	CD	nonhealthy	66	3.12201	21.1402	760952	181.546	CD24
CD25	CD	nonhealthy	36	2.86914	12.5473	520880	142.528	CD25
CD26	CD	nonhealthy	42	3.10618	13.5214	442717	367.979	CD26
CD27	CD	nonhealthy	89	3.09372	28.7679	1138425	268.953	CD27
CD28	CD	nonhealthy	61	2.92245	20.8729	786004	233.457	CD28
CD29	CD	nonhealthy	41	2.85139	14.3789	665676	339.854	CD29
CD3	CD	nonhealthy	36	1.76416	20.4064	323995	309.545	CD3
CD30	CD	nonhealthy	53	2.42233	21.8797	749821	146.375	CD30
CD31	CD	nonhealthy	36	3.02472	11.9019	442743	283.317	CD31
CD32	CD	nonhealthy	74	3.01531	24.5415	854286	220.83	CD32
CD33	CD	nonhealthy	61	2.83054	21.5507	625067	351.891	CD33
CD34	CD	nonhealthy	61	2.03909	29.9153	717538	219.918	CD34
CD35	CD	nonhealthy	61	2.71114	22.4997	596228	38.8205	CD35
CD36	CD	nonhealthy	13	2.66048	4.88634	103281	144.225	CD36
CD37	CD	nonhealthy	124	9.33886	13.2778	1346900	256.618	CD37
CD38	CD	nonhealthy	49	2.95412	16.587	758080	158.659	CD38
CD39	CD	nonhealthy	33	2.16019	15.2764	342734	183.654	CD39
CD4	CD	nonhealthy	24	2.13653	11.2332	315240	101.605	CD4
CD40	CD	nonhealthy	22	0.813136	27.0557	82619	299.485	CD40
CD41	CD	nonhealthy	56	2.1084	26.5604	631434	219.515	CD41
CD42	CD	nonhealthy	27	1.83227	14.7359	402209	266.262	CD42
CD43	CD	nonhealthy	69	3.04952	22.6265	811972	258.697	CD43
CD44	CD	nonhealthy	50	2.92386	17.1007	756394	203.474	CD44
CD45	CD	nonhealthy	40	2.34081	17.0881	476295	296.957	CD45
CD46	CD	nonhealthy	55	2.1041	26.1394	624827	302.404	CD46
CD47	CD	nonhealthy	60	2.6092	22.9956	789032	88.1909	CD47
CD48	CD	nonhealthy	42	5.86819	7.15723	517521	248.574	CD48
CD49	CD	nonhealthy	178	10.4296	17.0669	2592514	147.548	CD49
CD5	CD	nonhealthy	5	0.548891	9.10928	53566	145.296	CD5
CD50	CD	nonhealthy	43	2.80303	15.3406	407267	252.104	CD50
CD51	CD	nonhealthy	54	2.22021	24.322	559724	201.45	CD51
CD52	CD	nonhealthy	141	9.48801	14.8609	1911355	186.142	CD52
CD53	CD	nonhealthy	38	3.08196	12.3298	573683	155.022	CD53
CD54	CD	nonhealthy	117	9.78262	11.96	1516521	49.4891	CD54
CD55	CD	nonhealthy	64	9.62167	6.65165	476168	327.892	CD55
CD56	CD	nonhealthy	77	2.96291	25.9879	971515	237.941	CD56
CD57	CD	nonhealthy	59	2.85035	20.6992	678217	196.941	CD57
CD58	CD	nonhealthy	42	2.68425	15.6468	528639	205.403	CD58
CD59	CD	nonhealthy	147	8.79496	16.7141	1806514	97.5895	CD59
CD6	CD	nonhealthy	47	3.38919	13.8676	849265	274.752	CD6
CD60	CD	nonhealthy	70	3.38792	20.6616	930838	209.313	CD60
CD61	CD	nonhealthy	53	4.07523	13.0054	852996	192.544	CD61
CD62	CD	nonhealthy	114	9.43826	12.0785	1817282	137.662	CD62
CD63	CD	nonhealthy	26	2.97186	8.74873	409111	74.0051	CD63
CD64	CD	nonhealthy	73	12.1659	6.00037	900341	119.158	CD64
CD65	CD	nonhealthy	112	11.3408	9.87585	1351342	19.9451	CD65
CD66	CD	nonhealthy	30	9.87155	3.03904	196889	41.5739	CD66
CD67	CD	nonhealthy	15	2.35865	6.35958	98058	287.46	CD67
CD68	CD	nonhealthy	67	2.65348	25.2498	762772	282.242	CD68
CD69	CD	nonhealthy	67	2.50232	26.7752	706260	250.581	CD69
CD7	CD	nonhealthy	51	3.05334	16.703	699746	243.43	CD7
CD70	CD	nonhealthy	155	10.3241	15.0135	2513181	84.0197	CD70
CD71	CD	nonhealthy	45	10.0997	4.45559	848571	63.1827	CD71
CD72	CD	nonhealthy	79	12.9882	6.08242	820632	101.175	CD72
CD73	CD	nonhealthy	106	13.375	7.92525	1353219	169.146	CD73
CD74	CD	nonhealthy	132	10.7336	12.2978	1815546	202.037	CD74
CD75	CD	nonhealthy	33	2.01977	16.3385	408070	241.435	CD75
CD76	CD	nonhealthy	41	1.94136	21.1192	468713	208.053	CD76
CD77	CD	nonhealthy	46	2.49947	18.4039	520022	271.5	CD77
CD78	CD	nonhealthy	153	7.68424	19.9109	2086268	163.066	CD78
CD79	CD	nonhealthy	114	8.84672	12.8861	1442596	229.174	CD79
CD8	CD	nonhealthy	63	2.41436	26.0938	819400	182	CD8
CD80	CD	nonhealthy	159	11.961	13.2932	2176902	142.771	CD80
CD81	CD	nonhealthy	18	1.83476	9.81055	261950	361.544	CD81
CD82	CD	nonhealthy	30	1.16287	25.7983	420428	111.611	CD82
CD83	CD	nonhealthy	20	2.93272	6.8196	327324	232.668	CD83
CD84	CD	nonhealthy	44	2.59856	16.9324	604602	246.147	CD84
CD85	CD	nonhealthy	22	1.18609	18.5483	291954	228.396	CD85
CD86	CD	nonhealthy	46	2.06135	22.3155	470804	251.715	CD86
CD87	CD	nonhealthy	33	2.26128	14.5935	569197	283.279	CD87
CD88	CD	nonhealthy	66	2.9635	22.271	839497	339.385	CD88
CD9	CD	nonhealthy	82	3.347	24.4995	901237	269.267	CD9
IBD_HC1	CD_UC	healthy	67	3.12807	21.4189	964855	267.182	IBD_HC1
IBD_HC10	CD_UC	healthy	62	2.71576	22.8297	725603	251.001	IBD_HC10
IBD_HC11	CD_UC	healthy	90	3.82763	23.5133	960737	290.475	IBD_HC11
IBD_HC12	CD_UC	healthy	46	1.82757	25.17	530865	198.972	IBD_HC12
IBD_HC13	CD_UC	healthy	71	4.65177	15.263	925572	265.845	IBD_HC13
IBD_HC14	CD_UC	healthy	61	2.34064	26.0613	622246	299.906	IBD_HC14
IBD_HC15	CD_UC	healthy	81	3.03537	26.6853	910327	302.898	IBD_HC15
IBD_HC16	CD_UC	healthy	90	4.35629	20.6598	1319512	296.819	IBD_HC16
IBD_HC17	CD_UC	healthy	128	6.107	20.9596	1812673	381.297	IBD_HC17
IBD_HC18	CD_UC	healthy	81	2.56272	31.607	977158	279.894	IBD_HC18
IBD_HC19	CD_UC	healthy	83	3.25712	25.4826	911647	308.45	IBD_HC19
IBD_HC2	CD_UC	healthy	185	10.3938	17.799	2739531	414.663	IBD_HC2
IBD_HC20	CD_UC	healthy	93	2.47042	37.6454	1024393	221.891	IBD_HC20
IBD_HC21	CD_UC	healthy	171	9.59456	17.8226	2128949	266.38	IBD_HC21
IBD_HC22	CD_UC	healthy	194	10.9303	17.7488	2911608	281.695	IBD_HC22
IBD_HC23	CD_UC	healthy	232	12.35	18.7855	3478923	420.566	IBD_HC23
IBD_HC24	CD_UC	healthy	311	10.9162	28.4897	4590990	369.514	IBD_HC24
IBD_HC25	CD_UC	healthy	286	12.5995	22.6992	4655706	408.7	IBD_HC25
IBD_HC26	CD_UC	healthy	88	2.65514	33.1433	1085154	361.336	IBD_HC26
IBD_HC27	CD_UC	healthy	78	3.04533	25.613	1100387	319.266	IBD_HC27
IBD_HC28	CD_UC	healthy	77	3.29674	23.3564	1052538	345.774	IBD_HC28
IBD_HC29	CD_UC	healthy	87	2.83236	30.7165	979354	263.573	IBD_HC29
IBD_HC3	CD_UC	healthy	203	12.5284	16.2032	2755009	322.648	IBD_HC3
IBD_HC30	CD_UC	healthy	85	3.26686	26.0189	1054046	226.161	IBD_HC30
IBD_HC31	CD_UC	healthy	57	3.05776	18.6411	691544	319.144	IBD_HC31
IBD_HC32	CD_UC	healthy	101	2.96315	34.0853	945671	186.345	IBD_HC32
IBD_HC33	CD_UC	healthy	28	1.27163	22.019	236961	242.912	IBD_HC33
IBD_HC34	CD_UC	healthy	63	3.71305	16.9672	901947	310.524	IBD_HC34
IBD_HC35	CD_UC	healthy	89	3.74208	23.7836	1162006	286.94	IBD_HC35
IBD_HC36	CD_UC	healthy	66	2.36147	27.9487	677600	320.07	IBD_HC36
IBD_HC37	CD_UC	healthy	105	3.48072	30.1662	1114071	271.056	IBD_HC37
IBD_HC38	CD_UC	healthy	119	4.81411	24.719	1304893	228.208	IBD_HC38
IBD_HC39	CD_UC	healthy	47	1.62782	28.8729	371482	219.901	IBD_HC39
IBD_HC4	CD_UC	healthy	104	3.46739	29.9938	1341387	327.885	IBD_HC4
IBD_HC40	CD_UC	healthy	96	3.24309	29.6014	1063360	312.324	IBD_HC40
IBD_HC41	CD_UC	healthy	93	3.12433	29.7664	975803	422.174	IBD_HC41
IBD_HC42	CD_UC	healthy	116	3.09621	37.4652	1307141	291.348	IBD_HC42
IBD_HC43	CD_UC	healthy	89	3.40904	26.1071	993216	320.607	IBD_HC43
IBD_HC44	CD_UC	healthy	73	3.06461	23.8203	982535	408.921	IBD_HC44
IBD_HC45	CD_UC	healthy	130	3.57346	36.3793	1461263	241.972	IBD_HC45
IBD_HC46	CD_UC	healthy	79	3.25819	24.2466	788389	386.879	IBD_HC46
IBD_HC47	CD_UC	healthy	85	3.04046	27.9563	1176290	359.317	IBD_HC47
IBD_HC48	CD_UC	healthy	106	3.16163	33.527	1136026	301.853	IBD_HC48
IBD_HC49	CD_UC	healthy	62	2.54876	24.3255	769352	386.858	IBD_HC49
IBD_HC5	CD_UC	healthy	96	3.79904	25.2696	1349284	253.751	IBD_HC5
IBD_HC50	CD_UC	healthy	70	3.26002	21.4722	827235	274.247	IBD_HC50
IBD_HC51	CD_UC	healthy	97	3.30639	29.3372	906768	237.223	IBD_HC51
IBD_HC52	CD_UC	healthy	161	9.2747	17.359	2200169	225.788	IBD_HC52
IBD_HC53	CD_UC	healthy	193	11.9463	16.1556	2697335	166.428	IBD_HC53
IBD_HC54	CD_UC	healthy	174	11.3167	15.3755	1883414	318.596	IBD_HC54
IBD_HC55	CD_UC	healthy	67	2.88622	23.2138	919539	345.715	IBD_HC55
IBD_HC56	CD_UC	healthy	66	2.52082	26.1819	871487	355.165	IBD_HC56
IBD_HC6	CD_UC	healthy	117	4.86023	24.0729	1565077	322.017	IBD_HC6
IBD_HC7	CD_UC	healthy	107	5.8933	18.1562	1791129	303.926	IBD_HC7
IBD_HC8	CD_UC	healthy	66	2.27383	29.0259	733399	322.539	IBD_HC8
IBD_HC9	CD_UC	healthy	56	3.7699	14.8545	836238	221.82	IBD_HC9
AUT_C1	CRC	nonhealthy	28	6.78605	4.12611	279264	118.555	AUT_C1
AUT_C10	CRC	nonhealthy	66	5.78276	11.4132	685576	286.978	AUT_C10
AUT_C11	CRC	nonhealthy	139	5.44343	25.5354	1562144	258.528	AUT_C11
AUT_C12	CRC	nonhealthy	152	5.59749	27.155	1447106	107.828	AUT_C12
AUT_C13	CRC	nonhealthy	55	5.48186	10.0331	591099	322.827	AUT_C13
AUT_C14	CRC	nonhealthy	155	5.53989	27.9789	1788424	360.24	AUT_C14
AUT_C15	CRC	nonhealthy	176	5.38524	32.6819	1939977	193.863	AUT_C15
AUT_C16	CRC	nonhealthy	80	5.4227	14.7528	1051259	260.687	AUT_C16
AUT_C17	CRC	nonhealthy	124	5.78255	21.4438	1507435	212.941	AUT_C17
AUT_C18	CRC	nonhealthy	89	5.33332	16.6876	1135680	299.403	AUT_C18
AUT_C19	CRC	nonhealthy	140	5.1341	27.2687	1537165	41.1527	AUT_C19
AUT_C2	CRC	nonhealthy	127	6.74339	18.8333	1525546	213.834	AUT_C2
AUT_C20	CRC	nonhealthy	97	5.24484	18.4944	1121527	257.551	AUT_C20
AUT_C21	CRC	nonhealthy	127	5.30787	23.9267	1367046	235.082	AUT_C21
AUT_C22	CRC	nonhealthy	91	5.18449	17.5523	1218780	220.744	AUT_C22
AUT_C23	CRC	nonhealthy	110	5.11443	21.5078	1128977	184.117	AUT_C23
AUT_C24	CRC	nonhealthy	98	5.03898	19.4484	927762	275.025	AUT_C24
AUT_C25	CRC	nonhealthy	126	5.16059	24.4158	1419290	247.513	AUT_C25
AUT_C26	CRC	nonhealthy	93	4.96159	18.744	1228059	249.653	AUT_C26
AUT_C27	CRC	nonhealthy	114	4.94885	23.0357	1235495	97.4882	AUT_C27
AUT_C28	CRC	nonhealthy	61	4.87271	12.5187	475032	283.713	AUT_C28
AUT_C29	CRC	nonhealthy	124	5.00026	24.7987	1418637	226.228	AUT_C29
AUT_C3	CRC	nonhealthy	94	6.14057	15.308	1040837	335.935	AUT_C3
AUT_C30	CRC	nonhealthy	128	4.78715	26.7382	1608170	349.577	AUT_C30
AUT_C31	CRC	nonhealthy	159	4.78786	33.209	1673727	388.185	AUT_C31
AUT_C32	CRC	nonhealthy	153	4.4732	34.2037	1736428	280.354	AUT_C32
AUT_C33	CRC	nonhealthy	127	4.6663	27.2164	1308218	280.913	AUT_C33
AUT_C34	CRC	nonhealthy	139	4.75266	29.2468	1335085	253.246	AUT_C34
AUT_C35	CRC	nonhealthy	130	4.49454	28.924	1138225	152.103	AUT_C35
AUT_C36	CRC	nonhealthy	68	4.5902	14.8142	698182	254.837	AUT_C36
AUT_C37	CRC	nonhealthy	98	4.64285	21.1077	1183168	305.97	AUT_C37
AUT_C38	CRC	nonhealthy	114	4.2661	26.7223	1305300	324.373	AUT_C38
AUT_C39	CRC	nonhealthy	127	4.32443	29.3681	1402728	169.502	AUT_C39
AUT_C4	CRC	nonhealthy	112	6.1232	18.2911	968179	169.893	AUT_C4
AUT_C40	CRC	nonhealthy	67	4.31103	15.5415	732416	330.072	AUT_C40
AUT_C41	CRC	nonhealthy	152	4.39775	34.5631	1451575	354.317	AUT_C41
AUT_C42	CRC	nonhealthy	126	4.17239	30.1985	1478349	299.663	AUT_C42
AUT_C43	CRC	nonhealthy	115	4.05402	28.3669	1214840	301.215	AUT_C43
AUT_C44	CRC	nonhealthy	99	3.96657	24.9586	1194788	335.033	AUT_C44
AUT_C45	CRC	nonhealthy	87	3.58686	24.2552	1201717	187.042	AUT_C45
AUT_C46	CRC	nonhealthy	69	3.59309	19.2036	672057	158.117	AUT_C46
AUT_C5	CRC	nonhealthy	94	6.00467	15.6545	1247548	207.763	AUT_C5
AUT_C6	CRC	nonhealthy	97	5.91395	16.4019	1113117	188.219	AUT_C6
AUT_C7	CRC	nonhealthy	85	5.85468	14.5183	1181449	201.796	AUT_C7
AUT_C8	CRC	nonhealthy	148	5.59993	26.4289	1051646	187.796	AUT_C8
AUT_C9	CRC	nonhealthy	159	5.54733	28.6624	1954940	352.411	AUT_C9
CHN_HN_C1	CRC	nonhealthy	29	7.71364	3.75957	448490	58.1425	CHN_HN_C1
CHN_HN_C2	CRC	nonhealthy	110	5.89237	18.6682	1596886	271.009	CHN_HN_C2
CHN_HN_C3	CRC	nonhealthy	47	6.78773	6.92426	385755	56.8312	CHN_HN_C3
CHN_HN_C4	CRC	nonhealthy	135	6.0832	22.1923	2095120	344.411	CHN_HN_C4
CHN_HN_C5	CRC	nonhealthy	148	6.83378	21.6571	2270397	332.232	CHN_HN_C5
CHN_HN_C6	CRC	nonhealthy	117	6.73457	17.373	1707011	253.47	CHN_HN_C6
CHN_HN_C7	CRC	nonhealthy	102	6.02024	16.9428	1507701	250.439	CHN_HN_C7
CHN_HN_C8	CRC	nonhealthy	166	6.94361	23.9069	2266434	326.406	CHN_HN_C8
ITA_C1	CRC	nonhealthy	111	4.17413	26.5924	1155705	235.24	ITA_C1
ITA_C10	CRC	nonhealthy	127	6.21883	20.4218	1462917	234.386	ITA_C10
ITA_C11	CRC	nonhealthy	29	1.12479	25.7826	263635	331.651	ITA_C11
ITA_C12	CRC	nonhealthy	102	3.00526	33.9405	996697	284.449	ITA_C12
ITA_C13	CRC	nonhealthy	89	3.95256	22.5171	1124303	279.74	ITA_C13
ITA_C14	CRC	nonhealthy	97	3.50058	27.7097	979254	363.773	ITA_C14
ITA_C15	CRC	nonhealthy	101	3.09034	32.6825	1124180	343.214	ITA_C15
ITA_C16	CRC	nonhealthy	49	1.25786	38.9551	431714	393.645	ITA_C16
ITA_C17	CRC	nonhealthy	104	3.02615	34.3671	1191229	324.489	ITA_C17
ITA_C18	CRC	nonhealthy	135	3.93878	34.2746	1278090	265.706	ITA_C18
ITA_C19	CRC	nonhealthy	95	4.05998	23.3992	1078760	276.873	ITA_C19
ITA_C2	CRC	nonhealthy	129	4.17078	30.9295	1315705	358.703	ITA_C2
ITA_C20	CRC	nonhealthy	101	3.03745	33.2516	1089540	266.616	ITA_C20
ITA_C21	CRC	nonhealthy	72	2.87497	25.0438	766511	210.454	ITA_C21
ITA_C22	CRC	nonhealthy	43	1.67458	25.6781	352422	260.602	ITA_C22
ITA_C23	CRC	nonhealthy	140	5.6883	24.6119	1482380	221.49	ITA_C23
ITA_C24	CRC	nonhealthy	84	3.21145	26.1564	711305	302.593	ITA_C24
ITA_C25	CRC	nonhealthy	117	4.45046	26.2894	1346677	231.079	ITA_C25
ITA_C26	CRC	nonhealthy	57	2.63109	21.664	607991	234.725	ITA_C26
ITA_C27	CRC	nonhealthy	33	1.16306	28.3734	273000	346.444	ITA_C27
ITA_C28	CRC	nonhealthy	95	2.96705	32.0184	1027916	329.965	ITA_C28
ITA_C29	CRC	nonhealthy	144	4.35702	33.0501	1437667	315.458	ITA_C29
ITA_C3	CRC	nonhealthy	108	3.44273	31.3704	1304473	293.307	ITA_C3
ITA_C30	CRC	nonhealthy	98	3.3569	29.1936	984601	207.63	ITA_C30
ITA_C31	CRC	nonhealthy	110	5.99761	18.3406	1245282	218.958	ITA_C31
ITA_C32	CRC	nonhealthy	131	7.09008	18.4765	1552431	378.906	ITA_C32
ITA_C4	CRC	nonhealthy	109	4.29851	25.3576	1160393	269.952	ITA_C4
ITA_C5	CRC	nonhealthy	147	5.7641	25.5027	1765864	306.355	ITA_C5
ITA_C6	CRC	nonhealthy	65	2.89523	22.4507	850438	293.738	ITA_C6
ITA_C7	CRC	nonhealthy	147	4.71809	31.1567	1426076	302.257	ITA_C7
ITA_C8	CRC	nonhealthy	106	4.64735	22.8087	1249699	268.905	ITA_C8
ITA_C9	CRC	nonhealthy	116	3.75649	30.8799	1028377	273.76	ITA_C9
JPN_C1	CRC	nonhealthy	177	8.34555	21.2089	2813214	321.249	JPN_C1
JPN_C10	CRC	nonhealthy	162	8.08571	20.0353	2597523	148.426	JPN_C10
JPN_C11	CRC	nonhealthy	108	8.39465	12.8653	1245981	204.109	JPN_C11
JPN_C12	CRC	nonhealthy	114	7.36797	15.4724	1503871	262.65	JPN_C12
JPN_C13	CRC	nonhealthy	109	6.71244	16.2385	1763019	241.536	JPN_C13
JPN_C14	CRC	nonhealthy	93	4.73672	19.6339	1144087	200.109	JPN_C14
JPN_C15	CRC	nonhealthy	96	6.42953	14.9311	1286608	152.767	JPN_C15
JPN_C16	CRC	nonhealthy	45	5.58072	8.06348	852548	157.251	JPN_C16
JPN_C17	CRC	nonhealthy	72	6.12692	11.7514	963468	244.087	JPN_C17
JPN_C18	CRC	nonhealthy	117	6.30114	18.5681	1538026	269.355	JPN_C18
JPN_C19	CRC	nonhealthy	112	5.19833	21.5454	1400197	337.091	JPN_C19
JPN_C2	CRC	nonhealthy	89	6.41884	13.8654	1235433	276.852	JPN_C2
JPN_C20	CRC	nonhealthy	106	4.42793	23.9389	1225881	251.121	JPN_C20
JPN_C21	CRC	nonhealthy	116	4.79766	24.1785	1204792	256.04	JPN_C21
JPN_C22	CRC	nonhealthy	119	6.09812	19.5142	1561362	156.585	JPN_C22
JPN_C23	CRC	nonhealthy	68	4.43203	15.3429	693991	302.657	JPN_C23
JPN_C24	CRC	nonhealthy	145	5.85278	24.7745	1771386	169.215	JPN_C24
JPN_C25	CRC	nonhealthy	63	5.3313	11.817	902137	168.033	JPN_C25
JPN_C26	CRC	nonhealthy	103	5.77693	17.8295	970716	250.906	JPN_C26
JPN_C27	CRC	nonhealthy	78	3.51859	22.168	882835	230.931	JPN_C27
JPN_C28	CRC	nonhealthy	115	6.65004	17.2931	1535698	262.631	JPN_C28
JPN_C29	CRC	nonhealthy	120	6.07309	19.7593	1594981	192.47	JPN_C29
JPN_C3	CRC	nonhealthy	122	8.64281	14.1158	1913944	247.148	JPN_C3
JPN_C30	CRC	nonhealthy	99	4.55998	21.7106	1126989	385.471	JPN_C30
JPN_C31	CRC	nonhealthy	102	4.01679	25.3934	1548356	120.695	JPN_C31
JPN_C32	CRC	nonhealthy	54	5.26801	10.2506	635823	286.374	JPN_C32
JPN_C33	CRC	nonhealthy	140	7.03215	19.9086	2013824	239.535	JPN_C33
JPN_C34	CRC	nonhealthy	126	6.63281	18.9965	1588791	354.481	JPN_C34
JPN_C35	CRC	nonhealthy	162	6.72346	24.0948	2383339	303.532	JPN_C35
JPN_C36	CRC	nonhealthy	130	5.47892	23.7273	1663029	296.219	JPN_C36
JPN_C37	CRC	nonhealthy	143	6.74114	21.213	1996855	207.762	JPN_C37
JPN_C38	CRC	nonhealthy	72	4.84674	14.8553	1006969	309.121	JPN_C38
JPN_C39	CRC	nonhealthy	166	8.26963	20.0735	2556318	221.449	JPN_C39
JPN_C4	CRC	nonhealthy	228	8.95766	25.4531	3840550	283.964	JPN_C4
JPN_C40	CRC	nonhealthy	70	3.52466	19.8601	1000876	428.745	JPN_C40
JPN_C5	CRC	nonhealthy	64	2.12019	30.186	1023346	482.668	JPN_C5
JPN_C6	CRC	nonhealthy	91	4.99582	18.2152	1223953	244.996	JPN_C6
JPN_C7	CRC	nonhealthy	107	6.24939	17.1217	1569427	251.133	JPN_C7
JPN_C8	CRC	nonhealthy	53	2.11067	25.1105	649631	307.785	JPN_C8
JPN_C9	CRC	nonhealthy	242	10.6982	22.6206	3659887	342.103	JPN_C9
AUT_H1	CRC	healthy	150	6.08756	24.6404	1535426	301.43	AUT_H1
AUT_H10	CRC	healthy	119	5.60932	21.2147	1690817	341.814	AUT_H10
AUT_H11	CRC	healthy	169	5.35965	31.5319	1832005	140.728	AUT_H11
AUT_H12	CRC	healthy	64	5.49643	11.6439	773504	343.95	AUT_H12
AUT_H13	CRC	healthy	179	5.34429	33.4937	1838168	243.227	AUT_H13
AUT_H14	CRC	healthy	104	5.22042	19.9218	1269750	271.864	AUT_H14
AUT_H15	CRC	healthy	176	5.29238	33.2553	1438808	285.465	AUT_H15
AUT_H16	CRC	healthy	109	5.26266	20.712	1502307	129.913	AUT_H16
AUT_H17	CRC	healthy	72	5.32546	13.52	691847	370.298	AUT_H17
AUT_H18	CRC	healthy	186	5.0194	37.0562	1858671	184.266	AUT_H18
AUT_H19	CRC	healthy	80	5.00701	15.9776	922620	252.223	AUT_H19
AUT_H2	CRC	healthy	136	6.08583	22.347	1578542	281.73	AUT_H2
AUT_H20	CRC	healthy	112	5.0579	22.1436	1424965	290.381	AUT_H20
AUT_H21	CRC	healthy	145	5.14075	28.206	1492775	154.615	AUT_H21
AUT_H22	CRC	healthy	70	4.98619	14.0388	770941	55.4067	AUT_H22
AUT_H23	CRC	healthy	46	4.80328	9.57679	266134	234.474	AUT_H23
AUT_H24	CRC	healthy	125	4.68822	26.6626	1099263	288.516	AUT_H24
AUT_H25	CRC	healthy	115	4.98159	23.085	1437267	310.83	AUT_H25
AUT_H26	CRC	healthy	111	4.82722	22.9946	1500444	307.58	AUT_H26
AUT_H27	CRC	healthy	106	4.40213	24.0792	1354006	229.222	AUT_H27
AUT_H28	CRC	healthy	94	4.34195	21.6493	995272	138.057	AUT_H28
AUT_H29	CRC	healthy	59	4.67852	12.6108	645903	259.38	AUT_H29
AUT_H3	CRC	healthy	174	6.20501	28.0419	1944681	349.62	AUT_H3
AUT_H30	CRC	healthy	152	4.70866	32.2809	1646244	143.786	AUT_H30
AUT_H31	CRC	healthy	73	4.70796	15.5057	676937	273.058	AUT_H31
AUT_H32	CRC	healthy	150	4.8436	30.9687	1322581	216.786	AUT_H32
AUT_H33	CRC	healthy	97	4.68576	20.701	1015810	252.727	AUT_H33
AUT_H34	CRC	healthy	110	4.70492	23.3798	1189062	81.7725	AUT_H34
AUT_H35	CRC	healthy	43	4.35017	9.88468	355724	241.789	AUT_H35
AUT_H36	CRC	healthy	87	4.52793	19.2141	1094804	257.119	AUT_H36
AUT_H37	CRC	healthy	110	4.00776	27.4468	1030470	357.238	AUT_H37
AUT_H38	CRC	healthy	120	4.43751	27.0422	1585250	335.534	AUT_H38
AUT_H39	CRC	healthy	146	4.37524	33.3696	1468042	313.405	AUT_H39
AUT_H4	CRC	healthy	108	5.86169	18.4247	1379004	193.612	AUT_H4
AUT_H40	CRC	healthy	90	4.54223	19.8141	879429	269.037	AUT_H40
AUT_H41	CRC	healthy	115	4.31397	26.6576	1160616	305.555	AUT_H41
AUT_H42	CRC	healthy	117	3.92607	29.8008	1199633	260.749	AUT_H42
AUT_H43	CRC	healthy	95	4.19169	22.6639	1092978	217.376	AUT_H43
AUT_H44	CRC	healthy	75	4.39916	17.0487	956272	185.786	AUT_H44
AUT_H45	CRC	healthy	67	4.22902	15.8429	785694	122.371	AUT_H45
AUT_H46	CRC	healthy	59	4.14357	14.2389	507053	257.518	AUT_H46
AUT_H47	CRC	healthy	86	4.2825	20.0817	1102823	353.77	AUT_H47
AUT_H48	CRC	healthy	143	4.14971	34.4602	1468046	255.65	AUT_H48
AUT_H49	CRC	healthy	83	4.04451	20.5216	1033978	235.257	AUT_H49
AUT_H5	CRC	healthy	163	5.70194	28.5867	1703735	151.264	AUT_H5
AUT_H50	CRC	healthy	62	4.03195	15.3772	609891	144.615	AUT_H50
AUT_H51	CRC	healthy	57	4.02639	14.1566	582277	299.913	AUT_H51
AUT_H52	CRC	healthy	127	3.97618	31.9402	1192509	166.758	AUT_H52
AUT_H53	CRC	healthy	54	3.57791	15.0926	596646	349.949	AUT_H53
AUT_H54	CRC	healthy	101	3.80775	26.5249	1332519	179.628	AUT_H54
AUT_H55	CRC	healthy	58	4.00751	14.4728	719861	220.922	AUT_H55
AUT_H56	CRC	healthy	78	3.85758	20.2199	852225	266.428	AUT_H56
AUT_H57	CRC	healthy	89	3.79763	23.4357	1011796	262.564	AUT_H57
AUT_H58	CRC	healthy	93	3.85144	24.1468	1011250	351.31	AUT_H58
AUT_H59	CRC	healthy	127	3.81375	33.3005	1339808	298.799	AUT_H59
AUT_H6	CRC	healthy	77	5.41461	14.2208	863824	102.294	AUT_H6
AUT_H60	CRC	healthy	43	3.684	11.6721	376851	201.069	AUT_H60
AUT_H61	CRC	healthy	70	3.78049	18.5161	760139	201.926	AUT_H61
AUT_H62	CRC	healthy	69	3.69889	18.6542	746904	236.729	AUT_H62
AUT_H63	CRC	healthy	62	3.28186	18.8917	776913	159.536	AUT_H63
AUT_H7	CRC	healthy	62	5.62433	11.0235	634414	112.798	AUT_H7
AUT_H8	CRC	healthy	57	5.32375	10.7067	816374	153.346	AUT_H8
AUT_H9	CRC	healthy	130	5.56038	23.3797	1535749	276.195	AUT_H9
CHN_HN_H1	CRC	healthy	121	6.11776	19.7785	1604664	254.927	CHN_HN_H1
CHN_HN_H10	CRC	healthy	115	6.64483	17.3067	1693948	211.591	CHN_HN_H10
CHN_HN_H11	CRC	healthy	86	5.61655	15.3119	1188411	328.76	CHN_HN_H11
CHN_HN_H12	CRC	healthy	187	6.91196	27.0546	2272378	262.296	CHN_HN_H12
CHN_HN_H2	CRC	healthy	109	6.64101	16.4132	1353701	203.84	CHN_HN_H2
CHN_HN_H3	CRC	healthy	105	5.8622	17.9114	1305936	222.772	CHN_HN_H3
CHN_HN_H4	CRC	healthy	99	5.74044	17.2461	1239729	215.964	CHN_HN_H4
CHN_HN_H5	CRC	healthy	93	6.17451	15.0619	1521957	246.49	CHN_HN_H5
CHN_HN_H6	CRC	healthy	102	5.18159	19.6851	1336360	257.906	CHN_HN_H6
CHN_HN_H7	CRC	healthy	87	6.33995	13.7225	1254108	197.81	CHN_HN_H7
CHN_HN_H8	CRC	healthy	157	8.58233	18.2934	2481925	289.19	CHN_HN_H8
CHN_HN_H9	CRC	healthy	120	6.20898	19.3269	1727488	278.224	CHN_HN_H9
ITA_H1	CRC	healthy	96	5.9314	16.185	1178996	300.773	ITA_H1
ITA_H10	CRC	healthy	129	4.36966	29.5218	1314273	303.044	ITA_H10
ITA_H11	CRC	healthy	122	4.13443	29.5083	1252916	224.535	ITA_H11
ITA_H12	CRC	healthy	188	10.2365	18.3656	2298458	203.577	ITA_H12
ITA_H13	CRC	healthy	143	8.05036	17.7632	1638867	300.488	ITA_H13
ITA_H14	CRC	healthy	85	3.8689	21.97	1162559	309.933	ITA_H14
ITA_H15	CRC	healthy	45	1.93747	23.2262	600485	276.387	ITA_H15
ITA_H16	CRC	healthy	73	2.08025	35.0919	574954	316.378	ITA_H16
ITA_H17	CRC	healthy	85	3.18029	26.7271	1006173	334.265	ITA_H17
ITA_H18	CRC	healthy	109	4.59293	23.7322	1535256	343.025	ITA_H18
ITA_H19	CRC	healthy	85	2.86235	29.6959	981856	198.772	ITA_H19
ITA_H2	CRC	healthy	113	4.23099	26.7077	1502364	334.299	ITA_H2
ITA_H20	CRC	healthy	69	2.26342	30.4849	756657	284.787	ITA_H20
ITA_H21	CRC	healthy	83	2.62947	31.5652	748840	310.186	ITA_H21
ITA_H22	CRC	healthy	64	2.24543	28.5023	696502	305.075	ITA_H22
ITA_H23	CRC	healthy	78	3.35796	23.2284	1024430	305.054	ITA_H23
ITA_H24	CRC	healthy	68	2.46546	27.581	752100	208.784	ITA_H24
ITA_H25	CRC	healthy	94	5.43774	17.2866	1135311	248.782	ITA_H25
ITA_H26	CRC	healthy	63	3.61166	17.4435	898515	274.056	ITA_H26
ITA_H27	CRC	healthy	70	2.38208	29.3861	652825	327.403	ITA_H27
ITA_H28	CRC	healthy	116	3.72853	31.1115	1220732	355.086	ITA_H28
ITA_H3	CRC	healthy	75	7.0667	10.6132	781160	110.541	ITA_H3
ITA_H4	CRC	healthy	74	2.63302	28.1046	872110	331.221	ITA_H4
ITA_H5	CRC	healthy	97	3.48955	27.7972	1185355	339.687	ITA_H5
ITA_H6	CRC	healthy	88	3.51191	25.0576	1028719	292.923	ITA_H6
ITA_H7	CRC	healthy	138	3.66292	37.6749	1393761	380.506	ITA_H7
ITA_H8	CRC	healthy	46	1.00313	45.8564	315656	314.671	ITA_H8
ITA_H9	CRC	healthy	175	8.8676	19.7348	2097442	236.529	ITA_H9
JPN_H1	CRC	healthy	198	11.1887	17.6964	3046315	262.823	JPN_H1
JPN_H10	CRC	healthy	116	5.35471	21.6632	1407341	270.9	JPN_H10
JPN_H11	CRC	healthy	137	4.91612	27.8675	1331778	269.11	JPN_H11
JPN_H12	CRC	healthy	125	5.74119	21.7725	1545013	263.885	JPN_H12
JPN_H13	CRC	healthy	115	6.51058	17.6635	1718045	150.836	JPN_H13
JPN_H14	CRC	healthy	55	5.01831	10.9599	756943	234.728	JPN_H14
JPN_H15	CRC	healthy	116	6.00823	19.3068	1410300	135.564	JPN_H15
JPN_H16	CRC	healthy	125	10.022	12.4725	1358625	296.174	JPN_H16
JPN_H17	CRC	healthy	132	5.7738	22.8619	1710049	145.895	JPN_H17
JPN_H18	CRC	healthy	73	6.01788	12.1305	877980	117.116	JPN_H18
JPN_H19	CRC	healthy	59	6.08963	9.68861	713192	272.267	JPN_H19
JPN_H2	CRC	healthy	206	10.9073	18.8864	2682260	211.162	JPN_H2
JPN_H20	CRC	healthy	95	5.24156	18.1244	1106817	202.483	JPN_H20
JPN_H21	CRC	healthy	92	5.91147	15.563	1196971	163.053	JPN_H21
JPN_H22	CRC	healthy	137	8.61642	15.8999	1404936	114.647	JPN_H22
JPN_H23	CRC	healthy	75	6.89982	10.8698	791047	130.451	JPN_H23
JPN_H24	CRC	healthy	59	6.25983	9.42518	816600	164.247	JPN_H24
JPN_H25	CRC	healthy	96	8.11793	11.8257	1333348	169.188	JPN_H25
JPN_H26	CRC	healthy	92	6.91207	13.31	1169442	185.162	JPN_H26
JPN_H27	CRC	healthy	117	9.10823	12.8455	1686499	162.994	JPN_H27
JPN_H28	CRC	healthy	63	5.94056	10.6051	968276	256.825	JPN_H28
JPN_H29	CRC	healthy	154	9.11037	16.9038	2339772	245.913	JPN_H29
JPN_H3	CRC	healthy	83	4.97053	16.6984	1225369	173.884	JPN_H3
JPN_H30	CRC	healthy	71	5.07857	13.9803	883080	159.029	JPN_H30
JPN_H31	CRC	healthy	99	7.82434	12.6528	1244298	125.531	JPN_H31
JPN_H32	CRC	healthy	80	6.96393	11.4878	874192	257.15	JPN_H32
JPN_H33	CRC	healthy	102	6.21774	16.4047	1598893	353.195	JPN_H33
JPN_H34	CRC	healthy	159	7.21035	22.0516	2546660	266.935	JPN_H34
JPN_H35	CRC	healthy	149	7.42349	20.0714	1981588	330.007	JPN_H35
JPN_H36	CRC	healthy	150	6.82144	21.9895	2251121	167.441	JPN_H36
JPN_H37	CRC	healthy	104	7.45192	13.9561	1247756	294.866	JPN_H37
JPN_H38	CRC	healthy	163	7.5006	21.7316	2211670	140.827	JPN_H38
JPN_H39	CRC	healthy	70	5.8843	11.8961	828665	246.527	JPN_H39
JPN_H4	CRC	healthy	85	3.84414	22.1116	1137285	184.617	JPN_H4
JPN_H40	CRC	healthy	58	4.56236	12.7127	842290	295.849	JPN_H40
JPN_H5	CRC	healthy	101	5.87073	17.204	1266398	215.714	JPN_H5
JPN_H6	CRC	healthy	193	13.9677	13.8176	2836128	203.048	JPN_H6
JPN_H7	CRC	healthy	64	3.9763	16.0954	851916	214.248	JPN_H7
JPN_H8	CRC	healthy	123	6.92863	17.7524	1606128	231.81	JPN_H8
JPN_H9	CRC	healthy	86	5.62325	15.2936	1013466	180.228	JPN_H9
Cov_HC10	Cov19	healthy	89	3.3115	26.876	2205765	248.841	Cov_HC10
Cov_HC11	Cov19	healthy	61	2.59256	23.5289	423174	276.242	Cov_HC11
Cov_HC12	Cov19	healthy	91	3.52021	25.8507	233885	254.325	Cov_HC12
Cov_HC13	Cov19	healthy	126	3.76982	33.4233	426911	396.283	Cov_HC13
Cov_HC14	Cov19	healthy	89	4.32387	20.5834	700282	314.138	Cov_HC14
Cov_HC15	Cov19	healthy	18	0.824239	21.8383	496838	73.1891	Cov_HC15
Cov_HC1	Cov19	healthy	20	2.81799	7.09725	2018118	37.7352	Cov_HC1
Cov_HC2	Cov19	healthy	13	4.29644	3.02576	484171	124.022	Cov_HC2
Cov_HC3	Cov19	healthy	12	5.45168	2.20116	538190	54.2398	Cov_HC3
Cov_HC4	Cov19	healthy	48	7.74479	6.19771	906867	160.486	Cov_HC4
Cov_HC5	Cov19	healthy	70	9.5746	7.31101	796652	290.447	Cov_HC5
Cov_HC6	Cov19	healthy	15	4.70214	3.19004	502171	15.6327	Cov_HC6
Cov_HC7	Cov19	healthy	12	1.54209	7.78165	419783	49.9288	Cov_HC7
Cov_HC8	Cov19	healthy	112	4.58049	24.4515	168325	392.148	Cov_HC8
Cov_HC9	Cov19	healthy	52	1.6836	30.8862	991853	164.501	Cov_HC9
Cov10	Cov19	nonhealthy	85	5.27703	16.1075	1313141	666.093	Cov10
Cov11	Cov19	nonhealthy	26	3.18932	8.15221	881023	163.226	Cov11
Cov12	Cov19	nonhealthy	45	4.01795	11.1997	1021866	66.4407	Cov12
Cov13	Cov19	nonhealthy	35	3.75901	9.31097	1489632	113.244	Cov13
Cov14	Cov19	nonhealthy	51	3.95338	12.9004	1241905	161.957	Cov14
Cov15	Cov19	nonhealthy	28	1.84821	15.1498	135269	602.784	Cov15
Cov1	Cov19	nonhealthy	165	15.4742	10.6629	583922	716.154	Cov1
Cov2	Cov19	nonhealthy	55	1.50043	36.6561	186086	112.691	Cov2
Cov3	Cov19	nonhealthy	45	2.38168	18.8942	129182	98.72	Cov3
Cov4	Cov19	nonhealthy	61	3.66605	16.6392	588351	117.094	Cov4
Cov5	Cov19	nonhealthy	53	3.18398	16.6458	924778	83.2047	Cov5
Cov6	Cov19	nonhealthy	41	9.83128	4.17036	153689	106.796	Cov6
Cov7	Cov19	nonhealthy	36	5.13573	7.00971	256421	272.217	Cov7
Cov8	Cov19	nonhealthy	37	3.40216	10.8754	1334151	36.7482	Cov8
Cov9	Cov19	nonhealthy	85	4.25557	19.9738	700043	589.126	Cov9
GD_HC1	GD	healthy	161	7.99047	20.149	2326402	206.032	GD_HC1
GD_HC2	GD	healthy	150	9.48021	15.8224	1893906	225.376	GD_HC2
GD_HC3	GD	healthy	187	6.91196	27.0546	2272378	139.308	GD_HC3
GD_HC4	GD	healthy	174	8.91022	19.5281	2159214	215.633	GD_HC4
GD_HC5	GD	healthy	165	7.62632	21.6356	2060785	182.289	GD_HC5
GD_HC6	GD	healthy	119	6.64358	17.912	1351689	293.838	GD_HC6
GD_HC7	GD	healthy	146	10.4673	13.9482	1936937	280.785	GD_HC7
GD_HC8	GD	healthy	153	8.62749	17.734	2322469	173.738	GD_HC8
GD_HC9	GD	healthy	122	7.17577	17.0017	1658004	220.312	GD_HC9
GD_HC10	GD	healthy	112	7.82825	14.3072	1330942	193.917	GD_HC10
GD_HC11	GD	healthy	146	7.49956	19.4678	1857872	234.688	GD_HC11
GD_HC12	GD	healthy	131	8.87426	14.7618	1437750	156.519	GD_HC12
GD_HC13	GD	healthy	176	10.3468	17.0102	2189537	248.327	GD_HC13
GD_HC14	GD	healthy	243	10.2785	23.6416	3793079	214.272	GD_HC14
GD_HC15	GD	healthy	156	9.62163	16.2135	1968593	179.526	GD_HC15
GD_HC16	GD	healthy	168	8.26832	20.3185	2003293	165.473	GD_HC16
GD_HC17	GD	healthy	148	9.86811	14.9978	1787457	104.909	GD_HC17
GD_HC18	GD	healthy	162	8.27778	19.5705	2041239	191.296	GD_HC18
GD_HC19	GD	healthy	169	8.56083	19.7411	2489726	145.435	GD_HC19
GD_HC20	GD	healthy	134	7.65257	17.5104	1781167	113.831	GD_HC20
GD_HC21	GD	healthy	125	8.70325	14.3625	1784128	339.857	GD_HC21
GD_HC22	GD	healthy	163	8.73242	18.6661	2320484	260.187	GD_HC22
GD_HC23	GD	healthy	148	8.22656	17.9905	2286179	254.927	GD_HC23
GD_HC24	GD	healthy	157	9.35119	16.7893	2600021	270.671	GD_HC24
GD_HC25	GD	healthy	240	9.8724	24.3102	3324134	220.119	GD_HC25
GD_HC26	GD	healthy	122	9.7247	12.5454	1494270	160.353	GD_HC26
GD_HC27	GD	healthy	175	8.28673	21.1181	2132732	233.83	GD_HC27
GD_HC28	GD	healthy	121	9.22737	13.1132	1628042	162.769	GD_HC28
GD_HC29	GD	healthy	148	7.84526	18.8649	2149080	169.596	GD_HC29
GD_HC30	GD	healthy	140	8.42286	16.6214	1836053	153.665	GD_HC30
GD_HC31	GD	healthy	130	8.52877	15.2425	1695496	177.839	GD_HC31
GD_HC32	GD	healthy	157	8.68447	18.0782	2045687	278.224	GD_HC32
GD_HC33	GD	healthy	193	9.08299	21.2485	3207644	201.439	GD_HC33
GD_HC34	GD	healthy	193	8.5971	22.4494	3090977	141.158	GD_HC34
GD_HC35	GD	healthy	104	8.56815	12.138	1686241	238.059	GD_HC35
GD_HC36	GD	healthy	129	8.14927	15.8296	1897918	165.273	GD_HC36
GD_HC37	GD	healthy	139	8.23341	16.8824	2006118	130.391	GD_HC37
GD_HC38	GD	healthy	130	7.68121	16.9244	1739367	181.018	GD_HC38
GD_HC39	GD	healthy	75	6.18252	12.131	803332	199.747	GD_HC39
GD_HC40	GD	healthy	138	6.43342	21.4505	1818115	182.338	GD_HC40
GD_HC41	GD	healthy	84	6.55064	12.8232	1177191	228.294	GD_HC41
GD_HC42	GD	healthy	83	6.17963	13.4312	1086776	277.623	GD_HC42
GD_HC43	GD	healthy	93	7.54874	12.3199	1254867	180.995	GD_HC43
GD_HC44	GD	healthy	219	10.5111	20.835	3224934	304.885	GD_HC44
GD_HC45	GD	healthy	178	8.58522	20.7333	2637354	250.238	GD_HC45
GD_HC46	GD	healthy	163	7.04881	23.1245	2219484	177.461	GD_HC46
GD_HC47	GD	healthy	207	9.30308	22.2507	3320132	245.16	GD_HC47
GD_HC48	GD	healthy	138	7.28096	18.9535	1912536	286.117	GD_HC48
GD_HC49	GD	healthy	128	8.41772	15.206	2027381	212.743	GD_HC49
GD_HC50	GD	healthy	144	7.65172	18.8193	1759120	349.821	GD_HC50
GD_HC51	GD	healthy	115	9.08597	12.6569	1532562	232.279	GD_HC51
GD_HC52	GD	healthy	138	8.37195	16.4836	2244776	246.863	GD_HC52
GD_HC53	GD	healthy	120	7.50276	15.9941	1515393	178.094	GD_HC53
GD_HC54	GD	healthy	121	7.3791	16.3977	1836323	196.187	GD_HC54
GD_HC55	GD	healthy	142	9.67254	14.6807	1841073	353.245	GD_HC55
GD_HC56	GD	healthy	142	8.75575	16.2179	1893347	130.64	GD_HC56
GD_HC57	GD	healthy	146	7.80911	18.6961	1913843	194.95	GD_HC57
GD_HC58	GD	healthy	98	8.50287	11.5255	1304206	270.231	GD_HC58
GD_HC59	GD	healthy	186	8.64483	21.5158	2594608	273.423	GD_HC59
GD_HC60	GD	healthy	157	8.58233	18.2934	2481925	196.119	GD_HC60
GD_HC61	GD	healthy	159	8.12562	19.5677	2264330	201.728	GD_HC61
GD_HC62	GD	healthy	121	7.37573	16.4051	1495677	257.991	GD_HC62
GD1	GD	nonhealthy	180	11.1158	16.1931	2381806	335.202	GD1
GD2	GD	nonhealthy	126	7.8597	16.0311	1730068	142.949	GD2
GD3	GD	nonhealthy	93	10.1096	9.19914	1670846	262.085	GD3
GD4	GD	nonhealthy	135	8.97881	15.0354	2201245	151.421	GD4
GD5	GD	nonhealthy	143	6.77299	21.1133	1830270	200.358	GD5
GD6	GD	nonhealthy	124	10.9035	11.3725	1536433	169.494	GD6
GD7	GD	nonhealthy	121	9.53177	12.6944	1448498	140.912	GD7
GD8	GD	nonhealthy	147	8.76934	16.7629	2309882	151.478	GD8
GD9	GD	nonhealthy	104	7.13801	14.5699	1570219	234.884	GD9
GD10	GD	nonhealthy	173	9.67569	17.8799	2086396	206.412	GD10
GD11	GD	nonhealthy	106	8.1435	13.0165	1484467	160.09	GD11
GD12	GD	nonhealthy	97	5.61746	17.2676	1650622	239.978	GD12
GD13	GD	nonhealthy	119	7.72904	15.3965	2170199	146.855	GD13
GD14	GD	nonhealthy	58	5.51166	10.5231	957586	296.495	GD14
GD15	GD	nonhealthy	107	7.87553	13.5864	1735074	247.23	GD15
GD16	GD	nonhealthy	92	7.81074	11.7787	1514632	294.796	GD16
GD17	GD	nonhealthy	99	6.09711	16.2372	1430916	247.83	GD17
GD18	GD	nonhealthy	116	10.5226	11.0238	1646991	151.965	GD18
GD19	GD	nonhealthy	168	10.5076	15.9884	2609330	236.535	GD19
GD20	GD	nonhealthy	94	7.68772	12.2273	1380145	146.739	GD20
GD21	GD	nonhealthy	85	6.31724	13.4552	1045335	156.334	GD21
GD22	GD	nonhealthy	93	9.73584	9.55233	1021375	150.862	GD22
GD23	GD	nonhealthy	78	6.68814	11.6624	1279412	236.704	GD23
GD24	GD	nonhealthy	107	10.3986	10.2898	1512326	224.254	GD24
GD25	GD	nonhealthy	46	6.11623	7.52097	696218	245.981	GD25
GD26	GD	nonhealthy	155	6.63791	23.3507	2255943	149.097	GD26
GD27	GD	nonhealthy	164	8.4712	19.3597	2204097	196.622	GD27
GD28	GD	nonhealthy	115	6.64483	17.3067	1693948	286.967	GD28
GD29	GD	nonhealthy	150	8.11022	18.4952	2195199	263.404	GD29
GD30	GD	nonhealthy	64	6.83709	9.36071	1096348	256.106	GD30
GD31	GD	nonhealthy	144	9.74256	14.7805	2278107	206.974	GD31
GD32	GD	nonhealthy	100	8.97976	11.1362	1461630	211.591	GD32
GD33	GD	nonhealthy	79	5.99381	13.1803	1016526	230.188	GD33
GD34	GD	nonhealthy	74	6.96263	10.6282	1069916	157.172	GD34
GD35	GD	nonhealthy	84	7.89403	10.641	1403868	185.971	GD35
GD36	GD	nonhealthy	120	6.20898	19.3269	1727488	303.267	GD36
GD37	GD	nonhealthy	88	6.85626	12.835	1381119	232.886	GD37
GD38	GD	nonhealthy	93	7.21657	12.887	1018674	229.766	GD38
GD39	GD	nonhealthy	194	12.5872	15.4125	2996504	212.611	GD39
GD40	GD	nonhealthy	121	12.2045	9.91437	1591363	219.98	GD40
GD41	GD	nonhealthy	97	8.43009	11.5064	1526001	170.018	GD41
GD42	GD	nonhealthy	109	6.89622	15.8058	1377500	247.731	GD42
GD43	GD	nonhealthy	91	6.91557	13.1587	1260970	162.013	GD43
GD44	GD	nonhealthy	124	7.93032	15.6362	1810447	211.616	GD44
GD45	GD	nonhealthy	165	6.99889	23.5752	1943050	369.031	GD45
GD46	GD	nonhealthy	121	8.69881	13.9099	1574441	204.601	GD46
GD47	GD	nonhealthy	140	7.19131	19.4679	2192525	242.285	GD47
GD48	GD	nonhealthy	126	6.7836	18.5742	1697517	181.135	GD48
GD49	GD	nonhealthy	138	9.65277	14.2964	1712993	246.593	GD49
GD50	GD	nonhealthy	135	7.02151	19.2266	2008972	290.828	GD50
GD51	GD	nonhealthy	112	7.04782	15.8914	1499377	291.147	GD51
GD52	GD	nonhealthy	161	6.5668	24.5173	2297208	232.754	GD52
GD53	GD	nonhealthy	156	9.4379	16.5291	2192226	204.996	GD53
GD54	GD	nonhealthy	168	8.98283	18.7023	2217530	265.732	GD54
GD55	GD	nonhealthy	89	7.51473	11.8434	1338325	277.902	GD55
GD56	GD	nonhealthy	112	6.64974	16.8428	1304589	278.042	GD56
GD57	GD	nonhealthy	181	7.02188	25.7766	2480443	336.71	GD57
GD58	GD	nonhealthy	44	5.47742	8.03297	715573	153.657	GD58
GD59	GD	nonhealthy	81	6.23491	12.9914	1215495	257.367	GD59
GD60	GD	nonhealthy	160	7.6691	20.8629	2096910	176.436	GD60
GD61	GD	nonhealthy	72	5.93889	12.1235	1164729	273.934	GD61
GD62	GD	nonhealthy	86	7.42811	11.5776	1498461	199.775	GD62
GD63	GD	nonhealthy	97	6.49149	14.9426	1674744	217.985	GD63
GD64	GD	nonhealthy	172	7.86197	21.8775	2635347	198.797	GD64
GD65	GD	nonhealthy	84	9.21407	9.11649	1317146	235.557	GD65
GD66	GD	nonhealthy	152	7.61293	19.966	1995235	353.148	GD66
GD67	GD	nonhealthy	85	7.04282	12.069	1066433	359.537	GD67
GD68	GD	nonhealthy	81	6.08811	13.3046	1219800	196.803	GD68
GD100	GD	nonhealthy	126	7.73698	16.2854	1594068	232.894	GD100
GD101	GD	nonhealthy	86	6.90614	12.4527	1556478	243.656	GD101
GD102	GD	nonhealthy	81	7.1559	11.3193	996874	226.444	GD102
GD69	GD	nonhealthy	70	5.33909	13.1108	904943	129.936	GD69
GD70	GD	nonhealthy	98	8.94817	10.952	1355451	328.76	GD70
GD71	GD	nonhealthy	127	7.33277	17.3195	1722349	282.605	GD71
GD72	GD	nonhealthy	104	6.44733	16.1307	1330809	179.706	GD72
GD73	GD	nonhealthy	68	6.58515	10.3263	1054216	175.864	GD73
GD74	GD	nonhealthy	214	11.849	18.0606	2843496	166.235	GD74
GD75	GD	nonhealthy	118	9.81593	12.0213	1441518	306.811	GD75
GD76	GD	nonhealthy	126	6.72736	18.7295	1994630	307.197	GD76
GD77	GD	nonhealthy	157	10.0515	15.6195	2485032	314.874	GD77
GD78	GD	nonhealthy	92	5.56701	16.5259	1641133	356.885	GD78
GD79	GD	nonhealthy	138	10.1738	13.5642	2521379	262.676	GD79
GD80	GD	nonhealthy	133	8.62546	15.4195	2040223	240.847	GD80
GD81	GD	nonhealthy	104	10.3711	10.0279	1521848	242.33	GD81
GD82	GD	nonhealthy	113	10.1613	11.1206	1588558	229.899	GD82
GD83	GD	nonhealthy	66	6.16455	10.7064	929996	168.673	GD83
GD84	GD	nonhealthy	172	10.9339	15.7309	2588099	268.131	GD84
GD85	GD	nonhealthy	80	6.3023	12.6938	1413314	201.978	GD85
GD86	GD	nonhealthy	194	12.3358	15.7266	3034378	248.855	GD86
GD87	GD	nonhealthy	94	7.29316	12.8888	1087388	190.34	GD87
GD88	GD	nonhealthy	90	7.63968	11.7806	1502128	216.24	GD88
GD89	GD	nonhealthy	109	5.46462	19.9465	1568163	245.078	GD89
GD90	GD	nonhealthy	66	4.13432	15.9639	1058825	153.384	GD90
GD91	GD	nonhealthy	141	9.88944	14.2576	2046855	300.134	GD91
GD92	GD	nonhealthy	86	5.61655	15.3119	1188411	270.22	GD92
GD93	GD	nonhealthy	126	9.21845	13.6682	2121975	289.19	GD93
GD94	GD	nonhealthy	119	9.23788	12.8817	1451937	278.665	GD94
GD95	GD	nonhealthy	90	6.94928	12.951	1292363	202.783	GD95
GD96	GD	nonhealthy	72	3.31001	21.7522	1003819	203.458	GD96
GD97	GD	nonhealthy	160	8.06243	19.8451	1877623	185.047	GD97
GD98	GD	nonhealthy	100	6.62825	15.0869	1522946	269.194	GD98
GD99	GD	nonhealthy	163	10.1506	16.0582	2158121	231.056	GD99
HD10	LC	healthy	31	1.63354	18.9772	551072	337.348	HD10
HD11	LC	healthy	48	1.84102	26.0726	614880	333.99	HD11
HD12	LC	healthy	41	1.68156	24.3821	556772	331.104	HD12
HD13	LC	healthy	27	1.11047	24.314	366831	330.338	HD13
HD14	LC	healthy	31	1.78541	17.3629	520168	291.343	HD14
HD15	LC	healthy	77	2.63542	29.2174	747352	283.58	HD15
HD16	LC	healthy	34	1.09312	31.1036	412266	377.146	HD16
HD17	LC	healthy	21	0.719684	29.1795	291639	405.232	HD17
HD18	LC	healthy	36	0.907268	39.6796	295650	325.868	HD18
HD19	LC	healthy	24	1.18713	20.2168	338519	285.157	HD19
HD1	LC	healthy	29	1.19145	24.34	340321	285.635	HD1
HD20	LC	healthy	33	2.02197	16.3208	570091	281.949	HD20
HD21	LC	healthy	27	2.05815	13.1186	477630	232.067	HD21
HD22	LC	healthy	48	1.71335	28.0153	627230	366.084	HD22
HD23	LC	healthy	46	1.96852	23.3679	476088	241.851	HD23
HD24	LC	healthy	16	1.09341	14.6331	314617	287.74	HD24
HD25	LC	healthy	10	0.577512	17.3156	200142	346.559	HD25
HD26	LC	healthy	28	1.41144	19.8379	422611	299.418	HD26
HD27	LC	healthy	46	1.72159	26.7196	510838	296.725	HD27
HD28	LC	healthy	44	2.7378	16.0713	1016484	371.278	HD28
HD29	LC	healthy	78	4.05591	19.2312	1018479	251.11	HD29
HD2	LC	healthy	33	1.10041	29.9888	406395	369.312	HD2
HD30	LC	healthy	55	2.96978	18.5199	787014	265.007	HD30
HD31	LC	healthy	48	3.81356	12.5867	618981	162.311	HD31
HD32	LC	healthy	37	1.59446	23.2053	338888	212.54	HD32
HD33	LC	healthy	89	2.83306	31.4148	1085790	383.257	HD33
HD34	LC	healthy	30	1.22047	24.5807	382989	313.804	HD34
HD35	LC	healthy	74	1.89461	39.0581	713605	376.65	HD35
HD36	LC	healthy	30	1.208	24.8345	292991	242.543	HD36
HD37	LC	healthy	31	1.30702	23.7181	266730	204.075	HD37
HD38	LC	healthy	24	0.918907	26.118	267916	291.559	HD38
HD39	LC	healthy	27	1.03628	26.0547	283933	273.992	HD39
HD3	LC	healthy	15	1.06833	14.0406	407886	381.797	HD3
HD40	LC	healthy	86	2.714	31.6876	816803	300.959	HD40
HD41	LC	healthy	34	1.69029	20.1149	436427	258.197	HD41
HD42	LC	healthy	34	1.61245	21.0859	237488	147.284	HD42
HD43	LC	healthy	42	1.49394	28.1136	466279	312.114	HD43
HD44	LC	healthy	10	0.63774	15.6804	210938	330.759	HD44
HD45	LC	healthy	17	0.715281	23.7669	270499	378.172	HD45
HD46	LC	healthy	18	1.1564	15.5656	323009	279.324	HD46
HD47	LC	healthy	32	1.36338	23.471	329899	241.971	HD47
HD48	LC	healthy	28	2.14228	13.0702	241717	112.831	HD48
HD49	LC	healthy	36	2.20134	16.3537	465535	211.478	HD49
HD4	LC	healthy	39	1.78663	21.8288	598996	335.265	HD4
HD50	LC	healthy	55	2.5686	21.4124	737707	287.202	HD50
HD51	LC	healthy	41	1.53081	26.7833	480298	313.755	HD51
HD52	LC	healthy	87	4.42805	19.6475	980092	221.337	HD52
HD53	LC	healthy	78	2.90267	26.8718	994402	342.582	HD53
HD54	LC	healthy	30	1.03852	28.8873	319658	307.802	HD54
HD55	LC	healthy	45	2.29802	19.5821	733182	319.049	HD55
HD56	LC	healthy	31	1.09152	28.4006	335148	307.046	HD56
HD57	LC	healthy	23	0.827876	27.7819	286054	345.528	HD57
HD58	LC	healthy	40	2.04327	19.5765	486713	238.203	HD58
HD59	LC	healthy	43	1.38542	31.0374	433128	312.632	HD59
HD5	LC	healthy	36	1.22157	29.4703	314636	257.567	HD5
HD60	LC	healthy	91	3.68012	24.7275	956586	259.933	HD60
HD61	LC	healthy	35	1.40506	24.91	423390	301.333	HD61
HD62	LC	healthy	54	2.17818	24.7913	496529	227.956	HD62
HD63	LC	healthy	66	1.74952	37.7246	582164	332.756	HD63
HD64	LC	healthy	16	1.14193	14.0114	267000	233.815	HD64
HD65	LC	healthy	46	2.09322	21.9757	652753	311.842	HD65
HD66	LC	healthy	33	1.53487	21.5002	427981	278.838	HD66
HD67	LC	healthy	51	1.68523	30.2629	538015	319.253	HD67
HD68	LC	healthy	40	1.90614	20.9848	545652	286.26	HD68
HD69	LC	healthy	30	1.61778	18.5439	546250	337.654	HD69
HD6	LC	healthy	52	2.26836	22.9241	567800	250.313	HD6
HD70	LC	healthy	16	1.25945	12.704	322776	256.284	HD70
HD71	LC	healthy	44	1.83494	23.979	481164	262.223	HD71
HD72	LC	healthy	38	1.27858	29.7205	396204	309.878	HD72
HD73	LC	healthy	28	1.08372	25.837	325141	300.023	HD73
HD74	LC	healthy	38	1.62509	23.3834	515376	317.138	HD74
HD75	LC	healthy	44	2.79058	15.7674	719714	257.909	HD75
HD76	LC	healthy	16	1.01006	15.8406	330993	327.695	HD76
HD77	LC	healthy	23	1.43809	15.9935	337010	234.346	HD77
HD78	LC	healthy	22	1.01966	21.5758	365446	358.399	HD78
HD79	LC	healthy	42	2.07261	20.2643	613959	296.225	HD79
HD7	LC	healthy	35	2.22962	15.6977	353474	158.535	HD7
HD80	LC	healthy	21	1.39863	15.0147	321451	229.833	HD80
HD81	LC	healthy	50	1.4825	33.7268	531728	358.67	HD81
HD82	LC	healthy	21	1.12546	18.6591	387469	344.277	HD82
HD83	LC	healthy	39	1.57683	24.7331	390275	247.505	HD83
HD8	LC	healthy	98	3.70682	26.4378	1402799	378.437	HD8
HD9	LC	healthy	54	2.63198	20.5169	537229	204.116	HD9
HV10	LC	healthy	21	0.621158	33.8078	143334	230.753	HV10
HV11	LC	healthy	14	0.565342	24.7638	141507	250.303	HV11
HV12	LC	healthy	23	1.09315	21.0401	305080	279.083	HV12
HV13	LC	healthy	18	0.689271	26.1146	235184	341.207	HV13
HV14	LC	healthy	8	0.690911	11.5789	163879	237.193	HV14
HV15	LC	healthy	14	0.805873	17.3725	169232	209.998	HV15
HV16	LC	healthy	15	0.796094	18.842	221449	278.169	HV16
HV17	LC	healthy	20	0.881076	22.6995	118458	134.447	HV17
HV18	LC	healthy	15	0.453066	33.1077	131965	291.271	HV18
HV19	LC	healthy	12	0.473096	25.3648	152305	321.933	HV19
HV1	LC	healthy	17	0.612307	27.7639	234745	383.378	HV1
HV20	LC	healthy	21	0.640787	32.7722	134477	209.862	HV20
HV21	LC	healthy	18	0.673026	26.7449	236964	352.087	HV21
HV22	LC	healthy	16	0.720185	22.2165	255132	354.259	HV22
HV23	LC	healthy	25	0.737583	33.8945	207675	281.561	HV23
HV24	LC	healthy	15	0.570017	26.315	131074	229.947	HV24
HV25	LC	healthy	16	0.8013	19.9676	269265	336.035	HV25
HV26	LC	healthy	27	0.922481	29.2689	165897	179.838	HV26
HV27	LC	healthy	18	0.6342	28.3822	220564	347.783	HV27
HV28	LC	healthy	11	0.443423	24.807	31355	70.7112	HV28
HV29	LC	healthy	16	0.700425	22.8433	228006	325.525	HV29
HV2	LC	healthy	14	0.644909	21.7085	223068	345.89	HV2
HV30	LC	healthy	21	0.837212	25.0833	284033	339.261	HV30
HV31	LC	healthy	20	1.01618	19.6816	362937	357.159	HV31
HV3	LC	healthy	14	0.987733	14.1739	395278	400.187	HV3
HV4	LC	healthy	19	0.580185	32.7482	188027	324.081	HV4
HV5	LC	healthy	14	0.659689	21.2221	161013	244.074	HV5
HV6	LC	healthy	33	0.821822	40.1547	339102	412.622	HV6
HV7	LC	healthy	26	0.874219	29.7408	261892	299.573	HV7
HV8	LC	healthy	24	0.519125	46.2316	111600	214.977	HV8
HV9	LC	healthy	25	1.05291	23.7437	211522	200.893	HV9
LD10	LC	nonhealthy	22	1.49738	14.6924	514068	343.313	LD10
LD11	LC	nonhealthy	124	8.45044	14.6738	1722307	203.813	LD11
LD12	LC	nonhealthy	11	0.586995	18.7395	237929	405.334	LD12
LD13	LC	nonhealthy	33	1.53653	21.477	429161	279.306	LD13
LD14	LC	nonhealthy	50	1.71181	29.2088	675497	394.609	LD14
LD15	LC	nonhealthy	36	2.45665	14.6541	597696	243.297	LD15
LD16	LC	nonhealthy	80	6.13092	13.0486	903189	147.317	LD16
LD17	LC	nonhealthy	26	1.30155	19.9762	424538	326.179	LD17
LD18	LC	nonhealthy	16	1.32848	12.0438	256375	192.983	LD18
LD19	LC	nonhealthy	20	1.31011	15.2659	256688	195.928	LD19
LD1	LC	nonhealthy	32	1.18228	27.0663	420424	355.604	LD1
LD20	LC	nonhealthy	21	2.84803	7.37353	250882	88.0898	LD20
LD21	LC	nonhealthy	23	1.3098	17.5599	351101	268.056	LD21
LD22	LC	nonhealthy	82	3.51115	23.3542	992679	282.722	LD22
LD23	LC	nonhealthy	29	2.2874	12.6781	419658	183.465	LD23
LD24	LC	nonhealthy	21	0.832564	25.2233	330890	397.435	LD24
LD25	LC	nonhealthy	39	1.49104	26.1563	473452	317.532	LD25
LD26	LC	nonhealthy	77	4.16374	18.493	944120	226.748	LD26
LD27	LC	nonhealthy	48	2.95898	16.2218	585033	197.714	LD27
LD28	LC	nonhealthy	19	1.05115	18.0754	301832	287.143	LD28
LD29	LC	nonhealthy	14	0.817832	17.1184	238631	291.785	LD29
LD2	LC	nonhealthy	11	0.525846	20.9187	181429	345.023	LD2
LD30	LC	nonhealthy	60	3.09237	19.4026	792610	256.311	LD30
LD31	LC	nonhealthy	20	0.722185	27.6937	285541	395.385	LD31
LD32	LC	nonhealthy	18	0.513613	35.0459	203312	395.847	LD32
LD33	LC	nonhealthy	60	4.23209	14.1774	725346	171.392	LD33
LD34	LC	nonhealthy	25	0.663132	37.6999	191419	288.659	LD34
LD35	LC	nonhealthy	89	4.88891	18.2045	1190122	243.433	LD35
LD36	LC	nonhealthy	23	1.55453	14.7954	296636	190.82	LD36
LD37	LC	nonhealthy	19	0.796526	23.8536	295661	371.188	LD37
LD38	LC	nonhealthy	41	2.59565	15.7957	741369	285.62	LD38
LD39	LC	nonhealthy	48	3.62743	13.2325	891159	245.672	LD39
LD3	LC	nonhealthy	39	2.21916	17.5742	497401	224.139	LD3
LD40	LC	nonhealthy	24	0.877205	27.3596	276837	315.59	LD40
LD41	LC	nonhealthy	33	1.98291	16.6422	300771	151.682	LD41
LD42	LC	nonhealthy	31	2.23724	13.8564	480862	214.935	LD42
LD43	LC	nonhealthy	43	1.66108	25.8868	599876	361.136	LD43
LD44	LC	nonhealthy	68	2.92892	23.2168	932109	318.244	LD44
LD45	LC	nonhealthy	89	9.19656	9.67753	790294	85.9336	LD45
LD46	LC	nonhealthy	19	1.08498	17.5118	254759	234.805	LD46
LD47	LC	nonhealthy	47	2.18281	21.5319	691540	316.812	LD47
LD48	LC	nonhealthy	30	1.42971	20.9832	332492	232.559	LD48
LD49	LC	nonhealthy	50	3.10654	16.0951	677553	218.106	LD49
LD4	LC	nonhealthy	26	1.37009	18.9768	603605	440.557	LD4
LD50	LC	nonhealthy	30	1.74005	17.2409	413853	237.84	LD50
LD51	LC	nonhealthy	58	4.42296	13.1134	1170424	264.625	LD51
LD52	LC	nonhealthy	48	1.97658	24.2843	556970	281.784	LD52
LD53	LC	nonhealthy	55	2.05873	26.7155	807126	392.05	LD53
LD54	LC	nonhealthy	40	1.39485	28.677	554519	397.548	LD54
LD55	LC	nonhealthy	40	1.34491	29.7417	402947	299.608	LD55
LD56	LC	nonhealthy	18	1.18059	15.2466	311689	264.011	LD56
LD57	LC	nonhealthy	45	2.0778	21.6575	332682	160.112	LD57
LD58	LC	nonhealthy	27	1.07682	25.0738	275142	255.513	LD58
LD59	LC	nonhealthy	41	2.55403	16.0531	409019	160.147	LD59
LD5	LC	nonhealthy	25	1.37981	18.1184	396576	287.413	LD5
LD60	LC	nonhealthy	51	2.59209	19.6752	540406	208.483	LD60
LD61	LC	nonhealthy	28	1.82432	15.3482	521192	285.691	LD61
LD62	LC	nonhealthy	21	1.44226	14.5605	137488	95.3282	LD62
LD63	LC	nonhealthy	16	1.30727	12.2393	431937	330.412	LD63
LD64	LC	nonhealthy	39	1.15307	33.8229	357961	310.443	LD64
LD65	LC	nonhealthy	19	0.680594	27.9168	173459	254.864	LD65
LD66	LC	nonhealthy	31	1.7238	17.9836	487512	282.813	LD66
LD67	LC	nonhealthy	14	0.708048	19.7727	183532	259.208	LD67
LD68	LC	nonhealthy	50	3.08493	16.2078	662647	214.801	LD68
LD69	LC	nonhealthy	29	3.35346	8.64778	490287	146.203	LD69
LD6	LC	nonhealthy	62	3.05119	20.3199	847185	277.657	LD6
LD70	LC	nonhealthy	29	1.17845	24.6087	389836	330.805	LD70
LD71	LC	nonhealthy	28	1.9401	14.4323	315484	162.613	LD71
LD72	LC	nonhealthy	25	1.23018	20.3221	463442	376.726	LD72
LD73	LC	nonhealthy	67	3.51278	19.0732	1157793	329.595	LD73
LD74	LC	nonhealthy	61	2.7043	22.5567	903495	334.096	LD74
LD75	LC	nonhealthy	86	6.44543	13.3428	1415638	219.634	LD75
LD76	LC	nonhealthy	76	5.01463	15.1557	829040	165.324	LD76
LD77	LC	nonhealthy	53	3.95751	13.3922	531351	134.264	LD77
LD78	LC	nonhealthy	40	2.05033	19.509	810074	395.094	LD78
LD79	LC	nonhealthy	55	2.18043	25.2243	912379	418.439	LD79
LD7	LC	nonhealthy	33	2.04825	16.1113	526940	257.264	LD7
LD80	LC	nonhealthy	22	0.830507	26.4898	242242	291.68	LD80
LD81	LC	nonhealthy	36	1.93985	18.5581	549330	283.182	LD81
LD82	LC	nonhealthy	53	2.2134	23.945	674824	304.881	LD82
LD83	LC	nonhealthy	36	2.42249	14.8607	513881	212.129	LD83
LD84	LC	nonhealthy	75	3.33005	22.5222	958403	287.804	LD84
LD85	LC	nonhealthy	64	4.46873	14.3217	717124	160.476	LD85
LD86	LC	nonhealthy	50	2.07416	24.1062	585457	282.263	LD86
LD87	LC	nonhealthy	21	0.985911	21.3001	356089	361.178	LD87
LD88	LC	nonhealthy	50	4.12171	12.1309	611265	148.304	LD88
LD89	LC	nonhealthy	31	1.50792	20.5582	415606	275.616	LD89
LD8	LC	nonhealthy	25	1.29127	19.3607	407735	315.762	LD8
LD90	LC	nonhealthy	20	1.24472	16.0679	400021	321.375	LD90
LD91	LC	nonhealthy	22	1.37275	16.0262	378745	275.902	LD91
LD92	LC	nonhealthy	28	1.47654	18.9632	433037	293.278	LD92
LD93	LC	nonhealthy	38	2.54132	14.9528	625931	246.301	LD93
LD94	LC	nonhealthy	41	2.20962	18.5552	728332	329.618	LD94
LD95	LC	nonhealthy	32	2.34871	13.6245	717528	305.499	LD95
LD96	LC	nonhealthy	25	1.35942	18.3902	461059	339.159	LD96
LD97	LC	nonhealthy	74	3.77393	19.6082	1207101	319.852	LD97
LD98	LC	nonhealthy	19	1.08079	17.5798	265767	245.901	LD98
LD9	LC	nonhealthy	49	4.14064	11.8339	615022	148.533	LD9
LV10	LC	nonhealthy	15	2.56175	5.85537	152418	59.4976	LV10
LV11	LC	nonhealthy	29	0.957064	30.301	280408	292.988	LV11
LV12	LC	nonhealthy	39	2.14856	18.1517	527579	245.55	LV12
LV13	LC	nonhealthy	7	0.325705	21.4918	104652	321.309	LV13
LV14	LC	nonhealthy	18	0.678559	26.5268	156172	230.152	LV14
LV15	LC	nonhealthy	6	0.621954	9.64701	164838	265.032	LV15
LV16	LC	nonhealthy	19	0.64799	29.3214	217209	335.204	LV16
LV17	LC	nonhealthy	11	0.578591	19.0117	213699	369.344	LV17
LV18	LC	nonhealthy	8	0.427928	18.6947	150283	351.187	LV18
LV19	LC	nonhealthy	8	0.399659	20.0171	110128	275.555	LV19
LV1	LC	nonhealthy	19	0.864131	21.9874	249943	289.242	LV1
LV20	LC	nonhealthy	13	0.566941	22.9301	226016	398.658	LV20
LV21	LC	nonhealthy	18	0.567476	31.7194	190805	336.234	LV21
LV22	LC	nonhealthy	10	1.12848	8.86148	195707	173.425	LV22
LV23	LC	nonhealthy	23	0.95083	24.1894	309446	325.448	LV23
LV24	LC	nonhealthy	28	1.01602	27.5585	333563	328.304	LV24
LV25	LC	nonhealthy	1	0.108067	9.25354	25313	234.235	LV25
LV2	LC	nonhealthy	5	0.280439	17.8292	85956	306.506	LV2
LV3	LC	nonhealthy	18	0.561065	32.0819	192549	343.185	LV3
LV4	LC	nonhealthy	15	1.01362	14.7985	168228	165.968	LV4
LV5	LC	nonhealthy	2	0.0756792	26.4273	13908	183.776	LV5
LV6	LC	nonhealthy	17	0.878747	19.3457	221996	252.628	LV6
LV7	LC	nonhealthy	15	0.57173	26.2361	160651	280.991	LV7
LV8	LC	nonhealthy	16	0.855056	18.7122	196073	229.31	LV8
LV9	LC	nonhealthy	28	1.8201	15.3838	429575	236.018	LV9
C1	PCOS	nonhealthy	133	8.81857	15.0818	1941533	193.715	C1
C10	PCOS	nonhealthy	154	9.83496	15.6584	1905184	313.91	C10
C11	PCOS	nonhealthy	227	10.0407	22.608	3151880	290.815	C11
C12	PCOS	nonhealthy	191	9.30061	20.5363	2704760	282.662	C12
C13	PCOS	nonhealthy	212	10.7549	19.712	3039996	113.874	C13
C14	PCOS	nonhealthy	94	8.90052	10.5612	1013538	163.476	C14
C15	PCOS	nonhealthy	109	8.9096	12.234	1456505	249.27	C15
C16	PCOS	nonhealthy	150	8.71526	17.2112	2172449	295.873	C16
C17	PCOS	nonhealthy	160	8.57362	18.6619	2536699	219.121	C17
C18	PCOS	nonhealthy	166	11.3498	14.6259	2486968	183.047	C18
C19	PCOS	nonhealthy	147	10.4223	14.1044	1907776	220.164	C19
C2	PCOS	nonhealthy	167	10.0021	16.6964	2565682	238.47	C2
C20	PCOS	nonhealthy	154	9.49477	16.2195	2264213	225.012	C20
C21	PCOS	nonhealthy	179	8.78636	20.3725	1977039	142.237	C21
C22	PCOS	nonhealthy	141	10.3714	13.595	1475201	120.398	C22
C23	PCOS	nonhealthy	81	9.64342	8.39951	1161045	233.161	C23
C24	PCOS	nonhealthy	162	9.18333	17.6407	2141190	58.1092	C24
C25	PCOS	nonhealthy	57	9.64587	5.90926	560514	145.688	C25
C26	PCOS	nonhealthy	107	10.1486	10.5434	1478526	245.837	C26
C27	PCOS	nonhealthy	173	9.90686	17.4626	2435474	107.264	C27
C28	PCOS	nonhealthy	109	9.61031	11.342	1030840	171.573	C28
C29	PCOS	nonhealthy	141	9.83705	14.3336	1687776	256.513	C29
C3	PCOS	nonhealthy	208	9.83587	21.1471	3381677	210.183	C3
C30	PCOS	nonhealthy	174	10.5612	16.4754	2219790	302.668	C30
C31	PCOS	nonhealthy	200	9.57336	20.8913	2897550	268.831	C31
C32	PCOS	nonhealthy	135	8.76887	15.3954	2357344	246.307	C32
C33	PCOS	nonhealthy	135	7.65256	17.6411	1884884	163.493	C33
C34	PCOS	nonhealthy	129	9.82192	13.1339	1605819	235.353	C34
C35	PCOS	nonhealthy	178	10.3489	17.2	2435633	293.241	C35
C36	PCOS	nonhealthy	186	9.07989	20.4848	2662599	214.212	C36
C37	PCOS	nonhealthy	176	10.6894	16.4649	2289801	215.383	C37
C38	PCOS	nonhealthy	105	5.36526	19.5703	1155588	314.983	C38
C39	PCOS	nonhealthy	137	6.94657	19.722	2188050	343.811	C39
C4	PCOS	nonhealthy	172	13.6602	12.5913	2370841	354.13	C4
C40	PCOS	nonhealthy	142	5.49675	25.8334	1946566	355.302	C40
C41	PCOS	nonhealthy	135	5.57809	24.2019	1981903	349.285	C41
C42	PCOS	nonhealthy	159	5.86603	27.1052	2048916	233.086	C42
C43	PCOS	nonhealthy	118	5.8863	20.0465	1372017	173.558	C43
C5	PCOS	nonhealthy	145	9.72263	14.9137	1702305	175.087	C5
C6	PCOS	nonhealthy	141	10.0714	14.0001	2281977	226.58	C6
C7	PCOS	nonhealthy	222	11.4204	19.4389	2849279	249.49	C7
C8	PCOS	nonhealthy	198	9.9639	19.8717	2845395	285.57	C8
C9	PCOS	nonhealthy	171	9.0075	18.9842	2493649	276.841	C9
CHN_C1	PCOS	nonhealthy	86	6.20723	13.8548	1316421	122.875	CHN_C1
CHN_C10	PCOS	nonhealthy	74	6.61126	11.193	812361	147.732	CHN_C10
CHN_C11	PCOS	nonhealthy	72	6.33331	11.3685	935634	211.895	CHN_C11
CHN_C12	PCOS	nonhealthy	87	6.61523	13.1515	1401736	160.355	CHN_C12
CHN_C13	PCOS	nonhealthy	69	6.63931	10.3926	1064648	250.633	CHN_C13
CHN_C14	PCOS	nonhealthy	93	5.87087	15.8409	1471431	212.079	CHN_C14
CHN_C2	PCOS	nonhealthy	102	5.80547	17.5696	1755899	302.456	CHN_C2
CHN_C3	PCOS	nonhealthy	59	6.96152	8.47517	640288	91.9754	CHN_C3
CHN_C4	PCOS	nonhealthy	59	5.79029	10.1895	799698	138.11	CHN_C4
CHN_C5	PCOS	nonhealthy	42	6.1747	6.80195	416540	67.4592	CHN_C5
CHN_C6	PCOS	nonhealthy	75	6.7329	11.1393	916630	136.142	CHN_C6
CHN_C7	PCOS	nonhealthy	80	6.38667	12.5261	1071722	167.806	CHN_C7
CHN_C8	PCOS	nonhealthy	35	5.29461	6.6105	544563	102.852	CHN_C8
CHN_C9	PCOS	nonhealthy	72	5.86601	12.2741	1081264	184.327	CHN_C9
CHN_P1	PCOS	healthy	81	5.495	14.7407	1065505	117.497	CHN_P1
CHN_P10	PCOS	healthy	78	6.73937	11.5738	791853	137.475	CHN_P10
CHN_P11	PCOS	healthy	66	6.41992	10.2805	882580	193.591	CHN_P11
CHN_P12	PCOS	healthy	85	6.85844	12.3935	1327733	120.977	CHN_P12
CHN_P13	PCOS	healthy	51	5.70799	8.93484	690536	160.277	CHN_P13
CHN_P14	PCOS	healthy	86	6.67833	12.8775	1070381	193.904	CHN_P14
CHN_P2	PCOS	healthy	84	7.47696	11.2345	976448	130.594	CHN_P2
CHN_P3	PCOS	healthy	85	5.0251	16.9151	987142	196.442	CHN_P3
CHN_P4	PCOS	healthy	52	5.17239	10.0534	632696	122.322	CHN_P4
CHN_P5	PCOS	healthy	38	5.98957	6.34436	725669	121.155	CHN_P5
CHN_P6	PCOS	healthy	95	6.41231	14.8152	1544862	240.921	CHN_P6
CHN_P7	PCOS	healthy	56	5.61736	9.9691	801169	142.624	CHN_P7
CHN_P8	PCOS	healthy	49	7.73002	6.33892	554524	71.7364	CHN_P8
CHN_P9	PCOS	healthy	51	5.4683	9.32649	577851	105.673	CHN_P9
P1	PCOS	healthy	157	9.3486	16.794	2391558	144.416	P1
P10	PCOS	healthy	110	7.78049	14.1379	1123631	237.819	P10
P11	PCOS	healthy	105	6.19089	16.9604	1472310	206.73	P11
P12	PCOS	healthy	93	6.01031	15.4734	1242509	333.921	P12
P13	PCOS	healthy	131	6.25673	20.9375	2089250	264.474	P13
P14	PCOS	healthy	106	6.07598	17.4458	1606936	287.844	P14
P15	PCOS	healthy	98	5.48636	17.8625	1579215	199.749	P15
P16	PCOS	healthy	88	5.90409	14.9049	1179336	239.418	P16
P17	PCOS	healthy	88	5.63285	15.6226	1348605	146.419	P17
P18	PCOS	healthy	97	8.94755	10.841	1310088	230.933	P18
P19	PCOS	healthy	171	10.655	16.0488	2460592	255.82	P19
P2	PCOS	healthy	129	7.25832	17.7727	1860491	288.356	P2
P20	PCOS	healthy	190	9.77842	19.4305	2819664	226.943	P20
P21	PCOS	healthy	145	9.98031	14.5286	2264964	177.131	P21
P22	PCOS	healthy	150	11.7843	12.7288	2087364	246.012	P22
P23	PCOS	healthy	157	9.20436	17.0571	2264384	273.576	P23
P24	PCOS	healthy	175	9.2382	18.9431	2527353	239.26	P24
P25	PCOS	healthy	149	9.13976	16.3024	2186782	266.331	P25
P26	PCOS	healthy	181	9.76272	18.5399	2600110	184.274	P26
P27	PCOS	healthy	128	9.76954	13.102	1800275	200.402	P27
P28	PCOS	healthy	138	10.1013	13.6616	2024326	154.194	P28
P29	PCOS	healthy	134	10.6058	12.6346	1635355	256.325	P29
P3	PCOS	healthy	120	9.36128	12.8188	1349801	235.327	P3
P30	PCOS	healthy	170	10.6642	15.9412	2509569	225.665	P30
P31	PCOS	healthy	146	8.7358	16.7128	1971365	189.73	P31
P32	PCOS	healthy	140	9.47846	14.7703	1798346	273.945	P32
P33	PCOS	healthy	158	7.92762	19.9303	2171729	294.67	P33
P34	PCOS	healthy	169	9.38793	18.0018	2766339	245.064	P34
P35	PCOS	healthy	158	9.8876	15.9796	2423091	157.841	P35
P36	PCOS	healthy	121	10.2134	11.8472	1612094	206.921	P36
P37	PCOS	healthy	117	7.84715	14.9099	1623742	257.661	P37
P38	PCOS	healthy	158	9.39891	16.8105	2421727	247.845	P38
P39	PCOS	healthy	157	9.44321	16.6257	2340452	144.19	P39
P4	PCOS	healthy	160	10.3939	15.3936	2446211	114.771	P4
P40	PCOS	healthy	93	9.68988	9.59764	1112113	164.531	P40
P41	PCOS	healthy	105	8.64724	12.1426	1422735	267.34	P41
P42	PCOS	healthy	144	8.83522	16.2984	2362007	235.442	P42
P43	PCOS	healthy	164	9.79548	16.7424	2306271	324.659	P43
P44	PCOS	healthy	134	6.4058	20.9185	2079700	296.047	P44
P45	PCOS	healthy	119	5.68424	20.9351	1682801	302.047	P45
P46	PCOS	healthy	106	5.74254	18.4587	1734519	350.34	P46
P47	PCOS	healthy	193	7.64085	25.259	2676893	387.693	P47
P48	PCOS	healthy	154	5.90512	26.0791	2289374	232.896	P48
P49	PCOS	healthy	96	5.51824	17.3968	1285179	235.35	P49
P5	PCOS	healthy	182	10.4518	17.4133	2320041	262.603	P5
P50	PCOS	healthy	137	7.12509	19.2278	1871072	221.976	P50
P6	PCOS	healthy	106	8.13348	13.0326	1309422	160.992	P6
P7	PCOS	healthy	112	9.08597	12.3267	1506594	165.815	P7
P8	PCOS	healthy	113	6.30531	17.9214	1647985	261.365	P8
P9	PCOS	healthy	115	5.97189	19.2569	1688550	282.749	P9
SF_HC1	SF	healthy	48	1.60942	29.8244	1359754	186.006	SF_HC1
SF_HC2	SF	healthy	54	2.24885	24.0122	1604731	205.091	SF_HC2
SF_HC3	SF	healthy	39	1.88567	20.6823	1713319	100.766	SF_HC3
SF_HC4	SF	healthy	45	1.68564	26.6961	1277704	94.5672	SF_HC4
SF_HC5	SF	healthy	46	1.74544	26.3544	1193774	156.059	SF_HC5
SF1	SF	nonhealthy	28	1.67762	16.6903	1114218	135.547	SF1
SF2	SF	nonhealthy	36	1.79274	20.081	1040289	178.636	SF2
SF3	SF	nonhealthy	18	1.52497	11.8035	1212451	98.3268	SF3
SF4	SF	nonhealthy	2	0.086708	23.0659	7555	226.395	SF4
SF5	SF	nonhealthy	24	1.48585	16.1524	1333434	183.098	SF5
SCZ_HC1	SCZ	healthy	123	12.6341	9.73556	1128321	66.1306	SCZ_HC1
SCZ_HC10	SCZ	healthy	228	11.2586	20.2512	3479389	179.445	SCZ_HC10
SCZ_HC11	SCZ	healthy	84	7.22035	11.6338	993277	143.644	SCZ_HC11
SCZ_HC12	SCZ	healthy	115	11.7272	9.8063	1163820	156.415	SCZ_HC12
SCZ_HC13	SCZ	healthy	57	7.98376	7.13949	558502	75.7324	SCZ_HC13
SCZ_HC14	SCZ	healthy	107	13.8952	7.70052	1207305	120.739	SCZ_HC14
SCZ_HC15	SCZ	healthy	123	12.0419	10.2143	1379698	59.0967	SCZ_HC15
SCZ_HC16	SCZ	healthy	111	11.9998	9.25015	1303803	226.167	SCZ_HC16
SCZ_HC17	SCZ	healthy	73	11.7834	6.19517	886618	149.486	SCZ_HC17
SCZ_HC18	SCZ	healthy	124	13.1943	9.39803	1526140	199.71	SCZ_HC18
SCZ_HC19	SCZ	healthy	129	13.0716	9.86875	1126211	255.275	SCZ_HC19
SCZ_HC2	SCZ	healthy	112	10.1727	11.0099	1584292	141.823	SCZ_HC2
SCZ_HC20	SCZ	healthy	149	7.70988	19.3258	2024259	50.0525	SCZ_HC20
SCZ_HC21	SCZ	healthy	122	9.71345	12.5599	1679737	226.163	SCZ_HC21
SCZ_HC22	SCZ	healthy	168	10.9724	15.3111	2465018	107.35	SCZ_HC22
SCZ_HC23	SCZ	healthy	137	13.8138	9.91764	1358806	230.667	SCZ_HC23
SCZ_HC24	SCZ	healthy	104	12.6056	8.25033	945629	131.163	SCZ_HC24
SCZ_HC25	SCZ	healthy	121	12.3236	9.81859	1388737	110.22	SCZ_HC25
SCZ_HC26	SCZ	healthy	152	10.1925	14.9129	1565006	121.452	SCZ_HC26
SCZ_HC27	SCZ	healthy	113	12.6071	8.96321	985278	52.1783	SCZ_HC27
SCZ_HC28	SCZ	healthy	119	8.74719	13.6044	1294051	184.183	SCZ_HC28
SCZ_HC29	SCZ	healthy	100	10.0519	9.94833	1058725	235.44	SCZ_HC29
SCZ_HC3	SCZ	healthy	178	13.4184	13.2654	2178286	235.846	SCZ_HC3
SCZ_HC30	SCZ	healthy	168	11.9399	14.0705	1934809	72.3161	SCZ_HC30
SCZ_HC31	SCZ	healthy	129	10.0403	12.8482	1706873	80.6896	SCZ_HC31
SCZ_HC32	SCZ	healthy	50	12.2721	4.0743	476927	62.236	SCZ_HC32
SCZ_HC33	SCZ	healthy	77	9.61536	8.00802	793323	75.6857	SCZ_HC33
SCZ_HC34	SCZ	healthy	74	6.2634	11.8147	880244	90.6426	SCZ_HC34
SCZ_HC35	SCZ	healthy	58	9.43654	6.14632	659069	102.396	SCZ_HC35
SCZ_HC36	SCZ	healthy	121	11.914	10.1561	1668707	200.732	SCZ_HC36
SCZ_HC37	SCZ	healthy	103	11.745	8.76969	1001566	137.98	SCZ_HC37
SCZ_HC38	SCZ	healthy	123	11.8729	10.3597	1276143	135.855	SCZ_HC38
SCZ_HC39	SCZ	healthy	117	9.61655	12.1665	1516572	108.819	SCZ_HC39
SCZ_HC4	SCZ	healthy	110	15.0644	7.30198	1244528	201.222	SCZ_HC4
SCZ_HC40	SCZ	healthy	100	11.3658	8.79832	900636	126.323	SCZ_HC40
SCZ_HC41	SCZ	healthy	46	5.48837	8.38136	369669	58.7997	SCZ_HC41
SCZ_HC42	SCZ	healthy	212	10.5421	20.1098	2702718	119.845	SCZ_HC42
SCZ_HC43	SCZ	healthy	104	13.4265	7.74585	1027390	69.9476	SCZ_HC43
SCZ_HC44	SCZ	healthy	88	8.30633	10.5943	1191651	85.0704	SCZ_HC44
SCZ_HC45	SCZ	healthy	117	10.4969	11.1461	1401735	282.535	SCZ_HC45
SCZ_HC46	SCZ	healthy	226	11.0534	20.4462	2922631	126.176	SCZ_HC46
SCZ_HC47	SCZ	healthy	145	10.5568	13.7353	1750566	119.835	SCZ_HC47
SCZ_HC48	SCZ	healthy	131	14.6849	8.92073	1797540	287.085	SCZ_HC48
SCZ_HC49	SCZ	healthy	69	11.0526	6.24288	648594	183.915	SCZ_HC49
SCZ_HC5	SCZ	healthy	153	8.59251	17.8062	2207928	142.174	SCZ_HC5
SCZ_HC50	SCZ	healthy	250	14.6369	17.0801	3568142	141.34	SCZ_HC50
SCZ_HC51	SCZ	healthy	110	11.4347	9.61983	1132609	241.052	SCZ_HC51
SCZ_HC52	SCZ	healthy	133	10.4955	12.6721	1907883	145.268	SCZ_HC52
SCZ_HC53	SCZ	healthy	66	8.74207	7.5497	754392	143.23	SCZ_HC53
SCZ_HC54	SCZ	healthy	98	10.3672	9.45287	1135923	193.343	SCZ_HC54
SCZ_HC55	SCZ	healthy	102	13.0754	7.80088	709731	110.976	SCZ_HC55
SCZ_HC56	SCZ	healthy	85	9.16442	9.275	854976	294.35	SCZ_HC56
SCZ_HC57	SCZ	healthy	134	10.6847	12.5414	1740993	197.808	SCZ_HC57
SCZ_HC58	SCZ	healthy	120	10.5921	11.3292	1836035	252.811	SCZ_HC58
SCZ_HC59	SCZ	healthy	177	12.1566	14.56	2798143	139.485	SCZ_HC59
SCZ_HC6	SCZ	healthy	113	12.2035	9.25964	1386316	199.709	SCZ_HC6
SCZ_HC60	SCZ	healthy	181	11.4653	15.7868	2683896	129.778	SCZ_HC60
SCZ_HC61	SCZ	healthy	174	11.4473	15.2001	2257833	121.085	SCZ_HC61
SCZ_HC62	SCZ	healthy	103	7.25501	14.1971	1597909	175.286	SCZ_HC62
SCZ_HC63	SCZ	healthy	151	14.7	10.2721	1748619	269.982	SCZ_HC63
SCZ_HC64	SCZ	healthy	126	9.96218	12.6478	1499855	80.4515	SCZ_HC64
SCZ_HC65	SCZ	healthy	164	13.8019	11.8824	2186435	144.534	SCZ_HC65
SCZ_HC66	SCZ	healthy	125	14.77	8.4631	944400	99.6735	SCZ_HC66
SCZ_HC67	SCZ	healthy	157	13.5287	11.605	1724371	241.977	SCZ_HC67
SCZ_HC68	SCZ	healthy	79	7.82377	10.0974	946794	31.5983	SCZ_HC68
SCZ_HC69	SCZ	healthy	96	10.8099	8.88077	988706	198.97	SCZ_HC69
SCZ_HC7	SCZ	healthy	201	11.9908	16.7628	2279134	183.62	SCZ_HC7
SCZ_HC70	SCZ	healthy	116	10.4437	11.1072	1063853	113.987	SCZ_HC70
SCZ_HC71	SCZ	healthy	153	10.6035	14.4292	1751137	115.209	SCZ_HC71
SCZ_HC72	SCZ	healthy	124	13.4944	9.18896	806375	78.2993	SCZ_HC72
SCZ_HC73	SCZ	healthy	150	9.50137	15.7872	2005475	191.026	SCZ_HC73
SCZ_HC74	SCZ	healthy	108	10.3821	10.4025	1585100	224.869	SCZ_HC74
SCZ_HC75	SCZ	healthy	103	5.80264	17.7505	1381970	49.9571	SCZ_HC75
SCZ_HC76	SCZ	healthy	118	10.4544	11.2871	985266	110.974	SCZ_HC76
SCZ_HC77	SCZ	healthy	146	10.7356	13.5996	1940516	148.807	SCZ_HC77
SCZ_HC78	SCZ	healthy	137	12.6546	10.8261	1396073	62.6641	SCZ_HC78
SCZ_HC79	SCZ	healthy	58	7.63695	7.59465	581460	96.7764	SCZ_HC79
SCZ_HC8	SCZ	healthy	93	8.2539	11.2674	1036178	148.202	SCZ_HC8
SCZ_HC80	SCZ	healthy	104	10.7548	9.67009	943363	240.134	SCZ_HC80
SCZ_HC81	SCZ	healthy	74	8.08949	9.14768	939473	144.681	SCZ_HC81
SCZ_HC9	SCZ	healthy	100	12.321	8.11624	1601248	309.043	SCZ_HC9
SCZ1	SCZ	nonhealthy	101	10.4047	9.70715	688069	137.566	SCZ1
SCZ10	SCZ	nonhealthy	187	12.6094	14.8302	2345421	99.2415	SCZ10
SCZ11	SCZ	nonhealthy	209	15.2771	13.6806	3133206	69.9548	SCZ11
SCZ12	SCZ	nonhealthy	66	9.59781	6.87657	967136	86.8867	SCZ12
SCZ13	SCZ	nonhealthy	82	14.5936	5.6189	1380075	114.575	SCZ13
SCZ14	SCZ	nonhealthy	114	8.7365	13.0487	1363407	108.652	SCZ14
SCZ15	SCZ	nonhealthy	119	11.8237	10.0645	1602669	75.2431	SCZ15
SCZ16	SCZ	nonhealthy	90	7.1919	12.5141	1284733	115.667	SCZ16
SCZ17	SCZ	nonhealthy	101	11.8104	8.55179	1161279	86.1573	SCZ17
SCZ18	SCZ	nonhealthy	182	11.6791	15.5833	2644098	89.3076	SCZ18
SCZ19	SCZ	nonhealthy	86	6.82009	12.6098	1248742	262.554	SCZ19
SCZ2	SCZ	nonhealthy	93	8.04766	11.5562	1141346	172.929	SCZ2
SCZ20	SCZ	nonhealthy	111	8.33335	13.32	1495382	224.656	SCZ20
SCZ21	SCZ	nonhealthy	154	13.1672	11.6958	1891387	98.366	SCZ21
SCZ22	SCZ	nonhealthy	136	11.3166	12.0178	1770085	75.0168	SCZ22
SCZ23	SCZ	nonhealthy	80	11.5485	6.92732	874594	112.69	SCZ23
SCZ24	SCZ	nonhealthy	86	7.39071	11.6362	892349	153.545	SCZ24
SCZ25	SCZ	nonhealthy	48	8.60235	5.57987	508370	78.1527	SCZ25
SCZ26	SCZ	nonhealthy	202	12.5503	16.0952	2838472	147.939	SCZ26
SCZ27	SCZ	nonhealthy	105	8.09532	12.9705	1210140	105.325	SCZ27
SCZ28	SCZ	nonhealthy	188	12.1619	15.4582	2428847	155.74	SCZ28
SCZ29	SCZ	nonhealthy	178	10.4538	17.0274	2668582	162.046	SCZ29
SCZ3	SCZ	nonhealthy	185	10.1252	18.2713	2387985	170.002	SCZ3
SCZ30	SCZ	nonhealthy	67	11.514	5.81902	576303	38.8629	SCZ30
SCZ31	SCZ	nonhealthy	174	10.4315	16.6802	2359232	82.5058	SCZ31
SCZ32	SCZ	nonhealthy	109	11.7728	9.25861	1263807	140.538	SCZ32
SCZ33	SCZ	nonhealthy	158	12.3906	12.7516	2858104	69.8422	SCZ33
SCZ34	SCZ	nonhealthy	99	10.0589	9.84206	1319355	140.063	SCZ34
SCZ35	SCZ	nonhealthy	95	10.9051	8.71153	1201955	85.276	SCZ35
SCZ36	SCZ	nonhealthy	103	11.3143	9.10352	1374144	107.483	SCZ36
SCZ37	SCZ	nonhealthy	70	11.8024	5.93102	615827	157.704	SCZ37
SCZ38	SCZ	nonhealthy	137	11.2516	12.176	2072352	162.336	SCZ38
SCZ39	SCZ	nonhealthy	138	8.85473	15.5849	2084761	79.2408	SCZ39
SCZ4	SCZ	nonhealthy	136	9.35207	14.5422	1881844	67.355	SCZ4
SCZ40	SCZ	nonhealthy	83	11.97	6.93398	865626	256.373	SCZ40
SCZ41	SCZ	nonhealthy	103	12.7353	8.08775	1027606	76.5193	SCZ41
SCZ42	SCZ	nonhealthy	81	9.42546	8.59375	586603	143.463	SCZ42
SCZ43	SCZ	nonhealthy	74	10.4711	7.06708	792512	133.538	SCZ43
SCZ44	SCZ	nonhealthy	114	12.5701	9.06915	1139385	264.41	SCZ44
SCZ45	SCZ	nonhealthy	87	10.4348	8.33751	1068478	165.824	SCZ45
SCZ46	SCZ	nonhealthy	170	11.5697	14.6935	2322407	122.407	SCZ46
SCZ47	SCZ	nonhealthy	108	9.37717	11.5173	1293864	58.6825	SCZ47
SCZ48	SCZ	nonhealthy	124	11.2668	11.0058	1530652	82.6138	SCZ48
SCZ49	SCZ	nonhealthy	89	9.12209	9.75654	992655	243.777	SCZ49
SCZ5	SCZ	nonhealthy	92	8.94684	10.283	1272009	99.05	SCZ5
SCZ50	SCZ	nonhealthy	95	7.52043	12.6323	950000	181.781	SCZ50
SCZ51	SCZ	nonhealthy	77	10.3979	7.40535	611392	86.2945	SCZ51
SCZ52	SCZ	nonhealthy	143	13.0235	10.9801	1560810	109.569	SCZ52
SCZ53	SCZ	nonhealthy	71	11.7135	6.06139	819330	54.2797	SCZ53
SCZ54	SCZ	nonhealthy	98	11.5477	8.48656	982365	93.2929	SCZ54
SCZ55	SCZ	nonhealthy	290	13.4523	21.5576	3800744	162.943	SCZ55
SCZ56	SCZ	nonhealthy	87	9.1512	9.50695	1154662	173.34	SCZ56
SCZ57	SCZ	nonhealthy	119	11.6574	10.2081	1396973	230.175	SCZ57
SCZ58	SCZ	nonhealthy	230	11.1229	20.678	3193230	256.96	SCZ58
SCZ59	SCZ	nonhealthy	133	8.85806	15.0146	1629127	234.089	SCZ59
SCZ6	SCZ	nonhealthy	181	10.9495	16.5304	2186717	197.238	SCZ6
SCZ60	SCZ	nonhealthy	105	12.041	8.72022	1701877	220.249	SCZ60
SCZ61	SCZ	nonhealthy	204	13.0983	15.5745	3157372	118.954	SCZ61
SCZ62	SCZ	nonhealthy	150	11.7448	12.7716	1706143	150.555	SCZ62
SCZ63	SCZ	nonhealthy	153	14.5406	10.5223	2082652	158.415	SCZ63
SCZ64	SCZ	nonhealthy	99	7.74568	12.7813	1497576	63.9404	SCZ64
SCZ65	SCZ	nonhealthy	99	10.1713	9.73328	1128771	127.461	SCZ65
SCZ66	SCZ	nonhealthy	218	10.8033	20.179	3179951	121.015	SCZ66
SCZ67	SCZ	nonhealthy	159	10.095	15.7504	1996861	91.4633	SCZ67
SCZ68	SCZ	nonhealthy	231	14.1665	16.3061	3581437	113.6	SCZ68
SCZ69	SCZ	nonhealthy	101	8.57404	11.7797	1195953	101.866	SCZ69
SCZ7	SCZ	nonhealthy	160	12.3563	12.9489	2268855	165.147	SCZ7
SCZ70	SCZ	nonhealthy	107	10.7309	9.97124	1392631	59.7561	SCZ70
SCZ71	SCZ	nonhealthy	108	12.399	8.7104	1501328	211.072	SCZ71
SCZ72	SCZ	nonhealthy	100	7.36556	13.5767	1291081	152.676	SCZ72
SCZ73	SCZ	nonhealthy	147	9.11846	16.1211	2461821	238.162	SCZ73
SCZ74	SCZ	nonhealthy	79	11.6124	6.80306	934236	94.2438	SCZ74
SCZ75	SCZ	nonhealthy	93	8.31753	11.1812	1202170	180.756	SCZ75
SCZ76	SCZ	nonhealthy	112	11.95	9.37237	1191101	110.322	SCZ76
SCZ77	SCZ	nonhealthy	114	7.03128	16.2133	1701412	76.1377	SCZ77
SCZ78	SCZ	nonhealthy	47	10.4064	4.51646	328824	190.073	SCZ78
SCZ79	SCZ	nonhealthy	167	10.6943	15.6158	2127845	87.7155	SCZ79
SCZ8	SCZ	nonhealthy	108	10.192	10.5965	1510477	116.135	SCZ8
SCZ80	SCZ	nonhealthy	114	12.0203	9.48397	1370158	125.538	SCZ80
SCZ81	SCZ	nonhealthy	129	12.785	10.09	1472937	129.961	SCZ81
SCZ82	SCZ	nonhealthy	117	12.9403	9.04155	1013213	844.872	SCZ82
SCZ83	SCZ	nonhealthy	237	15.2093	15.5825	2905374	713.577	SCZ83
SCZ84	SCZ	nonhealthy	224	13.5627	16.5159	3049832	908.6	SCZ84
SCZ85	SCZ	nonhealthy	63	12.3295	5.10969	615946	757.994	SCZ85
SCZ86	SCZ	nonhealthy	128	13.402	9.55081	1487272	683.939	SCZ86
SCZ87	SCZ	nonhealthy	122	9.92057	12.2977	1476252	664.166	SCZ87
SCZ88	SCZ	nonhealthy	91	12.1777	7.47265	763107	580.278	SCZ88
SCZ89	SCZ	nonhealthy	104	12.4721	8.33864	1207001	795.063	SCZ89
SCZ9	SCZ	nonhealthy	122	10.0268	12.1675	1450678	87.1315	SCZ9
SCZ90	SCZ	nonhealthy	187	12.727	14.6931	3056189	897.424	SCZ90
D_HC1	T2D	healthy	41	2.17645	18.8381	697405	418.512	D_HC1
D_HC10	T2D	healthy	55	2.68183	20.5084	1007937	190.402	D_HC10
D_HC11	T2D	healthy	59	2.21577	26.6273	815975	469.401	D_HC11
D_HC12	T2D	healthy	34	2.29819	14.7943	558023	282.731	D_HC12
D_HC13	T2D	healthy	44	3.03194	14.5121	726676	425.8	D_HC13
D_HC14	T2D	healthy	50	1.80957	27.6308	544890	347.177	D_HC14
D_HC15	T2D	healthy	36	3.3961	10.6004	574848	369.568	D_HC15
D_HC16	T2D	healthy	34	1.9329	17.5902	655390	501.298	D_HC16
D_HC17	T2D	healthy	80	3.31816	24.1097	836448	443.187	D_HC17
D_HC18	T2D	healthy	41	2.0517	19.9834	674404	404.067	D_HC18
D_HC19	T2D	healthy	63	3.42688	18.3841	1183867	280.67	D_HC19
D_HC2	T2D	healthy	34	1.82551	18.6249	753715	396.974	D_HC2
D_HC20	T2D	healthy	40	2.88094	13.8844	725638	302.038	D_HC20
D_HC21	T2D	healthy	40	2.20412	18.1478	701094	271.109	D_HC21
D_HC22	T2D	healthy	35	2.16227	16.1867	494781	391.083	D_HC22
D_HC23	T2D	healthy	48	2.49029	19.2748	973503	348.372	D_HC23
D_HC24	T2D	healthy	43	2.06147	20.8589	742737	317.747	D_HC24
D_HC25	T2D	healthy	21	1.83005	11.4751	364046	471.865	D_HC25
D_HC26	T2D	healthy	48	3.80028	12.6306	986906	521.982	D_HC26
D_HC27	T2D	healthy	80	3.25251	24.5964	1380498	324.792	D_HC27
D_HC28	T2D	healthy	62	2.62566	23.6131	1010265	378.648	D_HC28
D_HC29	T2D	healthy	50	4.09052	12.2234	1376717	437.6	D_HC29
D_HC3	T2D	healthy	56	2.35287	23.8007	953268	380.626	D_HC3
D_HC30	T2D	healthy	34	2.29165	14.8365	562329	388.962	D_HC30
D_HC31	T2D	healthy	46	2.32415	19.7922	552350	487.304	D_HC31
D_HC32	T2D	healthy	85	3.13179	27.141	1408489	343.2	D_HC32
D_HC33	T2D	healthy	62	3.1716	19.5485	1016891	382.277	D_HC33
D_HC34	T2D	healthy	65	3.10519	20.9327	860438	421.894	D_HC34
D_HC35	T2D	healthy	74	3.06596	24.136	1104527	418.619	D_HC35
D_HC36	T2D	healthy	61	2.88176	21.1676	962977	233.948	D_HC36
D_HC37	T2D	healthy	83	3.39199	24.4694	1535338	323.406	D_HC37
D_HC38	T2D	healthy	45	1.75016	25.7119	685777	521.343	D_HC38
D_HC39	T2D	healthy	36	2.32918	15.4561	707441	314.93	D_HC39
D_HC4	T2D	healthy	40	1.91432	20.8952	542621	298.474	D_HC4
D_HC40	T2D	healthy	42	1.7414	24.1185	765081	455.416	D_HC40
D_HC41	T2D	healthy	70	3.14942	22.2263	1109199	347.994	D_HC41
D_HC42	T2D	healthy	23	1.88026	12.2323	780384	239.251	D_HC42
D_HC43	T2D	healthy	36	2.44768	14.7078	839988	315.606	D_HC43
D_HC44	T2D	healthy	85	3.05654	27.8092	1111720	328.69	D_HC44
D_HC45	T2D	healthy	38	2.41993	15.7029	769046	446.296	D_HC45
D_HC46	T2D	healthy	58	2.96151	19.5846	1129124	382.567	D_HC46
D_HC47	T2D	healthy	59	1.99416	29.5863	796311	284.306	D_HC47
D_HC48	T2D	healthy	80	2.83128	28.2558	902826	389.209	D_HC48
D_HC49	T2D	healthy	38	2.17489	17.4721	1030775	310.656	D_HC49
D_HC5	T2D	healthy	64	2.33201	27.4441	1163050	353.067	D_HC5
D_HC50	T2D	healthy	73	3.01352	24.2242	1251679	403.943	D_HC50
D_HC51	T2D	healthy	45	2.65431	16.9536	471297	483.759	D_HC51
D_HC52	T2D	healthy	52	3.29695	15.7722	868503	237.763	D_HC52
D_HC53	T2D	healthy	33	2.34598	14.0666	776401	329.21	D_HC53
D_HC54	T2D	healthy	51	2.41752	21.096	1031447	317.547	D_HC54
D_HC55	T2D	healthy	41	1.38279	29.6503	506249	349.431	D_HC55
D_HC56	T2D	healthy	32	2.92452	10.942	960378	401.176	D_HC56
D_HC57	T2D	healthy	69	2.91292	23.6876	1221945	380.74	D_HC57
D_HC58	T2D	healthy	58	2.95053	19.6575	997580	409.23	D_HC58
D_HC59	T2D	healthy	38	1.33638	28.4349	460736	529.591	D_HC59
D_HC6	T2D	healthy	32	2.39944	13.3365	805181	305.55	D_HC6
D_HC60	T2D	healthy	39	1.35299	28.825	514162	413.247	D_HC60
D_HC61	T2D	healthy	34	2.8841	11.7888	544010	385.29	D_HC61
D_HC62	T2D	healthy	46	2.15352	21.3603	894332	325.526	D_HC62
D_HC63	T2D	healthy	50	2.13642	23.4036	946525	365.482	D_HC63
D_HC64	T2D	healthy	57	3.16442	18.0128	609865	279.416	D_HC64
D_HC65	T2D	healthy	63	3.28724	19.165	1255471	275.01	D_HC65
D_HC66	T2D	healthy	60	2.09346	28.6607	1001367	440.865	D_HC66
D_HC67	T2D	healthy	52	3.25413	15.9797	840599	247.122	D_HC67
D_HC68	T2D	healthy	49	3.0587	16.0199	866180	332.96	D_HC68
D_HC69	T2D	healthy	36	2.0775	17.3285	838667	354.878	D_HC69
D_HC7	T2D	healthy	51	2.02658	25.1656	835298	462.739	D_HC7
D_HC70	T2D	healthy	38	2.13066	17.8348	941896	275.916	D_HC70
D_HC71	T2D	healthy	56	2.54092	22.0392	1107730	449.049	D_HC71
D_HC72	T2D	healthy	37	3.0273	12.2221	481895	571.701	D_HC72
D_HC73	T2D	healthy	44	2.28446	19.2606	821136	385.664	D_HC73
D_HC74	T2D	healthy	37	2.52922	14.629	751740	375.839	D_HC74
D_HC8	T2D	healthy	28	2.15378	13.0004	599774	368.258	D_HC8
D_HC9	T2D	healthy	42	2.17001	19.3548	767338	242.81	D_HC9
D1	T2D	nonhealthy	34	2.4466	13.8968	686688	239.673	D1
D10	T2D	nonhealthy	58	2.00671	28.9031	839832	301.115	D10
D11	T2D	nonhealthy	41	2.96604	13.8232	564738	169.267	D11
D12	T2D	nonhealthy	49	2.26543	21.6294	1063396	339.072	D12
D13	T2D	nonhealthy	30	2.77172	10.8236	783650	252.082	D13
D14	T2D	nonhealthy	67	2.84528	23.5478	1211520	328.704	D14
D15	T2D	nonhealthy	62	2.15743	28.738	749009	345.465	D15
D16	T2D	nonhealthy	45	2.27225	19.8042	839751	320.433	D16
D17	T2D	nonhealthy	18	1.33501	13.4831	669236	251.876	D17
D18	T2D	nonhealthy	36	1.28161	28.0897	567993	318.083	D18
D19	T2D	nonhealthy	36	2.22732	16.1629	899986	228.825	D19
D2	T2D	nonhealthy	31	1.4815	20.9247	648306	390.919	D2
D20	T2D	nonhealthy	43	1.66966	25.7538	662810	360.296	D20
D21	T2D	nonhealthy	52	2.42352	21.4564	731996	198.927	D21
D22	T2D	nonhealthy	32	2.4433	13.097	662402	259.693	D22
D23	T2D	nonhealthy	43	2.99146	14.3743	1169909	424.44	D23
D24	T2D	nonhealthy	30	2.1801	13.7609	759485	384.766	D24
D25	T2D	nonhealthy	33	2.31892	14.2308	736830	336.563	D25
D26	T2D	nonhealthy	69	3.05048	22.6194	1439415	412.879	D26
D27	T2D	nonhealthy	60	2.73057	21.9735	1425307	245.382	D27
D28	T2D	nonhealthy	58	3.09246	18.7553	1004407	237.657	D28
D29	T2D	nonhealthy	65	2.99709	21.6877	1134840	449.739	D29
D3	T2D	nonhealthy	55	1.98848	27.6594	626232	320.624	D3
D30	T2D	nonhealthy	61	2.8292	21.5609	1076868	277.097	D30
D31	T2D	nonhealthy	57	2.56547	22.2181	997870	360.255	D31
D32	T2D	nonhealthy	83	2.61415	31.7503	1273885	334.163	D32
D33	T2D	nonhealthy	36	2.86485	12.5661	983217	452.636	D33
D34	T2D	nonhealthy	43	2.56566	16.7598	980795	391.837	D34
D35	T2D	nonhealthy	121	4.15284	29.1367	1752057	303.73	D35
D36	T2D	nonhealthy	55	2.98755	18.4098	1250643	405.151	D36
D37	T2D	nonhealthy	18	3.06606	5.87073	717299	439.348	D37
D38	T2D	nonhealthy	51	3.18353	16.02	1029573	352.192	D38
D39	T2D	nonhealthy	63	2.90588	21.6801	1514964	415.04	D39
D4	T2D	nonhealthy	43	2.16063	19.9016	671212	343.177	D4
D40	T2D	nonhealthy	54	1.85992	29.0336	555137	363.718	D40
D41	T2D	nonhealthy	69	3.03178	22.7589	1380718	317.796	D41
D42	T2D	nonhealthy	65	2.97639	21.8386	1035765	381.267	D42
D43	T2D	nonhealthy	28	3.30598	8.46951	790957	399.321	D43
D44	T2D	nonhealthy	28	2.62275	10.6758	827756	318.876	D44
D45	T2D	nonhealthy	54	2.61646	20.6386	860004	473.943	D45
D46	T2D	nonhealthy	47	2.01987	23.2688	901460	283.454	D46
D47	T2D	nonhealthy	36	1.80246	19.9727	689564	415.355	D47
D48	T2D	nonhealthy	32	1.84245	17.3682	523819	177.559	D48
D49	T2D	nonhealthy	31	2.18586	14.182	850758	263.426	D49
D5	T2D	nonhealthy	64	2.32472	27.5302	1231151	330.95	D5
D50	T2D	nonhealthy	32	2.12047	15.091	748668	426.655	D50
D51	T2D	nonhealthy	48	2.03903	23.5406	823654	366.108	D51
D52	T2D	nonhealthy	58	2.60669	22.2504	1261009	328.388	D52
D53	T2D	nonhealthy	39	2.85861	13.643	679673	419.492	D53
D54	T2D	nonhealthy	23	2.41054	9.54144	793574	338.103	D54
D55	T2D	nonhealthy	29	2.55713	11.3408	812010	344.763	D55
D56	T2D	nonhealthy	65	3.46286	18.7706	1210030	498.732	D56
D57	T2D	nonhealthy	52	2.07554	25.0538	832656	380.018	D57
D58	T2D	nonhealthy	66	3.77486	17.4841	1437237	188.624	D58
D59	T2D	nonhealthy	52	1.86543	27.8757	763389	415.288	D59
D6	T2D	nonhealthy	25	1.28851	19.4022	457265	443.043	D6
D60	T2D	nonhealthy	40	2.56638	15.5862	784156	192.726	D60
D61	T2D	nonhealthy	45	2.96098	15.1977	1223614	381.922	D61
D62	T2D	nonhealthy	44	2.42743	18.1262	935263	478.331	D62
D63	T2D	nonhealthy	50	2.83745	17.6215	923662	258.318	D63
D64	T2D	nonhealthy	77	3.07532	25.038	1123977	283.186	D64
D65	T2D	nonhealthy	29	1.44845	20.0214	404720	403.69	D65
D66	T2D	nonhealthy	35	2.47774	14.1258	681402	335.571	D66
D67	T2D	nonhealthy	51	3.31307	15.3936	1460616	442.068	D67
D68	T2D	nonhealthy	36	2.25195	15.9862	556506	435.955	D68
D69	T2D	nonhealthy	44	2.17398	20.2394	723848	159.183	D69
D7	T2D	nonhealthy	21	1.4552	14.431	653458	359.445	D7
D70	T2D	nonhealthy	50	2.03223	24.6035	940395	297.222	D70
D71	T2D	nonhealthy	46	3.19946	14.3774	882780	412.172	D71
D8	T2D	nonhealthy	19	1.3504	14.0699	772024	278.475	D8
D9	T2D	nonhealthy	48	2.11524	22.6925	815770	353.611	D9
UC10	UC	nonhealthy	39	8.90878	4.3777	515418	57.8551	UC10
UC11	UC	nonhealthy	99	8.22569	12.0355	1368800	166.405	UC11
UC12	UC	nonhealthy	38	7.77401	4.88808	523317	67.3163	UC12
UC13	UC	nonhealthy	90	3.81613	23.5841	1060873	277.997	UC13
UC14	UC	nonhealthy	63	3.04459	20.6924	588697	193.358	UC14
UC15	UC	nonhealthy	58	2.97319	19.5077	778717	261.913	UC15
UC16	UC	nonhealthy	68	3.0186	22.527	783907	259.693	UC16
UC17	UC	nonhealthy	83	2.99518	27.7112	953291	318.275	UC17
UC18	UC	nonhealthy	85	2.71078	31.3562	917359	338.411	UC18
UC19	UC	nonhealthy	36	1.34997	26.6673	388659	287.903	UC19
UC1	UC	nonhealthy	59	4.94146	11.9398	709621	143.605	UC1
UC20	UC	nonhealthy	66	2.85522	23.1155	730213	255.747	UC20
UC21	UC	nonhealthy	28	1.57923	17.7301	385524	244.121	UC21
UC22	UC	nonhealthy	69	3.17265	21.7484	801394	252.595	UC22
UC23	UC	nonhealthy	87	3.28314	26.4991	818249	249.228	UC23
UC24	UC	nonhealthy	83	2.88406	28.7789	900932	312.383	UC24
UC25	UC	nonhealthy	112	2.95246	37.9344	1243660	421.228	UC25
UC26	UC	nonhealthy	67	2.93671	22.8146	927454	315.814	UC26
UC27	UC	nonhealthy	33	2.46006	13.4143	413334	168.018	UC27
UC28	UC	nonhealthy	3	0.415753	7.21583	2629	6.32347	UC28
UC29	UC	nonhealthy	3	0.601246	4.98964	6251	10.3967	UC29
UC2	UC	nonhealthy	175	11.1249	15.7305	2084992	187.417	UC2
UC30	UC	nonhealthy	97	2.78936	34.775	1082754	388.173	UC30
UC31	UC	nonhealthy	68	2.36959	28.6969	692841	292.388	UC31
UC32	UC	nonhealthy	24	0.994703	24.1278	283505	285.015	UC32
UC33	UC	nonhealthy	15	0.677329	22.1458	80170	118.362	UC33
UC34	UC	nonhealthy	87	2.78434	31.2462	955578	343.197	UC34
UC35	UC	nonhealthy	84	3.11909	26.9309	901825	289.131	UC35
UC36	UC	nonhealthy	57	2.37728	23.977	582402	244.987	UC36
UC37	UC	nonhealthy	89	2.96766	29.99	1031313	347.518	UC37
UC38	UC	nonhealthy	41	3.22214	12.7245	602114	186.868	UC38
UC39	UC	nonhealthy	82	2.70002	30.3702	907397	336.071	UC39
UC3	UC	nonhealthy	285	13.7367	20.7473	3407784	248.079	UC3
UC40	UC	nonhealthy	36	1.89567	18.9906	511492	269.821	UC40
UC41	UC	nonhealthy	88	3.45078	25.5014	951125	275.626	UC41
UC42	UC	nonhealthy	72	3.15346	22.8321	984589	312.225	UC42
UC43	UC	nonhealthy	61	2.08627	29.2388	638397	305.999	UC43
UC44	UC	nonhealthy	56	2.37896	23.5397	535163	224.957	UC44
UC45	UC	nonhealthy	52	1.92676	26.9883	605209	314.107	UC45
UC46	UC	nonhealthy	66	2.31536	28.5053	861378	372.028	UC46
UC47	UC	nonhealthy	44	1.11053	39.6208	240562	216.619	UC47
UC48	UC	nonhealthy	57	1.61299	35.3381	473088	293.299	UC48
UC49	UC	nonhealthy	57	2.21706	25.7097	681084	307.201	UC49
UC4	UC	nonhealthy	207	9.53407	21.7116	2762354	289.735	UC4
UC50	UC	nonhealthy	51	1.2655	40.3004	282187	222.985	UC50
UC51	UC	nonhealthy	49	2.43953	20.0859	664506	272.392	UC51
UC52	UC	nonhealthy	63	2.11676	29.7625	667246	315.221	UC52
UC53	UC	nonhealthy	64	2.477	25.8377	779506	314.698	UC53
UC54	UC	nonhealthy	49	1.7643	27.7731	518641	293.964	UC54
UC55	UC	nonhealthy	14	0.82726	16.9233	78984	95.4767	UC55
UC56	UC	nonhealthy	123	3.17279	38.7671	1125470	354.726	UC56
UC57	UC	nonhealthy	52	3.03685	17.123	676530	222.774	UC57
UC58	UC	nonhealthy	44	3.07743	14.2976	536753	174.416	UC58
UC59	UC	nonhealthy	89	3.30519	26.9274	971812	294.026	UC59
UC5	UC	nonhealthy	172	9.24634	18.6019	2058163	222.592	UC5
UC60	UC	nonhealthy	67	3.02193	22.1713	921856	305.055	UC60
UC61	UC	nonhealthy	97	2.8896	33.5686	1085455	375.642	UC61
UC62	UC	nonhealthy	62	3.12289	19.8534	831630	266.302	UC62
UC63	UC	nonhealthy	19	3.15766	6.01712	450197	142.573	UC63
UC64	UC	nonhealthy	59	2.69413	21.8994	789678	293.11	UC64
UC65	UC	nonhealthy	77	3.00785	25.5997	928010	308.529	UC65
UC66	UC	nonhealthy	38	2.04483	18.5835	513389	251.067	UC66
UC67	UC	nonhealthy	45	1.20933	37.2108	472010	390.308	UC67
UC68	UC	nonhealthy	49	3.25714	15.0439	674491	207.081	UC68
UC69	UC	nonhealthy	62	2.81123	22.0544	653736	232.544	UC69
UC6	UC	nonhealthy	156	9.37397	16.6418	2235259	238.454	UC6
UC70	UC	nonhealthy	47	1.82807	25.7102	472309	258.365	UC70
UC71	UC	nonhealthy	53	2.10549	25.1722	539869	256.41	UC71
UC72	UC	nonhealthy	67	2.25471	29.7156	694814	308.161	UC72
UC73	UC	nonhealthy	28	1.44747	19.3441	334924	231.386	UC73
UC74	UC	nonhealthy	33	1.18203	27.918	347793	294.233	UC74
UC75	UC	nonhealthy	63	2.11676	29.7625	667246	315.221	UC75
UC76	UC	nonhealthy	90	2.33326	38.5726	1872414	802.487	UC76
UC7	UC	nonhealthy	160	11.0819	14.438	1934154	174.533	UC7
UC8	UC	nonhealthy	69	9.12434	7.56219	973422	106.684	UC8
UC9	UC	nonhealthy	55	9.4526	5.81851	525430	55.5858	UC9

## Sheet: Table S4
Paired individuals based on Shannon index					Paired individuals based on Simpson index					Paired individuals based on the number of mutated genomes
nonhealthy individual	normalized mutant genome number	matched healthy individual	normalized mutant genome number		nonhealthy individual	normalized mutant genome number	matched healthy individual	normalized mutant genome number		nonhealthy individual	shannon	simpson	matched healthy individual	shannon	simpson
AS1	16.0125	HV22	22.2165		AS33	10.8199	IBD_HC10	22.8297		AS14	3.98873	0.873834	C20	4.44778	0.909495
AS11	25.2493	HD7	15.6977		SCZ29	17.0274	AS_HC78	22.1915		AS17	4.35057	0.902467	HD38	4.79711	0.944844
AS12	13.8077	BC_HC35	11.6417		Cov10	16.1075	IBD_HC31	18.6411		AS21	3.97204	0.872165	HD80	3.54722	0.821804
AS13	16.8767	HV29	22.8433		ITA_C25	26.2894	HD78	21.5758		AS22	3.3227	0.840486	BC_HC40	3.43761	0.826333
AS14	16.2281	GD_HC17	14.9978		LD31	27.6937	AS_HC70	28.9429		AS23	4.35168	0.927494	BC_HC30	5.18521	0.95194
AS15	8.78848	D_HC22	16.1867		LD27	16.2218	GD_HC37	16.8824		AS24	5.0777	0.940778	ITA_H5	5.15722	0.949823
AS16	13.3085	SCZ_HC63	10.2721		LD37	23.8536	SCZ_HC9	8.11624		AS25	2.79929	0.722285	BC_HC9	3.90822	0.825718
AS17	26.1252	C1	15.0818		AUT_C27	23.0357	AS_HC21	17.1924		AS3	3.49103	0.83593	D_HC61	3.67822	0.860871
AS18	23.0487	C12	20.5363		JPN_C37	21.213	ITA_H21	31.5652		AS37	4.58445	0.933993	D_HC2	4.11035	0.907916
AS19	17.6319	HD27	26.7196		UC45	26.9883	CHN_HN_H6	19.6851		AS5	4.22605	0.910356	D_HC6	3.9938	0.893531
AS2	13.0667	BC_HC4	17.0572		D51	23.5406	D_HC24	20.8589		AS51	2.7675	0.615825	D_HC13	3.48826	0.814893
AS21	15.022	AS_HC14	12.7096		D42	21.8386	SCZ_HC61	15.2001		AS56	4.65701	0.927556	HD31	3.01133	0.749989
AS22	9.51034	SCZ_HC19	9.86875		AUT_C21	23.9267	IBD_HC39	28.8729		AS57	3.98788	0.907447	SCZ_HC47	4.50752	0.923085
AS23	17.0348	C1	15.0818		UC31	28.6969	AUT_H9	23.3797		AS58	3.14093	0.746803	SCZ_HC15	3.7248	0.82648
AS24	27.7991	HD37	23.7181		ITA_C11	25.7826	HV13	26.1146		AS72	3.97441	0.864147	C5	3.70655	0.817861
AS26	9.46868	BC_HC17	8.73535		AS18	23.0487	AS_HC107	25.1325		AS78	3.84842	0.876583	JPN_H23	3.60431	0.860292
AS27	18.1097	GD_HC6	17.912		AUT_C19	27.2687	AS_HC88	17.9433		AS8	4.14888	0.886475	IBD_HC53	4.91323	0.936525
AS28	27.8332	IBD_HC2	17.799		GD51	15.8914	BC_HC10	16.6053		AS80	4.21162	0.879439	D_HC21	3.96883	0.861633
AS29	20.0939	AS_HC35	26.1332		ITA_C19	23.3992	BC_HC63	13.4557		AS86	3.98011	0.885393	AUT_H46	4.81532	0.931827
AS3	11.7948	D_HC13	14.5121		CD2	39.9305	ITA_H2	26.7077		AS88	3.39798	0.768157	CHN_C12	4.19512	0.90122
AS30	14.969	C37	16.4649		P31	16.7128	AS_HC47	23.5994		AS90	5.00377	0.942103	IBD_HC44	5.10434	0.959576
AS31	28.3432	AUT_H9	23.3797		D19	16.1629	AS_HC55	28.574		AS92	3.68922	0.853614	JPN_H40	3.97739	0.888141
AS32	15.4727	AUT_H53	15.0926		LD43	25.8868	AS_HC70	28.9429		AS94	4.82367	0.939112	HD51	4.5906	0.916784
AS33	10.8199	SCZ_HC52	12.6721		LD9	11.8339	GD_HC10	14.3072		AS95	4.18995	0.907597	BC_HC29	4.79054	0.917612
AS34	13.2315	BC_HC49	11.6999		GD67	12.069	AS_HC83	19.5685		AUT_C19	4.53618	0.908218	AS_HC112	4.38902	0.894254
AS35	23.2583	AS_HC69	23.0601		SCZ5	10.283	D_HC14	27.6308		AUT_C23	4.61538	0.904202	HD66	4.2837	0.859646
AS36	12.9075	HD76	15.8406		BC21	14.3516	AUT_H41	26.6576		AUT_C24	3.3683	0.824726	AS_HC16	4.35526	0.905256
AS37	18.628	IBD_HC28	23.3564		D58	17.4841	CHN_HN_H5	15.0619		AUT_C28	3.10436	0.810755	AS_HC68	3.04492	0.753904
AS38	16.4604	IBD_HC16	20.6598		UC66	18.5835	BC_HC3	11.6499		AUT_C29	5.35469	0.961454	HD62	4.37421	0.885925
AS39	16.4989	AUT_H19	15.9776		D2	20.9247	HV30	25.0833		AUT_C38	4.14897	0.873031	HD27	4.46534	0.909585
AS41	25.4671	HD56	28.4006		AS85	12.9325	HD32	23.2053		AUT_C45	4.87511	0.947364	IBD_HC46	4.75059	0.935618
AS42	16.3899	AUT_H39	33.3696		AUT_C35	28.924	JPN_H30	13.9803		AUT_C6	4.69493	0.931792	GD_HC54	4.7853	0.940743
AS43	25.3933	BC_HC5	17.2431		CD71	4.45559	IBD_HC19	25.4826		AUT_C7	4.86343	0.935275	D_HC13	3.48826	0.814893
AS45	29.4624	AUT_H40	19.8141		UC54	27.7731	GD_HC15	16.2135		AUT_C9	5.29344	0.952506	D_HC66	4.82762	0.9427
AS46	17.3939	D_HC34	20.9327		SCZ82	9.04155	C22	13.595		BC1	4.22698	0.880563	BC_HC18	4.71668	0.930545
AS47	19.0736	BC_HC19	12.8203		UC5	18.6019	HD50	21.4124		BC15	4.41908	0.879405	BC_HC6	3.88721	0.85599
AS48	17.7947	HV11	24.7638		UC53	25.8377	IBD_HC21	17.8226		BC18	3.86721	0.885001	SCZ_HC63	3.66184	0.833842
AS5	13.3422	BC_HC56	13.1319		UC67	37.2108	GD_HC36	15.8296		BC2	3.26049	0.828367	SCZ_HC41	1.96772	0.58492
AS52	22.7972	AS_HC40	13.7659		CD37	13.2778	D_HC6	13.3365		BC20	3.98164	0.875769	SCZ_HC67	3.63851	0.837827
AS53	13.0541	AS_HC79	14.6532		GD56	16.8428	SCZ_HC63	10.2721		BC26	3.83837	0.881575	D_HC61	3.67822	0.860871
AS54	19.0096	IBD_HC7	18.1562		LD25	26.1563	HD32	23.2053		BC3	3.47094	0.873807	BC_HC65	3.19741	0.781845
AS55	9.44582	HD70	12.704		LD73	19.0732	AS_HC38	20.1598		BC30	4.74359	0.942323	AUT_H31	2.36253	0.653216
AS56	12.5871	AS_HC107	25.1325		UC13	23.5841	AUT_H13	33.4937		BC33	4.49075	0.927682	BC_HC2	3.47644	0.800723
AS58	10.2239	AUT_H51	14.1566		UC76	38.5726	BC_HC41	15.1311		BC38	4.31456	0.914732	SCZ_HC68	2.63831	0.574874
AS59	10.7453	AS_HC81	15.2175		SCZ57	10.2081	JPN_H28	10.6051		BC39	3.52147	0.861336	SCZ_HC33	2.18542	0.496694
AS6	18.1205	BC_HC12	12.0293		CD12	21.1588	HD24	14.6331		BC48	3.04969	0.802368	CHN_C8	1.57751	0.446263
AS60	13.542	SCZ_HC56	9.275		UC60	22.1713	HV20	32.7722		BC52	2.70153	0.667086	BC_HC32	3.69999	0.781186
AS61	20.2861	D_HC40	24.1185		UC3	20.7473	D_HC57	23.6876		BC55	3.92224	0.862939	AS_HC43	2.19538	0.471348
[truncated: 746 more rows]

## Sheet: Table S5
	A>C|T>G	A>G|T>C	A>T|T>A	C>A|G>T	C>G|G>C	C>T|G>A	group
[truncated: 1,711 more rows]

[truncated: 7 more sheets: Table S6, Table S7, Table S8, Table S9, Table S10, Table S11, Table S12]
